# Supplementary material for: VHL synthetic lethality screens uncover CBF-β as a negative regulator of STING
Source: Nat Commun. 2026 Mar 12;17:3841. doi: 10.1038/s41467-026-70517-w (PMC13121600; doi:10.1038/s41467-026-70517-w)
Supplement: Supplementary file 3 — Supplementary Data 1 [file 41467_2026_70517_MOESM3_ESM.xlsx]

## Sheet: 786O d25 vs. 786O+VHL d29
BAGEL2 analysis: 786O d25 vs. 786O+VHL d29
Gene	BF	Recall	Precision	FDR
DNAJC24	8.209	0	1	0
MTOR	7.361	0	1	0
RFWD2	7.176	0	1	0
PPP1R8	6.616	0	1	0
CLCNKA	6.227	0	1	0
RIOK2	6.19	0.002	1	0
COG6	6.027	0.002	1	0
MLLT4	6.019	0.002	1	0
CWC22	5.938	0.002	1	0
CDC42	5.917	0.002	1	0
PRF1	5.87	0.002	1	0
SUPT16H	5.796	0.002	1	0
MRPS5	5.779	0.002	1	0
NFAT5	5.642	0.002	1	0
C17orf47	5.598	0.002	1	0
SENP7	5.568	0.002	1	0
WDR18	5.349	0.002	1	0
PAX8	5.314	0.002	1	0
CCT3	5.311	0.003	1	0
CHCHD4	5.107	0.003	1	0
MSX1	5.005	0.003	1	0
NSMCE2	4.971	0.003	1	0
SPCS2	4.931	0.003	1	0
INTS8	4.916	0.005	1	0
DDX11	4.856	0.005	1	0
C11orf85	4.808	0.005	1	0
IER5L	4.77	0.005	1	0
NR0B2	4.745	0.005	1	0
POLR1D	4.705	0.005	1	0
IPO9	4.671	0.005	1	0
RBM22	4.668	0.005	1	0
RBM15	4.482	0.005	1	0
CPSF1	4.48	0.006	1	0
RPL28	4.439	0.006	1	0
GABBR2	4.387	0.006	1	0
CSTF1	4.324	0.006	1	0
THAP7	4.324	0.006	1	0
KNTC1	4.287	0.006	1	0
ESM1	4.28	0.006	1	0
WBSCR22	4.251	0.006	1	0
SLMO2	4.234	0.006	1	0
NGDN	4.177	0.006	1	0
APLP2	4.171	0.006	1	0
HMGCS1	4.163	0.006	1	0
NCKAP1	4.161	0.006	1	0
CERCAM	4.081	0.006	1	0
ABHD17C	4.029	0.006	1	0
PFN1	3.994	0.008	1	0
GJB1	3.983	0.008	1	0
VPS16	3.969	0.008	1	0
CLSTN1	3.968	0.008	1	0
RPN1	3.965	0.008	1	0
EIF3D	3.957	0.009	1	0
MLST8	3.954	0.009	1	0
NOL11	3.933	0.011	1	0
CPA6	3.93	0.011	1	0
RTCB	3.9	0.012	1	0
PTPN6	3.821	0.012	1	0
C3orf84	3.818	0.012	1	0
C2CD4B	3.756	0.012	1	0
MARS	3.743	0.014	1	0
FAM47E	3.711	0.014	1	0
ATRIP	3.71	0.014	1	0
KCTD10	3.68	0.014	1	0
PRRX2	3.676	0.014	1	0
C17orf89	3.662	0.014	1	0
ZNHIT2	3.649	0.014	1	0
C14orf93	3.636	0.014	1	0
MZT1	3.635	0.014	1	0
VDAC2	3.542	0.014	1	0
PPP2R4	3.541	0.014	1	0
TNFRSF25	3.524	0.014	1	0
STAT3	3.522	0.014	1	0
HECA	3.514	0.014	1	0
HNRNPA0	3.505	0.014	1	0
TUBE1	3.427	0.014	1	0
OGT	3.412	0.015	1	0
GSTM5	3.366	0.015	1	0
PAXBP1	3.335	0.015	1	0
DOLK	3.327	0.017	1	0
OXSR1	3.273	0.017	1	0
NUP93	3.273	0.019	1	0
MED4	3.253	0.019	1	0
NDUFAB1	3.247	0.019	1	0
UTP18	3.237	0.019	1	0
ZP1	3.234	0.019	1	0
ODF3B	3.208	0.019	1	0
EFCAB7	3.195	0.019	1	0
ALG5	3.188	0.019	1	0
RPL27	3.187	0.02	1	0
STARD13	3.07	0.02	1	0
NUDCD1	3.058	0.02	1	0
MFSD6	3.028	0.02	1	0
SCARB1	2.976	0.02	1	0
FIP1L1	2.973	0.02	1	0
GTF2B	2.973	0.022	1	0
HEATR1	2.959	0.023	1	0
TEN1	2.957	0.023	1	0
TIPIN	2.954	0.023	1	0
NOL12	2.954	0.023	1	0
OR51J1	2.916	0.023	1	0
VEPH1	2.895	0.023	1	0
MCM5	2.894	0.025	1	0
ORAOV1	2.876	0.025	1	0
AASDHPPT	2.874	0.025	1	0
RPL37A	2.87	0.026	1	0
SNX1	2.864	0.026	1	0
DPF2	2.859	0.026	1	0
ANKRD49	2.847	0.026	1	0
BARX2	2.83	0.026	1	0
CCDC27	2.809	0.026	1	0
OR2F2	2.778	0.026	1	0
DDX10	2.766	0.028	1	0
BUB3	2.76	0.029	1	0
MEN1	2.759	0.029	1	0
IL1RAPL1	2.754	0.029	1	0
RPL7	2.747	0.029	1	0
HTR1B	2.742	0.029	1	0
PPIF	2.733	0.029	1	0
SLAMF6	2.728	0.029	1	0
UTP15	2.719	0.031	1	0
CCDC86	2.717	0.031	1	0
AURKAIP1	2.694	0.031	1	0
RB1CC1	2.69	0.031	1	0
RPS15A	2.676	0.033	1	0
AGPAT9	2.673	0.033	1	0
SPI1	2.654	0.033	1	0
CCDC115	2.654	0.033	1	0
CIAO1	2.649	0.034	1	0
TMED5	2.647	0.034	1	0
MRPL51	2.638	0.034	1	0
MAT2A	2.634	0.034	1	0
NEMF	2.62	0.034	1	0
EPX	2.62	0.034	1	0
CBFB	2.601	0.034	1	0
SETD8	2.59	0.034	1	0
DPAGT1	2.586	0.036	1	0
C1orf51	2.563	0.036	1	0
DNM1L	2.544	0.036	1	0
NEK1	2.536	0.036	1	0
PLK1	2.526	0.037	1	0
NUPL1	2.512	0.037	1	0
ACSL3	2.506	0.037	1	0
INTS6	2.497	0.037	1	0
USP10	2.495	0.037	1	0
ARAP1	2.479	0.037	1	0
VSTM5	2.461	0.037	1	0
C14orf166	2.458	0.037	1	0
OR5AP2	2.456	0.037	1	0
SLC39A1	2.456	0.037	1	0
FBXW5	2.456	0.037	1	0
TADA2A	2.453	0.037	1	0
CLCNKB	2.447	0.037	1	0
ARNT	2.434	0.037	1	0
GALNT14	2.423	0.037	1	0
SYNGR2	2.413	0.037	1	0
C2orf54	2.391	0.037	1	0
MAS1	2.384	0.037	0.96	0.04
HRNR	2.384	0.037	0.96	0.04
LRCH2	2.369	0.037	0.96	0.04
ZBTB24	2.353	0.037	0.96	0.04
OC90	2.353	0.037	0.923	0.077
SNRPN	2.35	0.037	0.923	0.077
IL6ST	2.335	0.037	0.923	0.077
DHX36	2.324	0.037	0.923	0.077
FAM90A1	2.318	0.037	0.923	0.077
TRMT2A	2.313	0.037	0.923	0.077
RBM14	2.312	0.039	0.926	0.074
E2F4	2.285	0.039	0.926	0.074
TRIAP1	2.278	0.04	0.929	0.071
RBBP5	2.273	0.04	0.929	0.071
HPS6	2.27	0.04	0.929	0.071
INTS10	2.267	0.04	0.929	0.071
ZNF407	2.266	0.04	0.929	0.071
FAM159A	2.262	0.04	0.929	0.071
UNC50	2.255	0.04	0.929	0.071
SGSH	2.253	0.04	0.929	0.071
ZNF322	2.252	0.04	0.929	0.071
FXR1	2.248	0.04	0.929	0.071
ASUN	2.248	0.04	0.929	0.071
GDAP2	2.242	0.04	0.929	0.071
CNTN2	2.229	0.04	0.929	0.071
KLRB1	2.228	0.04	0.929	0.071
GATA4	2.224	0.04	0.929	0.071
GPN2	2.218	0.04	0.929	0.071
DLX3	2.216	0.04	0.929	0.071
SLC38A2	2.201	0.04	0.929	0.071
PUS3	2.192	0.04	0.929	0.071
ZPLD1	2.191	0.04	0.929	0.071
EIF4A1	2.186	0.04	0.929	0.071
TMEM177	2.179	0.04	0.929	0.071
TIGD7	2.178	0.04	0.929	0.071
CAMK2B	2.171	0.04	0.929	0.071
RFXAP	2.169	0.04	0.929	0.071
CTDSP1	2.157	0.04	0.929	0.071
NTRK1	2.142	0.04	0.929	0.071
ZSWIM5	2.135	0.04	0.929	0.071
TUFM	2.133	0.042	0.931	0.069
CIRH1A	2.132	0.042	0.931	0.069
TMEM117	2.12	0.042	0.931	0.069
FAM134B	2.112	0.042	0.931	0.069
RARA	2.107	0.042	0.931	0.069
GRB2	2.107	0.042	0.931	0.069
CHTOP	2.105	0.042	0.931	0.069
HIST1H3E	2.1	0.042	0.931	0.069
PLA2G6	2.098	0.042	0.931	0.069
DPH2	2.098	0.042	0.931	0.069
NOTCH2NL	2.094	0.042	0.931	0.069
EARS2	2.091	0.042	0.931	0.069
RSBN1	2.088	0.042	0.931	0.069
RUVBL2	2.086	0.043	0.933	0.067
RAD9A	2.077	0.043	0.933	0.067
SCLT1	2.074	0.043	0.933	0.067
SURF6	2.063	0.043	0.933	0.067
SUPT4H1	2.06	0.043	0.933	0.067
CHGB	2.055	0.043	0.933	0.067
HCCS	2.031	0.043	0.933	0.067
POLR3F	2.031	0.043	0.933	0.067
MSLN	2.028	0.043	0.933	0.067
HOGA1	2.027	0.043	0.933	0.067
OGFOD1	2.017	0.043	0.933	0.067
MYH15	2.013	0.043	0.933	0.067
C1QL2	2.007	0.043	0.933	0.067
GTF2F2	2.004	0.043	0.933	0.067
DUSP8	2	0.043	0.933	0.067
POMT1	1.999	0.043	0.933	0.067
SAPCD2	1.994	0.043	0.933	0.067
SMC5	1.994	0.043	0.933	0.067
MMS19	1.987	0.043	0.933	0.067
CTPS1	1.979	0.045	0.935	0.065
TTC23	1.975	0.045	0.935	0.065
AADAC	1.96	0.045	0.935	0.065
GRB7	1.954	0.045	0.935	0.065
PMVK	1.954	0.045	0.935	0.065
HIST1H2BE	1.95	0.045	0.935	0.065
TMC8	1.943	0.045	0.935	0.065
FAM184B	1.941	0.045	0.935	0.065
GTF2A1L	1.937	0.045	0.935	0.065
KCNIP1	1.927	0.045	0.935	0.065
PGAP2	1.926	0.045	0.935	0.065
ACTB	1.925	0.046	0.938	0.062
WBP11	1.925	0.046	0.938	0.062
TMEM167A	1.916	0.046	0.938	0.062
HTR3D	1.916	0.046	0.909	0.091
HSD17B12	1.91	0.046	0.909	0.091
CEBPD	1.906	0.046	0.909	0.091
AARSD1	1.906	0.046	0.909	0.091
DARC	1.906	0.046	0.909	0.091
ATP5F1	1.905	0.046	0.909	0.091
ELP3	1.903	0.046	0.909	0.091
TAF5	1.902	0.046	0.909	0.091
INTU	1.895	0.046	0.909	0.091
XAB2	1.891	0.048	0.912	0.088
OBP2A	1.879	0.048	0.912	0.088
TMCO3	1.877	0.048	0.912	0.088
FCGR1A	1.873	0.048	0.912	0.088
WAPAL	1.869	0.048	0.912	0.088
KANSL1	1.867	0.048	0.912	0.088
SEC61A1	1.865	0.048	0.912	0.088
AFAP1L1	1.863	0.048	0.912	0.088
KBTBD12	1.856	0.048	0.912	0.088
RPL10	1.851	0.048	0.912	0.088
KCNB1	1.85	0.048	0.912	0.088
TMEM45B	1.843	0.048	0.912	0.088
SOX7	1.842	0.048	0.912	0.088
PPFIA1	1.839	0.048	0.912	0.088
VPS13D	1.835	0.048	0.912	0.088
NUDT5	1.831	0.048	0.912	0.088
CHORDC1	1.83	0.048	0.912	0.088
XPO1	1.827	0.05	0.914	0.086
CPSF3	1.827	0.051	0.917	0.083
FRAT1	1.827	0.051	0.917	0.083
HENMT1	1.815	0.051	0.917	0.083
OST4	1.809	0.051	0.917	0.083
TAS2R19	1.804	0.051	0.917	0.083
COX7B	1.798	0.051	0.917	0.083
EXOSC7	1.798	0.053	0.919	0.081
TMEM115	1.794	0.053	0.919	0.081
CCDC38	1.789	0.053	0.919	0.081
GPN3	1.785	0.054	0.921	0.079
FAM195A	1.781	0.054	0.921	0.079
PDE3A	1.778	0.054	0.921	0.079
MTX1	1.774	0.054	0.921	0.079
SPDL1	1.773	0.054	0.921	0.079
ACTC1	1.773	0.054	0.921	0.079
SMG1	1.771	0.054	0.921	0.079
DZIP1L	1.761	0.054	0.921	0.079
TNKS2	1.754	0.054	0.921	0.079
TOM1L1	1.751	0.054	0.921	0.079
QRICH2	1.748	0.054	0.921	0.079
PPA2	1.746	0.054	0.921	0.079
PRPF19	1.745	0.056	0.923	0.077
FAM198A	1.742	0.056	0.923	0.077
FOXD2	1.729	0.056	0.923	0.077
ASNA1	1.726	0.056	0.923	0.077
UFD1L	1.72	0.056	0.923	0.077
SF3B3	1.716	0.057	0.925	0.075
PLXDC2	1.711	0.057	0.925	0.075
ATXN2L	1.711	0.057	0.925	0.075
APOBEC2	1.71	0.057	0.925	0.075
PEX16	1.703	0.057	0.925	0.075
CYLC1	1.697	0.057	0.925	0.075
SMG7	1.696	0.057	0.925	0.075
PHGDH	1.696	0.057	0.925	0.075
GMPR2	1.693	0.057	0.925	0.075
VENTX	1.684	0.057	0.925	0.075
UGCG	1.668	0.057	0.925	0.075
WDR3	1.65	0.059	0.927	0.073
PSMD12	1.65	0.06	0.929	0.071
EPCAM	1.648	0.06	0.929	0.071
TCP1	1.635	0.062	0.93	0.07
FAM153C	1.634	0.062	0.93	0.07
ZNF623	1.633	0.062	0.93	0.07
MUT	1.627	0.062	0.93	0.07
TUBA1C	1.611	0.062	0.93	0.07
ANAPC10	1.598	0.062	0.93	0.07
PTPN11	1.597	0.062	0.93	0.07
CLK4	1.597	0.062	0.93	0.07
NUP205	1.591	0.062	0.93	0.07
SNX21	1.591	0.062	0.93	0.07
SMC2	1.59	0.063	0.932	0.068
MASTL	1.589	0.065	0.933	0.067
MCM6	1.588	0.065	0.933	0.067
IL1RN	1.579	0.065	0.933	0.067
EIF2B3	1.573	0.067	0.935	0.065
DCTD	1.57	0.067	0.935	0.065
TMEM80	1.569	0.067	0.935	0.065
LYRM4	1.558	0.067	0.935	0.065
PLEK2	1.556	0.067	0.935	0.065
PSMC3	1.551	0.068	0.936	0.064
UBL5	1.542	0.07	0.938	0.062
HSCB	1.541	0.07	0.938	0.062
ACTA2	1.54	0.07	0.938	0.062
SRSF3	1.534	0.071	0.939	0.061
AADACL2	1.53	0.071	0.939	0.061
PGS1	1.529	0.071	0.939	0.061
MYB	1.529	0.071	0.939	0.061
ABCD3	1.521	0.071	0.939	0.061
USP21	1.52	0.071	0.939	0.061
GRPEL1	1.518	0.073	0.94	0.06
COX11	1.513	0.074	0.941	0.059
EIF4G1	1.509	0.074	0.941	0.059
TMED7	1.505	0.074	0.941	0.059
SYT14	1.501	0.074	0.941	0.059
TNC	1.497	0.074	0.941	0.059
RHOJ	1.496	0.074	0.941	0.059
TAF9B	1.495	0.074	0.941	0.059
PUS7	1.492	0.074	0.941	0.059
MCOLN2	1.491	0.074	0.941	0.059
LCN9	1.491	0.074	0.923	0.077
YTHDC1	1.486	0.074	0.923	0.077
NACA	1.483	0.074	0.923	0.077
C5orf45	1.482	0.074	0.923	0.077
ALG3	1.482	0.074	0.923	0.077
SLC43A1	1.478	0.074	0.923	0.077
KARS	1.475	0.076	0.925	0.075
ZNF280D	1.469	0.076	0.925	0.075
CDX2	1.463	0.076	0.907	0.093
WNT9A	1.457	0.076	0.907	0.093
SUMO1	1.456	0.076	0.907	0.093
GPR112	1.443	0.076	0.907	0.093
INTS7	1.44	0.076	0.907	0.093
GTF2H1	1.43	0.077	0.909	0.091
PI4K2B	1.426	0.077	0.909	0.091
JAK1	1.424	0.077	0.909	0.091
PDE12	1.423	0.077	0.909	0.091
PHB2	1.423	0.079	0.911	0.089
UBE2G2	1.418	0.079	0.911	0.089
PPIE	1.414	0.079	0.911	0.089
TBX6	1.409	0.079	0.911	0.089
LSM6	1.395	0.079	0.911	0.089
NAA35	1.394	0.079	0.911	0.089
CDC26	1.387	0.079	0.911	0.089
FARS2	1.386	0.08	0.912	0.088
CES4A	1.385	0.08	0.912	0.088
SH3GL1	1.376	0.08	0.912	0.088
CCL27	1.374	0.08	0.912	0.088
BIRC5	1.368	0.082	0.914	0.086
ANAPC2	1.368	0.084	0.915	0.085
MT2A	1.366	0.084	0.915	0.085
WBP1	1.364	0.084	0.915	0.085
FUT8	1.362	0.084	0.915	0.085
RPL4	1.354	0.085	0.917	0.083
CCDC109B	1.351	0.085	0.917	0.083
ERLIN2	1.35	0.085	0.917	0.083
SLC10A4	1.347	0.085	0.917	0.083
DTYMK	1.343	0.087	0.918	0.082
PCF11	1.341	0.087	0.918	0.082
BMPR1B	1.339	0.087	0.918	0.082
THAP2	1.338	0.087	0.918	0.082
IRS2	1.337	0.087	0.918	0.082
FAM105A	1.335	0.087	0.918	0.082
ARMS2	1.332	0.087	0.918	0.082
CRYGS	1.332	0.087	0.918	0.082
TLN1	1.325	0.087	0.918	0.082
DYNC1I2	1.324	0.088	0.919	0.081
AKTIP	1.317	0.088	0.919	0.081
AKR1C4	1.314	0.088	0.919	0.081
HYDIN	1.306	0.088	0.919	0.081
GPR142	1.305	0.088	0.919	0.081
EXT2	1.304	0.088	0.919	0.081
LINGO1	1.304	0.088	0.919	0.081
MICALCL	1.303	0.088	0.919	0.081
TUBGCP2	1.299	0.09	0.921	0.079
PRMT3	1.294	0.09	0.921	0.079
MAPK14	1.294	0.09	0.921	0.079
ELF4	1.292	0.09	0.921	0.079
C11orf89	1.29	0.09	0.921	0.079
ILF2	1.277	0.09	0.921	0.079
PNLIPRP1	1.275	0.09	0.906	0.094
TPRKB	1.272	0.09	0.906	0.094
MAGI1	1.272	0.09	0.906	0.094
MAGOH	1.262	0.091	0.908	0.092
TUBGCP3	1.261	0.093	0.909	0.091
ITGB3BP	1.258	0.093	0.909	0.091
RPS18	1.255	0.094	0.91	0.09
HSPA9	1.252	0.096	0.912	0.088
ZNF93	1.252	0.096	0.912	0.088
PTER	1.251	0.096	0.912	0.088
MT1HL1	1.247	0.096	0.912	0.088
CCDC18	1.246	0.096	0.912	0.088
SDK1	1.244	0.096	0.912	0.088
RPF2	1.244	0.098	0.913	0.087
ATP5A1	1.241	0.098	0.913	0.087
RFC3	1.234	0.098	0.913	0.087
FAM65A	1.231	0.098	0.913	0.087
DNAJC9	1.228	0.099	0.914	0.086
FAM43A	1.226	0.099	0.914	0.086
EIF5A	1.225	0.101	0.915	0.085
TNPO1	1.221	0.101	0.915	0.085
DIMT1	1.219	0.102	0.917	0.083
EIF1AX	1.215	0.102	0.917	0.083
TMEM119	1.215	0.102	0.917	0.083
PSMC1	1.212	0.102	0.917	0.083
KIAA1524	1.211	0.102	0.917	0.083
HIST1H1T	1.208	0.102	0.917	0.083
PRDX6	1.207	0.102	0.917	0.083
TSG101	1.207	0.102	0.917	0.083
SORT1	1.202	0.102	0.917	0.083
RPL9	1.198	0.102	0.917	0.083
CHEK1	1.196	0.104	0.918	0.082
BBS2	1.193	0.104	0.918	0.082
CREBRF	1.193	0.104	0.918	0.082
COMT	1.193	0.104	0.918	0.082
RPL8	1.191	0.105	0.919	0.081
PIGP	1.19	0.105	0.919	0.081
TMED2	1.187	0.105	0.919	0.081
MYO1A	1.18	0.105	0.919	0.081
MEIOB	1.173	0.105	0.919	0.081
TTF2	1.172	0.105	0.919	0.081
MYOZ1	1.171	0.105	0.919	0.081
PBLD	1.164	0.105	0.919	0.081
FAM171A2	1.161	0.105	0.919	0.081
CTC1	1.161	0.105	0.919	0.081
RAET1E	1.161	0.105	0.919	0.081
ATP6V0A1	1.159	0.105	0.919	0.081
EIF3H	1.157	0.105	0.919	0.081
AIFM1	1.153	0.105	0.919	0.081
EIF3M	1.153	0.105	0.919	0.081
USP1	1.142	0.105	0.919	0.081
LCOR	1.136	0.105	0.919	0.081
KRT28	1.127	0.105	0.907	0.093
ING3	1.125	0.105	0.907	0.093
ARF1	1.124	0.105	0.907	0.093
CNOT1	1.122	0.105	0.907	0.093
LRRC36	1.117	0.105	0.907	0.093
VARS	1.115	0.107	0.908	0.092
PCDH12	1.115	0.107	0.908	0.092
ALKBH4	1.111	0.107	0.908	0.092
VPS54	1.11	0.107	0.908	0.092
GALNT12	1.109	0.107	0.908	0.092
TMC3	1.107	0.107	0.908	0.092
NKIRAS1	1.105	0.107	0.908	0.092
TMEM222	1.104	0.107	0.908	0.092
CTNNA1	1.102	0.107	0.908	0.092
ARL6	1.096	0.107	0.908	0.092
ATP6V1C2	1.095	0.107	0.908	0.092
PPP1R14C	1.095	0.107	0.908	0.092
NLRP7	1.092	0.107	0.908	0.092
MED19	1.081	0.107	0.908	0.092
MCTP1	1.078	0.107	0.908	0.092
GCSH	1.076	0.107	0.908	0.092
CDK9	1.076	0.108	0.909	0.091
IRF6	1.074	0.108	0.909	0.091
LARP1	1.073	0.108	0.909	0.091
TRRAP	1.072	0.11	0.91	0.09
THAP1	1.071	0.11	0.91	0.09
BYSL	1.07	0.111	0.911	0.089
NAT10	1.066	0.113	0.912	0.088
NONO	1.058	0.113	0.912	0.088
PLEKHG7	1.057	0.113	0.912	0.088
CTDNEP1	1.057	0.113	0.912	0.088
RPL39	1.053	0.113	0.912	0.088
GPR155	1.052	0.113	0.912	0.088
OR5H14	1.051	0.113	0.912	0.088
UBE3C	1.048	0.113	0.912	0.088
CSPG4	1.047	0.113	0.912	0.088
IL1R2	1.041	0.113	0.912	0.088
ZNF428	1.04	0.113	0.912	0.088
MRPS10	1.038	0.113	0.912	0.088
LRRC71	1.032	0.113	0.912	0.088
TNFRSF1B	1.031	0.113	0.912	0.088
LOXL2	1.03	0.113	0.912	0.088
MTO1	1.029	0.113	0.912	0.088
URB1	1.026	0.113	0.912	0.088
PCM1	1.015	0.113	0.912	0.088
RAC1	1.013	0.113	0.912	0.088
ALDOA	1.009	0.113	0.912	0.088
CYB561A3	1.001	0.113	0.912	0.088
FBXL15	1	0.113	0.912	0.088
SNX4	1	0.113	0.912	0.088
MYOZ2	0.997	0.113	0.912	0.088
SLC25A33	0.991	0.113	0.912	0.088
LRRC53	0.99	0.113	0.912	0.088
DUSP5	0.989	0.113	0.912	0.088
CLEC19A	0.982	0.113	0.912	0.088
HDAC1	0.981	0.113	0.912	0.088
AGR3	0.981	0.113	0.912	0.088
MED1	0.98	0.113	0.912	0.088
SMPDL3B	0.979	0.113	0.912	0.088
TOP2A	0.968	0.115	0.914	0.086
ARCN1	0.966	0.116	0.915	0.085
MMD	0.966	0.116	0.915	0.085
CSRP2BP	0.961	0.116	0.915	0.085
PSMD4	0.958	0.118	0.916	0.084
RYR2	0.957	0.118	0.916	0.084
C15orf56	0.956	0.118	0.916	0.084
PRDM14	0.953	0.118	0.905	0.095
MOSPD1	0.953	0.118	0.905	0.095
TTLL11	0.952	0.118	0.905	0.095
SHE	0.952	0.118	0.905	0.095
RAD51D	0.951	0.119	0.906	0.094
SMU1	0.95	0.121	0.907	0.093
SSRP1	0.949	0.121	0.907	0.093
ZDHHC13	0.948	0.121	0.907	0.093
TOPBP1	0.945	0.121	0.907	0.093
PTPN1	0.943	0.121	0.907	0.093
EIF2A	0.943	0.121	0.907	0.093
KANK4	0.942	0.121	0.907	0.093
SPATA8	0.939	0.121	0.907	0.093
IL31RA	0.936	0.121	0.907	0.093
ANAPC1	0.936	0.121	0.907	0.093
NAA50	0.934	0.122	0.908	0.092
CACNA2D4	0.932	0.122	0.908	0.092
PLCG2	0.931	0.122	0.908	0.092
RNF43	0.93	0.122	0.908	0.092
C2orf62	0.93	0.122	0.908	0.092
CR1L	0.927	0.122	0.908	0.092
LALBA	0.923	0.122	0.898	0.102
MYRF	0.92	0.122	0.898	0.102
STOM	0.916	0.122	0.898	0.102
NXF5	0.913	0.122	0.898	0.102
GOSR1	0.913	0.122	0.898	0.102
PIGO	0.905	0.122	0.898	0.102
FBXL16	0.899	0.122	0.898	0.102
TPT1	0.898	0.124	0.899	0.101
GABRE	0.889	0.124	0.899	0.101
CUEDC1	0.889	0.124	0.899	0.101
ANKRD36C	0.888	0.124	0.899	0.101
CSRNP2	0.884	0.124	0.899	0.101
CRHR1	0.881	0.124	0.899	0.101
RICTOR	0.877	0.124	0.899	0.101
FAM185A	0.875	0.124	0.899	0.101
USP24	0.874	0.124	0.899	0.101
CDC37	0.874	0.125	0.9	0.1
OLR1	0.871	0.125	0.9	0.1
C9orf131	0.87	0.125	0.9	0.1
IPO5	0.867	0.125	0.9	0.1
ORC3	0.863	0.125	0.9	0.1
CINP	0.861	0.127	0.901	0.099
RPS27	0.86	0.127	0.901	0.099
LCMT1	0.859	0.127	0.901	0.099
FEV	0.856	0.127	0.901	0.099
ATP2A3	0.856	0.127	0.901	0.099
SEZ6L2	0.856	0.127	0.901	0.099
PCDHB3	0.853	0.127	0.901	0.099
GPALPP1	0.849	0.127	0.901	0.099
ASB10	0.846	0.127	0.901	0.099
DHX8	0.843	0.128	0.902	0.098
ANAPC5	0.84	0.13	0.903	0.097
NTNG1	0.834	0.13	0.903	0.097
TRAPPC11	0.833	0.13	0.903	0.097
MAGEB5	0.825	0.13	0.903	0.097
PROZ	0.821	0.13	0.903	0.097
FAM13C	0.82	0.13	0.903	0.097
PITPNM1	0.819	0.13	0.903	0.097
FAM175A	0.819	0.13	0.903	0.097
RBM19	0.812	0.13	0.903	0.097
DVL2	0.809	0.13	0.903	0.097
PLCXD3	0.809	0.13	0.903	0.097
CPN1	0.808	0.13	0.903	0.097
ENOPH1	0.802	0.13	0.903	0.097
CCRN4L	0.797	0.13	0.903	0.097
BRD8	0.796	0.13	0.903	0.097
GPRC5B	0.794	0.13	0.903	0.097
RAE1	0.794	0.132	0.904	0.096
PAIP2	0.793	0.132	0.904	0.096
BCAR3	0.792	0.132	0.904	0.096
EAF2	0.788	0.132	0.904	0.096
WWP2	0.785	0.132	0.904	0.096
CENPW	0.781	0.132	0.904	0.096
TSHB	0.775	0.132	0.895	0.105
ATOH8	0.772	0.132	0.895	0.105
KCNK3	0.768	0.132	0.895	0.105
ZNF34	0.765	0.132	0.895	0.105
GFER	0.764	0.132	0.895	0.105
TCF24	0.76	0.132	0.895	0.105
DCTN6	0.755	0.132	0.895	0.105
EIF2S3	0.751	0.133	0.896	0.104
LAMP1	0.749	0.133	0.896	0.104
PISD	0.746	0.133	0.896	0.104
PIANP	0.745	0.133	0.896	0.104
CNNM4	0.745	0.133	0.896	0.104
CCDC151	0.743	0.133	0.896	0.104
NOTO	0.741	0.133	0.887	0.113
GSDMA	0.741	0.133	0.887	0.113
PSMA5	0.739	0.135	0.888	0.112
TRABD2B	0.733	0.135	0.888	0.112
SUPT5H	0.732	0.136	0.889	0.111
SKA1	0.731	0.136	0.889	0.111
DNAJC3	0.728	0.136	0.889	0.111
REG1A	0.727	0.136	0.889	0.111
PYDC2	0.726	0.136	0.889	0.111
CALML3	0.726	0.136	0.889	0.111
SMC1A	0.726	0.138	0.89	0.11
IMP3	0.724	0.139	0.891	0.109
CYP4A11	0.723	0.139	0.891	0.109
IL10RA	0.722	0.139	0.891	0.109
SLC39A10	0.721	0.139	0.891	0.109
EEFSEC	0.719	0.139	0.891	0.109
C8B	0.719	0.139	0.882	0.118
IFT57	0.718	0.139	0.882	0.118
ZNF160	0.717	0.139	0.882	0.118
FERMT1	0.714	0.139	0.882	0.118
MOCS3	0.712	0.139	0.882	0.118
PARN	0.699	0.139	0.882	0.118
C10orf129	0.697	0.139	0.882	0.118
LGALS9B	0.696	0.139	0.882	0.118
UBE2I	0.693	0.139	0.882	0.118
RPL15	0.689	0.139	0.882	0.118
BATF2	0.688	0.139	0.882	0.118
NXF1	0.687	0.141	0.883	0.117
GPR132	0.685	0.141	0.883	0.117
COX7B2	0.682	0.141	0.875	0.125
FCHSD1	0.68	0.141	0.875	0.125
CD52	0.679	0.141	0.875	0.125
OCSTAMP	0.677	0.141	0.875	0.125
RPS4X	0.672	0.142	0.876	0.124
PSMD14	0.671	0.144	0.877	0.123
RABL6	0.67	0.144	0.877	0.123
EXOC1	0.668	0.144	0.877	0.123
FAM160A2	0.668	0.144	0.877	0.123
SSX1	0.663	0.144	0.877	0.123
ARPC2	0.662	0.144	0.877	0.123
UBR4	0.662	0.144	0.877	0.123
MRGPRE	0.661	0.144	0.877	0.123
MYL6	0.661	0.144	0.877	0.123
MFAP3	0.656	0.144	0.877	0.123
NEURL2	0.655	0.144	0.877	0.123
CNTN4	0.655	0.144	0.877	0.123
DND1	0.653	0.144	0.877	0.123
ELP4	0.651	0.144	0.877	0.123
ITGA6	0.647	0.144	0.877	0.123
WDR75	0.644	0.146	0.879	0.121
TAS2R30	0.641	0.146	0.879	0.121
H1F0	0.64	0.146	0.879	0.121
GINS4	0.638	0.147	0.88	0.12
DPM2	0.638	0.147	0.88	0.12
BEX4	0.637	0.147	0.88	0.12
SCO1	0.636	0.147	0.88	0.12
DNAJC7	0.633	0.147	0.88	0.12
IER5	0.629	0.147	0.88	0.12
CD200	0.628	0.147	0.88	0.12
DMRTA2	0.627	0.147	0.88	0.12
EXOSC4	0.627	0.149	0.881	0.119
EXOSC5	0.626	0.149	0.881	0.119
MORN3	0.626	0.149	0.881	0.119
PHF5A	0.622	0.15	0.882	0.118
C22orf46	0.62	0.15	0.882	0.118
MFSD8	0.618	0.15	0.882	0.118
MCM4	0.614	0.152	0.883	0.117
BICD2	0.612	0.152	0.883	0.117
VWA5A	0.611	0.152	0.883	0.117
FANCC	0.606	0.152	0.883	0.117
ANKRD44	0.604	0.152	0.883	0.117
ATXN7L3B	0.602	0.152	0.883	0.117
TERF2	0.6	0.152	0.883	0.117
NUP133	0.598	0.153	0.884	0.116
ZNF766	0.593	0.153	0.884	0.116
MRPL27	0.592	0.153	0.884	0.116
ABCA10	0.59	0.153	0.884	0.116
C1QL1	0.588	0.153	0.884	0.116
GPR61	0.587	0.153	0.884	0.116
TUBB	0.583	0.155	0.885	0.115
ZDHHC12	0.579	0.155	0.885	0.115
PGD	0.577	0.155	0.885	0.115
DUOX1	0.576	0.155	0.885	0.115
PSMC6	0.574	0.156	0.886	0.114
CTSA	0.573	0.156	0.886	0.114
TXNL4A	0.568	0.158	0.887	0.113
COPS3	0.568	0.159	0.888	0.112
SLC6A12	0.564	0.159	0.888	0.112
RPL22	0.561	0.159	0.888	0.112
PRELID1	0.56	0.161	0.889	0.111
UBQLN1	0.56	0.161	0.889	0.111
CTU1	0.558	0.161	0.889	0.111
ELMO2	0.557	0.161	0.889	0.111
LTV1	0.557	0.161	0.889	0.111
ZNF169	0.556	0.161	0.889	0.111
NUMB	0.548	0.161	0.889	0.111
SPATA17	0.547	0.161	0.889	0.111
RUVBL1	0.546	0.161	0.889	0.111
TDRD15	0.546	0.161	0.889	0.111
VTI1B	0.545	0.161	0.889	0.111
PRPS1	0.542	0.161	0.889	0.111
PPTC7	0.54	0.161	0.889	0.111
FAM134C	0.539	0.161	0.889	0.111
FREM1	0.538	0.161	0.889	0.111
CALM2	0.537	0.161	0.889	0.111
NBAS	0.536	0.161	0.889	0.111
WDR26	0.534	0.161	0.889	0.111
OR2D2	0.534	0.161	0.881	0.119
VHL	0.533	0.161	0.881	0.119
HEATR3	0.532	0.161	0.881	0.119
RPA2	0.527	0.163	0.882	0.118
RPL32	0.526	0.163	0.882	0.118
PTGER3	0.526	0.163	0.882	0.118
ACPP	0.526	0.163	0.882	0.118
ENPP5	0.526	0.163	0.882	0.118
TIMM23	0.525	0.164	0.883	0.117
COL16A1	0.524	0.164	0.883	0.117
LYRM2	0.519	0.164	0.883	0.117
HAUS3	0.516	0.164	0.883	0.117
PRSS33	0.512	0.164	0.876	0.124
HTR7	0.51	0.164	0.876	0.124
DHRS1	0.505	0.164	0.876	0.124
GCGR	0.503	0.164	0.876	0.124
DCAKD	0.502	0.164	0.876	0.124
NABP1	0.501	0.164	0.876	0.124
EVI5	0.498	0.164	0.876	0.124
ZNF79	0.496	0.164	0.876	0.124
FAM118A	0.495	0.164	0.876	0.124
RFX2	0.495	0.164	0.876	0.124
UPF3B	0.483	0.164	0.876	0.124
RPS21	0.482	0.166	0.877	0.123
SF3B4	0.481	0.166	0.877	0.123
HAPLN4	0.479	0.166	0.877	0.123
ATP6V1D	0.479	0.167	0.878	0.122
RRP15	0.472	0.167	0.878	0.122
CNOT8	0.471	0.167	0.878	0.122
NAT8L	0.47	0.167	0.878	0.122
GDF6	0.463	0.167	0.878	0.122
TMEM198	0.462	0.167	0.878	0.122
CES1	0.461	0.167	0.878	0.122
BTBD10	0.46	0.167	0.878	0.122
TMEM50B	0.456	0.167	0.878	0.122
POGZ	0.452	0.167	0.878	0.122
RB1	0.452	0.167	0.878	0.122
ELOVL6	0.447	0.167	0.878	0.122
RPS2	0.446	0.169	0.879	0.121
STX1B	0.445	0.169	0.879	0.121
LGR5	0.443	0.169	0.879	0.121
LEPR	0.442	0.169	0.879	0.121
ARMC5	0.439	0.169	0.879	0.121
BHLHE41	0.437	0.169	0.879	0.121
KLF9	0.436	0.169	0.879	0.121
NOB1	0.434	0.169	0.879	0.121
TRADD	0.434	0.169	0.879	0.121
PRKCG	0.429	0.169	0.879	0.121
MTMR8	0.429	0.169	0.879	0.121
RRP7A	0.426	0.169	0.879	0.121
PALB2	0.426	0.169	0.879	0.121
SYNGR3	0.425	0.169	0.879	0.121
ARFGEF1	0.425	0.169	0.879	0.121
EIF1	0.424	0.169	0.879	0.121
WDR83	0.422	0.169	0.879	0.121
FOXL2	0.418	0.169	0.879	0.121
AKAP9	0.417	0.169	0.879	0.121
PPP3R1	0.416	0.169	0.879	0.121
GSTA3	0.413	0.169	0.879	0.121
KRTAP10-12	0.409	0.169	0.872	0.128
ITGAV	0.406	0.169	0.872	0.128
MYSM1	0.405	0.169	0.872	0.128
MMACHC	0.4	0.169	0.872	0.128
VTN	0.399	0.169	0.872	0.128
ANKHD1	0.397	0.169	0.872	0.128
APOLD1	0.394	0.169	0.872	0.128
DHX37	0.394	0.17	0.873	0.127
RSPRY1	0.39	0.17	0.873	0.127
RPSA	0.387	0.17	0.873	0.127
MAST2	0.385	0.17	0.873	0.127
ARGLU1	0.384	0.17	0.873	0.127
RPL7A	0.379	0.17	0.873	0.127
FHL3	0.379	0.17	0.873	0.127
KIAA1257	0.375	0.17	0.873	0.127
IQCA1	0.371	0.17	0.873	0.127
PYROXD2	0.368	0.17	0.873	0.127
NDST1	0.365	0.17	0.873	0.127
SPATA6	0.364	0.17	0.873	0.127
TM4SF18	0.36	0.17	0.873	0.127
GRAP	0.36	0.17	0.873	0.127
MYO9B	0.359	0.17	0.873	0.127
FANCG	0.358	0.17	0.873	0.127
NPPC	0.357	0.17	0.873	0.127
SST	0.356	0.17	0.873	0.127
DEFB112	0.35	0.17	0.873	0.127
SMAD2	0.35	0.17	0.873	0.127
KRT24	0.348	0.17	0.873	0.127
MLK4	0.344	0.17	0.873	0.127
CR1	0.343	0.17	0.873	0.127
OR6K6	0.342	0.17	0.866	0.134
GPX4	0.337	0.17	0.866	0.134
WASF3	0.336	0.17	0.866	0.134
RPS27A	0.335	0.17	0.866	0.134
CAAP1	0.333	0.17	0.866	0.134
STT3A	0.331	0.17	0.866	0.134
RUFY4	0.33	0.17	0.866	0.134
BMS1	0.33	0.17	0.866	0.134
USP38	0.33	0.17	0.866	0.134
ATOH7	0.328	0.17	0.866	0.134
C4orf17	0.327	0.17	0.866	0.134
MRPS2	0.326	0.17	0.866	0.134
PSMG3	0.326	0.172	0.867	0.133
UTP20	0.32	0.173	0.868	0.132
CKAP5	0.318	0.175	0.869	0.131
SERBP1	0.318	0.175	0.869	0.131
RPL31	0.316	0.175	0.869	0.131
SLC35F1	0.316	0.175	0.869	0.131
UBE2C	0.312	0.175	0.869	0.131
RHEB	0.312	0.176	0.87	0.13
NCALD	0.311	0.176	0.87	0.13
RAD51C	0.307	0.178	0.871	0.129
MCM3AP	0.303	0.18	0.872	0.128
CSE1L	0.302	0.181	0.873	0.127
ZNF814	0.298	0.181	0.873	0.127
REG4	0.296	0.181	0.873	0.127
GJA4	0.296	0.181	0.873	0.127
PNMT	0.295	0.181	0.873	0.127
SNAPC3	0.294	0.181	0.873	0.127
IPO13	0.294	0.183	0.874	0.126
ARIH1	0.291	0.184	0.875	0.125
NF1	0.289	0.184	0.875	0.125
SPTLC2	0.285	0.184	0.875	0.125
MDP1	0.284	0.184	0.875	0.125
INTS9	0.284	0.186	0.876	0.124
OOEP	0.281	0.186	0.876	0.124
RIMS1	0.281	0.186	0.876	0.124
USP37	0.28	0.186	0.876	0.124
AGPAT4	0.279	0.186	0.876	0.124
TPR	0.278	0.186	0.876	0.124
FRMD1	0.277	0.186	0.876	0.124
CELF2	0.276	0.186	0.876	0.124
RBL2	0.272	0.186	0.876	0.124
MFSD2A	0.271	0.186	0.876	0.124
CDC40	0.271	0.186	0.876	0.124
CHIC1	0.27	0.186	0.876	0.124
ITFG2	0.269	0.186	0.876	0.124
PPP2R3C	0.267	0.186	0.876	0.124
BRWD1	0.266	0.186	0.876	0.124
RPL11	0.266	0.187	0.877	0.123
ZSCAN10	0.265	0.187	0.877	0.123
ID3	0.264	0.187	0.877	0.123
COPA	0.262	0.189	0.878	0.122
LY96	0.262	0.189	0.878	0.122
ATP5D	0.262	0.189	0.878	0.122
PAQR4	0.258	0.189	0.878	0.122
PHOX2A	0.257	0.189	0.878	0.122
UTP11L	0.256	0.189	0.878	0.122
ZNF618	0.253	0.189	0.878	0.122
CLP1	0.249	0.19	0.879	0.121
ARMC7	0.247	0.19	0.879	0.121
DIAPH2	0.245	0.19	0.879	0.121
MARK3	0.245	0.19	0.879	0.121
SLC2A13	0.244	0.19	0.879	0.121
ATM	0.243	0.19	0.879	0.121
CC2D2B	0.242	0.19	0.879	0.121
ALG2	0.241	0.192	0.879	0.121
PPP2R1B	0.241	0.192	0.879	0.121
TRAF3	0.24	0.192	0.879	0.121
RP11-553A10.1	0.24	0.192	0.879	0.121
PRRC1	0.239	0.192	0.879	0.121
COPG1	0.238	0.192	0.879	0.121
TNS3	0.237	0.192	0.879	0.121
MATR3	0.237	0.192	0.879	0.121
PPP2R5E	0.231	0.192	0.879	0.121
MST1	0.229	0.192	0.879	0.121
CHMP7	0.228	0.192	0.879	0.121
MTRR	0.224	0.192	0.879	0.121
RPP21	0.22	0.193	0.88	0.12
RASSF9	0.219	0.193	0.88	0.12
MYO10	0.218	0.193	0.88	0.12
CLCN6	0.218	0.193	0.88	0.12
OR10H5	0.215	0.193	0.88	0.12
VWCE	0.213	0.193	0.88	0.12
C9orf69	0.212	0.193	0.88	0.12
LANCL3	0.211	0.193	0.88	0.12
NEUROD4	0.209	0.193	0.874	0.126
WARS	0.208	0.195	0.875	0.125
AMELX	0.207	0.195	0.869	0.131
GJC2	0.201	0.195	0.869	0.131
PSMA3	0.199	0.197	0.87	0.13
APOL5	0.196	0.197	0.87	0.13
OSTM1	0.194	0.197	0.87	0.13
C1QA	0.191	0.197	0.87	0.13
SMCO1	0.183	0.197	0.87	0.13
TRMT10C	0.183	0.197	0.87	0.13
POLR2B	0.183	0.198	0.871	0.129
OR4K2	0.182	0.198	0.871	0.129
IMMT	0.178	0.198	0.871	0.129
GTPBP4	0.178	0.2	0.872	0.128
POLR3A	0.177	0.201	0.872	0.128
TMEM70	0.173	0.201	0.872	0.128
MYLPF	0.172	0.201	0.872	0.128
ATF1	0.169	0.201	0.872	0.128
DLK1	0.164	0.201	0.872	0.128
PMF1	0.163	0.201	0.872	0.128
C5orf17	0.161	0.201	0.872	0.128
MEPE	0.16	0.201	0.867	0.133
CYFIP2	0.159	0.201	0.867	0.133
AKR1A1	0.158	0.201	0.867	0.133
TYMS	0.156	0.201	0.867	0.133
THOC5	0.155	0.203	0.868	0.132
ALG12	0.155	0.203	0.868	0.132
NINJ1	0.155	0.203	0.868	0.132
DDX6	0.15	0.203	0.868	0.132
NUFIP2	0.149	0.203	0.868	0.132
GVQW1	0.147	0.203	0.868	0.132
SPRY4	0.147	0.203	0.868	0.132
ERCC2	0.147	0.204	0.868	0.132
TLL1	0.144	0.204	0.868	0.132
CPXM1	0.141	0.204	0.868	0.132
CGRRF1	0.139	0.204	0.868	0.132
NR1D1	0.138	0.204	0.868	0.132
SPINT4	0.137	0.204	0.868	0.132
GAS6	0.137	0.204	0.868	0.132
NHLRC2	0.136	0.204	0.868	0.132
GYPA	0.135	0.204	0.868	0.132
SNRPB	0.134	0.204	0.868	0.132
SLC35F3	0.134	0.204	0.868	0.132
NUDCD3	0.133	0.206	0.869	0.131
GPR135	0.132	0.206	0.869	0.131
SLC45A4	0.131	0.206	0.869	0.131
NADSYN1	0.127	0.206	0.869	0.131
KCNA10	0.126	0.206	0.864	0.136
ACOX3	0.122	0.206	0.864	0.136
GRHPR	0.121	0.206	0.864	0.136
NUS1	0.121	0.207	0.865	0.135
MSI2	0.121	0.207	0.865	0.135
EMC2	0.119	0.207	0.865	0.135
LILRB3	0.119	0.207	0.865	0.135
PLOD1	0.119	0.207	0.865	0.135
MRRF	0.116	0.207	0.865	0.135
TMEM39A	0.115	0.207	0.865	0.135
CRADD	0.115	0.207	0.865	0.135
OR1F1	0.114	0.207	0.865	0.135
C9orf171	0.114	0.207	0.865	0.135
SPON2	0.113	0.207	0.865	0.135
C2orf57	0.112	0.207	0.865	0.135
CTNNBL1	0.109	0.207	0.865	0.135
NRP2	0.109	0.207	0.865	0.135
TLE3	0.108	0.207	0.865	0.135
PSTK	0.107	0.207	0.865	0.135
RPL19	0.102	0.209	0.865	0.135
RNF135	0.1	0.209	0.865	0.135
CXorf22	0.097	0.209	0.865	0.135
NOP56	0.096	0.211	0.866	0.134
PPP2R3A	0.095	0.211	0.866	0.134
FAM180B	0.095	0.211	0.866	0.134
C1QTNF1	0.093	0.211	0.866	0.134
LMBR1	0.092	0.211	0.866	0.134
OR6C75	0.089	0.211	0.866	0.134
SPTLC1	0.088	0.211	0.866	0.134
RAPGEF3	0.087	0.211	0.866	0.134
FLG2	0.085	0.211	0.861	0.139
SLC7A6OS	0.082	0.211	0.861	0.139
MSL3	0.082	0.211	0.861	0.139
ENTHD1	0.08	0.211	0.855	0.145
TNFSF18	0.079	0.211	0.855	0.145
NEDD9	0.073	0.211	0.855	0.145
HOXB4	0.073	0.211	0.855	0.145
MTBP	0.073	0.211	0.855	0.145
DDX20	0.071	0.212	0.856	0.144
CDRT15	0.07	0.212	0.856	0.144
EZH2	0.065	0.212	0.856	0.144
RPL13A	0.06	0.212	0.856	0.144
NUF2	0.057	0.214	0.857	0.143
ULBP3	0.057	0.214	0.857	0.143
HYPK	0.055	0.215	0.858	0.142
OR6C65	0.053	0.215	0.858	0.142
TRIB1	0.047	0.215	0.858	0.142
CDC42BPG	0.046	0.215	0.858	0.142
KLHL36	0.045	0.215	0.858	0.142
ZNF92	0.044	0.215	0.858	0.142
PLA2G4B	0.043	0.215	0.858	0.142
CARD18	0.041	0.215	0.858	0.142
RCL1	0.039	0.217	0.859	0.141
AKIRIN2	0.039	0.217	0.859	0.141
SPTBN2	0.039	0.217	0.859	0.141
MARVELD3	0.038	0.217	0.859	0.141
MAPK4	0.037	0.217	0.859	0.141
RASAL1	0.035	0.217	0.859	0.141
FOLR3	0.034	0.217	0.859	0.141
SEC23IP	0.034	0.217	0.859	0.141
UBE2Z	0.033	0.217	0.859	0.141
CDC45	0.032	0.217	0.859	0.141
SREBF1	0.032	0.217	0.859	0.141
SHFM1	0.031	0.217	0.859	0.141
TAS2R31	0.031	0.217	0.859	0.141
MS4A4E	0.029	0.217	0.859	0.141
ABCA8	0.026	0.217	0.859	0.141
BANF1	0.026	0.218	0.86	0.14
UHRF1BP1L	0.022	0.218	0.86	0.14
CHST4	0.021	0.218	0.86	0.14
ACP6	0.02	0.218	0.86	0.14
CSTF2T	0.02	0.218	0.86	0.14
UBE2H	0.019	0.218	0.86	0.14
SREK1IP1	0.017	0.218	0.86	0.14
S100A7	0.014	0.218	0.86	0.14
LINGO4	0.013	0.218	0.86	0.14
SSX7	0.012	0.218	0.855	0.145
ZCCHC9	0.011	0.218	0.855	0.145
TMSB4X	0.011	0.218	0.855	0.145
SETDB1	0.009	0.218	0.855	0.145
OSBP2	0.009	0.218	0.855	0.145
NUMA1	0.008	0.218	0.855	0.145
ERO1L	0.007	0.218	0.855	0.145
OR52K2	0.006	0.218	0.849	0.151
KCNC4	0.002	0.218	0.849	0.151
HNRNPF	0.001	0.218	0.849	0.151
GAL3ST3	0.001	0.218	0.849	0.151
GYPB	0	0.218	0.849	0.151
PLRG1	0	0.22	0.85	0.15
POLR3GL	-0.001	0.22	0.85	0.15
SLC12A4	-0.002	0.22	0.85	0.15
MED6	-0.004	0.22	0.85	0.15
COX7A2	-0.005	0.22	0.85	0.15
FGD4	-0.005	0.22	0.85	0.15
TRIO	-0.005	0.22	0.85	0.15
PDIA6	-0.005	0.22	0.85	0.15
ZNF131	-0.007	0.221	0.851	0.149
NCAPG	-0.008	0.221	0.851	0.149
GNG10	-0.009	0.221	0.851	0.149
TK2	-0.012	0.221	0.851	0.149
TPI1	-0.013	0.221	0.851	0.149
HDAC2	-0.015	0.221	0.851	0.149
LYAR	-0.016	0.221	0.851	0.149
APOA4	-0.019	0.221	0.846	0.154
CP	-0.022	0.221	0.846	0.154
CRLS1	-0.023	0.221	0.846	0.154
IRX2	-0.027	0.221	0.846	0.154
PAPOLB	-0.031	0.221	0.846	0.154
PSAT1	-0.031	0.221	0.846	0.154
CMC1	-0.032	0.221	0.846	0.154
CXCL9	-0.034	0.221	0.846	0.154
EXOC3L4	-0.034	0.221	0.846	0.154
CENPJ	-0.037	0.221	0.846	0.154
AKIP1	-0.038	0.221	0.846	0.154
ANP32E	-0.039	0.221	0.846	0.154
PRMT6	-0.041	0.221	0.846	0.154
OR56B4	-0.042	0.221	0.846	0.154
FITM1	-0.044	0.221	0.846	0.154
UBE2V2	-0.046	0.221	0.846	0.154
PRDX3	-0.048	0.221	0.846	0.154
CLDN9	-0.05	0.221	0.846	0.154
SVIP	-0.05	0.221	0.846	0.154
ADAP2	-0.052	0.221	0.846	0.154
KCNA4	-0.054	0.221	0.846	0.154
CDC42EP4	-0.054	0.221	0.846	0.154
KIAA1841	-0.055	0.221	0.846	0.154
HDAC3	-0.058	0.223	0.847	0.153
CST5	-0.058	0.223	0.842	0.158
ECT2	-0.059	0.223	0.842	0.158
OR13J1	-0.06	0.223	0.842	0.158
LZIC	-0.066	0.223	0.842	0.158
CTR9	-0.066	0.224	0.843	0.157
HSPA5	-0.066	0.224	0.843	0.157
PYROXD1	-0.067	0.224	0.843	0.157
ZNF816	-0.067	0.224	0.843	0.157
SMIM7	-0.069	0.224	0.843	0.157
C16orf86	-0.07	0.224	0.843	0.157
ACER2	-0.07	0.224	0.843	0.157
TMEM251	-0.072	0.224	0.843	0.157
THAP11	-0.072	0.224	0.843	0.157
SOCS3	-0.074	0.224	0.843	0.157
ANKRD32	-0.077	0.224	0.843	0.157
FAM212A	-0.078	0.224	0.843	0.157
ZNF281	-0.079	0.224	0.843	0.157
PPP1R3C	-0.083	0.224	0.843	0.157
NDC1	-0.085	0.224	0.843	0.157
DNASE2B	-0.086	0.224	0.843	0.157
DDR2	-0.086	0.224	0.843	0.157
STK39	-0.087	0.224	0.843	0.157
NUDT16L1	-0.087	0.224	0.843	0.157
RAP1B	-0.09	0.224	0.843	0.157
GTF2A2	-0.091	0.224	0.843	0.157
VWA3A	-0.094	0.224	0.843	0.157
NRN1L	-0.094	0.224	0.843	0.157
PLEKHA3	-0.095	0.224	0.843	0.157
LASP1	-0.096	0.224	0.843	0.157
PNPLA1	-0.099	0.224	0.843	0.157
REXO4	-0.099	0.224	0.843	0.157
MYLK3	-0.1	0.224	0.843	0.157
CRIP1	-0.1	0.224	0.843	0.157
QPRT	-0.1	0.224	0.843	0.157
WFDC10A	-0.103	0.224	0.838	0.162
VPS72	-0.103	0.224	0.838	0.162
CREB3L1	-0.105	0.224	0.838	0.162
ODF2L	-0.106	0.224	0.838	0.162
SPINT3	-0.106	0.224	0.838	0.162
ACOT2	-0.107	0.224	0.838	0.162
DHX33	-0.108	0.226	0.839	0.161
USP8	-0.108	0.226	0.839	0.161
RPL5	-0.11	0.226	0.839	0.161
ST3GAL3	-0.11	0.226	0.839	0.161
UBLCP1	-0.11	0.226	0.839	0.161
ZDHHC11B	-0.111	0.226	0.839	0.161
DCTN3	-0.111	0.226	0.839	0.161
NKTR	-0.111	0.226	0.839	0.161
SNIP1	-0.113	0.226	0.839	0.161
RPS29	-0.114	0.226	0.839	0.161
FZD4	-0.117	0.226	0.839	0.161
RIOK1	-0.117	0.226	0.839	0.161
DIO1	-0.118	0.226	0.839	0.161
TMEM179	-0.12	0.226	0.839	0.161
EBPL	-0.121	0.226	0.839	0.161
TRAPPC13	-0.122	0.226	0.839	0.161
AQR	-0.126	0.228	0.84	0.16
RNASE9	-0.126	0.228	0.835	0.165
KCNH4	-0.127	0.228	0.835	0.165
UCK1	-0.127	0.228	0.835	0.165
AKAP4	-0.13	0.228	0.835	0.165
GDF9	-0.13	0.228	0.835	0.165
FAM181A	-0.131	0.228	0.835	0.165
KIF11	-0.136	0.229	0.836	0.164
EMC3	-0.137	0.229	0.836	0.164
ADAMTSL4	-0.141	0.229	0.836	0.164
OAS1	-0.142	0.229	0.836	0.164
OR4C16	-0.142	0.229	0.836	0.164
EGLN1	-0.146	0.229	0.836	0.164
GAD2	-0.147	0.229	0.836	0.164
PDYN	-0.148	0.229	0.831	0.169
FAM102A	-0.148	0.229	0.831	0.169
RDH10	-0.149	0.229	0.831	0.169
PGC	-0.15	0.229	0.831	0.169
HIST1H2BK	-0.152	0.229	0.831	0.169
NXF3	-0.154	0.229	0.831	0.169
PRPF4	-0.159	0.231	0.832	0.168
PTAR1	-0.159	0.231	0.832	0.168
OR52J3	-0.161	0.231	0.832	0.168
HCFC1	-0.161	0.232	0.833	0.167
CHP1	-0.162	0.232	0.833	0.167
CALHM1	-0.162	0.232	0.833	0.167
EZH1	-0.163	0.232	0.833	0.167
ZSCAN20	-0.167	0.232	0.833	0.167
RPLP1	-0.168	0.234	0.834	0.166
RBPJL	-0.169	0.234	0.83	0.17
NCMAP	-0.178	0.234	0.83	0.17
FAM131B	-0.179	0.234	0.83	0.17
USMG5	-0.183	0.234	0.83	0.17
TBC1D15	-0.184	0.234	0.83	0.17
ITPA	-0.186	0.234	0.83	0.17
OR5A1	-0.189	0.234	0.83	0.17
MOB4	-0.193	0.234	0.83	0.17
GABPA	-0.195	0.235	0.831	0.169
TNNT2	-0.196	0.235	0.831	0.169
HOXB3	-0.197	0.235	0.831	0.169
MRGPRX4	-0.198	0.235	0.826	0.174
CD247	-0.199	0.235	0.826	0.174
MOB3B	-0.2	0.235	0.826	0.174
RILPL1	-0.2	0.235	0.826	0.174
UHMK1	-0.202	0.235	0.826	0.174
EYA2	-0.204	0.235	0.826	0.174
RABIF	-0.209	0.235	0.826	0.174
C1orf141	-0.21	0.235	0.826	0.174
SOD2	-0.21	0.235	0.826	0.174
STX17	-0.21	0.235	0.826	0.174
FASN	-0.211	0.235	0.826	0.174
ACSM2B	-0.212	0.235	0.826	0.174
SSX5	-0.216	0.235	0.822	0.178
NDNL2	-0.217	0.235	0.822	0.178
CEBPZ	-0.218	0.237	0.823	0.177
FAM212B	-0.218	0.237	0.823	0.177
POLR2F	-0.219	0.237	0.823	0.177
WDR25	-0.219	0.238	0.824	0.176
LCE3A	-0.223	0.238	0.824	0.176
OLIG2	-0.223	0.238	0.819	0.181
ANKRD10	-0.223	0.238	0.819	0.181
TMEM38B	-0.224	0.238	0.819	0.181
WDR5	-0.225	0.238	0.819	0.181
TEX37	-0.227	0.238	0.819	0.181
MPI	-0.227	0.238	0.819	0.181
ABCB6	-0.227	0.238	0.819	0.181
CDK8	-0.227	0.238	0.819	0.181
GUK1	-0.227	0.24	0.82	0.18
LTBP1	-0.228	0.24	0.82	0.18
RPS13	-0.228	0.241	0.821	0.179
EPB41L5	-0.228	0.241	0.821	0.179
COPS2	-0.229	0.241	0.821	0.179
PDZD9	-0.23	0.241	0.821	0.179
NFASC	-0.233	0.241	0.821	0.179
IL36B	-0.234	0.241	0.817	0.183
SMG9	-0.235	0.241	0.817	0.183
SULT1C4	-0.236	0.241	0.817	0.183
SMARCAL1	-0.236	0.241	0.817	0.183
C12orf77	-0.236	0.241	0.817	0.183
RAB11FIP2	-0.237	0.241	0.817	0.183
TACR3	-0.24	0.241	0.817	0.183
FLT3	-0.242	0.241	0.817	0.183
HIST1H2BN	-0.243	0.241	0.817	0.183
POLR2E	-0.244	0.243	0.818	0.182
ME2	-0.248	0.243	0.818	0.182
SEC16A	-0.248	0.243	0.818	0.182
PTEN	-0.249	0.243	0.818	0.182
POLR3K	-0.249	0.245	0.819	0.181
ALPK3	-0.253	0.245	0.819	0.181
KIF3C	-0.256	0.245	0.819	0.181
CRYBA4	-0.258	0.245	0.819	0.181
OR51D1	-0.259	0.245	0.814	0.186
C3orf83	-0.26	0.245	0.814	0.186
KRT77	-0.263	0.245	0.81	0.19
CNTNAP3	-0.269	0.245	0.81	0.19
SIX1	-0.27	0.245	0.81	0.19
SYMPK	-0.27	0.246	0.811	0.189
G6PC3	-0.272	0.246	0.811	0.189
HIST1H2BD	-0.272	0.246	0.811	0.189
SMTNL1	-0.273	0.246	0.811	0.189
ANXA11	-0.274	0.246	0.811	0.189
PKIA	-0.276	0.246	0.811	0.189
HSPA12A	-0.276	0.246	0.811	0.189
ADSS	-0.279	0.248	0.812	0.188
TEAD1	-0.28	0.248	0.812	0.188
ZNF467	-0.282	0.248	0.812	0.188
OR4C3	-0.283	0.248	0.808	0.192
OPN4	-0.285	0.248	0.808	0.192
CDK16	-0.285	0.248	0.808	0.192
NUP214	-0.286	0.249	0.809	0.191
RBBP4	-0.286	0.249	0.809	0.191
SUMO2	-0.289	0.249	0.809	0.191
IL18RAP	-0.29	0.249	0.809	0.191
OR4K17	-0.291	0.249	0.805	0.195
CES5A	-0.292	0.249	0.805	0.195
SOD1	-0.293	0.249	0.805	0.195
CPSF4L	-0.294	0.249	0.805	0.195
ZNF692	-0.299	0.249	0.805	0.195
OR5M3	-0.303	0.249	0.805	0.195
NAA25	-0.305	0.249	0.805	0.195
YTHDC2	-0.308	0.249	0.805	0.195
PSMB2	-0.309	0.251	0.806	0.194
OR2M2	-0.309	0.251	0.806	0.194
CD5L	-0.31	0.251	0.806	0.194
SMARCE1	-0.31	0.251	0.806	0.194
SRSF11	-0.31	0.251	0.806	0.194
NEDD8	-0.314	0.252	0.807	0.193
TAF3	-0.315	0.252	0.807	0.193
AGBL4	-0.318	0.252	0.807	0.193
MYOC	-0.318	0.252	0.807	0.193
BTBD8	-0.321	0.252	0.807	0.193
CFHR5	-0.321	0.252	0.803	0.197
FAXDC2	-0.321	0.252	0.803	0.197
NOXRED1	-0.321	0.252	0.803	0.197
FOXK1	-0.322	0.252	0.803	0.197
CARD16	-0.325	0.252	0.803	0.197
ZNF134	-0.328	0.252	0.803	0.197
NCK2	-0.329	0.252	0.803	0.197
MBLAC2	-0.329	0.252	0.803	0.197
BUB1	-0.33	0.252	0.803	0.197
FAM73B	-0.33	0.252	0.803	0.197
TMEM213	-0.331	0.252	0.803	0.197
KLRG1	-0.334	0.252	0.803	0.197
ZIC4	-0.334	0.252	0.803	0.197
OR13C5	-0.335	0.252	0.803	0.197
PLA2G12A	-0.335	0.252	0.803	0.197
CCSER2	-0.336	0.252	0.803	0.197
UTP3	-0.336	0.252	0.803	0.197
C9orf117	-0.339	0.252	0.803	0.197
GPR52	-0.339	0.252	0.799	0.201
SLCO1C1	-0.34	0.252	0.799	0.201
CCDC101	-0.344	0.252	0.799	0.201
INO80D	-0.345	0.252	0.799	0.201
SWAP70	-0.347	0.252	0.799	0.201
RBM12	-0.348	0.252	0.799	0.201
STIM1	-0.349	0.252	0.799	0.201
PIGH	-0.351	0.252	0.799	0.201
TNIP3	-0.352	0.252	0.799	0.201
ATP6V1E1	-0.353	0.254	0.8	0.2
C4orf21	-0.353	0.254	0.8	0.2
CHST15	-0.354	0.254	0.8	0.2
CDAN1	-0.354	0.254	0.8	0.2
MRPL28	-0.354	0.255	0.801	0.199
TRNAU1AP	-0.355	0.257	0.802	0.198
IL1A	-0.355	0.257	0.802	0.198
NSL1	-0.355	0.257	0.802	0.198
ZNF200	-0.355	0.257	0.802	0.198
TCTN2	-0.356	0.257	0.802	0.198
SEC24D	-0.357	0.257	0.802	0.198
DRP2	-0.357	0.257	0.802	0.198
NSMCE4A	-0.359	0.257	0.802	0.198
TCAIM	-0.361	0.257	0.802	0.198
ZNF208	-0.361	0.257	0.802	0.198
CD82	-0.364	0.257	0.802	0.198
LGALS1	-0.364	0.257	0.802	0.198
C19orf43	-0.365	0.257	0.802	0.198
FBXW12	-0.366	0.257	0.802	0.198
PEBP1	-0.368	0.257	0.802	0.198
OGN	-0.369	0.257	0.802	0.198
CBLN4	-0.371	0.257	0.802	0.198
VPS36	-0.371	0.257	0.802	0.198
EXO5	-0.372	0.257	0.802	0.198
PTTG1IP	-0.374	0.257	0.802	0.198
RPL41	-0.376	0.257	0.802	0.198
ZNF878	-0.381	0.257	0.802	0.198
HEATR2	-0.381	0.257	0.802	0.198
AC009892.10	-0.383	0.257	0.802	0.198
PTPMT1	-0.383	0.257	0.802	0.198
PPCS	-0.384	0.257	0.802	0.198
MAGED2	-0.386	0.257	0.802	0.198
ANKRD18B	-0.386	0.257	0.802	0.198
C10orf67	-0.386	0.257	0.802	0.198
CCDC181	-0.388	0.257	0.802	0.198
SCP2	-0.389	0.257	0.802	0.198
WASF1	-0.39	0.257	0.802	0.198
TRH	-0.391	0.257	0.802	0.198
PTPLB	-0.393	0.257	0.802	0.198
BTN3A2	-0.393	0.257	0.802	0.198
C11orf84	-0.396	0.257	0.802	0.198
YARS2	-0.397	0.259	0.803	0.197
HAX1	-0.398	0.259	0.803	0.197
NAA20	-0.402	0.259	0.803	0.197
PAWR	-0.402	0.259	0.803	0.197
CLIP2	-0.405	0.259	0.803	0.197
NMI	-0.406	0.259	0.803	0.197
IFITM1	-0.406	0.259	0.803	0.197
SYDE2	-0.407	0.259	0.803	0.197
SAAL1	-0.407	0.259	0.803	0.197
GMEB1	-0.408	0.259	0.803	0.197
ARL4A	-0.409	0.259	0.803	0.197
MAD2L1BP	-0.41	0.259	0.803	0.197
NOL4	-0.41	0.259	0.803	0.197
CNTRL	-0.415	0.259	0.803	0.197
ERGIC3	-0.417	0.259	0.803	0.197
SORBS2	-0.419	0.259	0.803	0.197
KLK12	-0.419	0.259	0.799	0.201
OR51B5	-0.42	0.259	0.799	0.201
DROSHA	-0.422	0.259	0.799	0.201
PDAP1	-0.422	0.259	0.799	0.201
EXOC3L1	-0.422	0.259	0.799	0.201
BBS12	-0.423	0.259	0.799	0.201
TMEM74	-0.424	0.259	0.799	0.201
STIL	-0.424	0.259	0.799	0.201
DMXL1	-0.426	0.259	0.799	0.201
NSFL1C	-0.435	0.259	0.799	0.201
GTF3C1	-0.441	0.26	0.8	0.2
CTSW	-0.441	0.26	0.8	0.2
ZNF615	-0.445	0.26	0.8	0.2
ZNF277	-0.447	0.26	0.8	0.2
SETX	-0.448	0.26	0.8	0.2
BRD2	-0.448	0.26	0.8	0.2
TMEM63C	-0.45	0.26	0.8	0.2
SAFB	-0.451	0.26	0.8	0.2
IBA57	-0.451	0.26	0.8	0.2
CYP46A1	-0.456	0.26	0.8	0.2
KRTAP19-2	-0.457	0.26	0.8	0.2
PQLC2	-0.458	0.26	0.8	0.2
RPS6	-0.458	0.262	0.801	0.199
AASDH	-0.459	0.262	0.801	0.199
KRTAP10-10	-0.461	0.262	0.797	0.203
MUC20	-0.462	0.262	0.797	0.203
PRL	-0.463	0.262	0.797	0.203
PFKFB2	-0.463	0.262	0.797	0.203
TRMT61B	-0.463	0.262	0.797	0.203
TM9SF2	-0.463	0.262	0.797	0.203
LPHN2	-0.463	0.262	0.797	0.203
THNSL1	-0.464	0.262	0.797	0.203
MAPK15	-0.465	0.262	0.797	0.203
ZMAT5	-0.465	0.263	0.798	0.202
C5orf28	-0.466	0.263	0.798	0.202
CEP104	-0.468	0.263	0.798	0.202
ZC3H18	-0.469	0.263	0.798	0.202
ZNF91	-0.47	0.263	0.798	0.202
KLF14	-0.47	0.263	0.798	0.202
CRYZ	-0.47	0.263	0.798	0.202
RPP38	-0.471	0.265	0.799	0.201
MFAP5	-0.471	0.265	0.799	0.201
FUT4	-0.472	0.265	0.799	0.201
LARP1B	-0.473	0.265	0.799	0.201
REEP3	-0.474	0.265	0.799	0.201
FAM207A	-0.474	0.265	0.799	0.201
GLIPR1L2	-0.475	0.265	0.799	0.201
LRG1	-0.475	0.265	0.799	0.201
IFLTD1	-0.475	0.265	0.799	0.201
PAX4	-0.477	0.265	0.795	0.205
PDZK1	-0.478	0.265	0.795	0.205
SNAPC2	-0.48	0.266	0.796	0.204
SH2D4A	-0.481	0.266	0.796	0.204
CYTH1	-0.482	0.266	0.796	0.204
LTC4S	-0.483	0.266	0.796	0.204
CLIC3	-0.484	0.266	0.796	0.204
FOXRED1	-0.484	0.266	0.796	0.204
NEUROG3	-0.485	0.266	0.796	0.204
COX20	-0.485	0.266	0.796	0.204
ACYP1	-0.485	0.266	0.796	0.204
PDE7B	-0.486	0.266	0.796	0.204
ADCY9	-0.487	0.266	0.796	0.204
ADRA1A	-0.487	0.266	0.796	0.204
NCBP1	-0.489	0.268	0.797	0.203
SYT11	-0.49	0.268	0.797	0.203
ZNF285	-0.49	0.268	0.797	0.203
CCT4	-0.49	0.269	0.798	0.202
NPNT	-0.492	0.269	0.798	0.202
OTOF	-0.493	0.269	0.798	0.202
ARL2BP	-0.493	0.269	0.798	0.202
ADAMTS4	-0.494	0.269	0.798	0.202
CAPRIN1	-0.495	0.269	0.798	0.202
PSME3	-0.497	0.269	0.798	0.202
ZNF337	-0.498	0.269	0.798	0.202
EXTL3	-0.499	0.269	0.798	0.202
LPAR3	-0.501	0.269	0.798	0.202
TMEM244	-0.503	0.269	0.798	0.202
RPL23	-0.504	0.271	0.799	0.201
TAS2R43	-0.505	0.271	0.795	0.205
UBTF	-0.506	0.272	0.796	0.204
OLFM2	-0.507	0.272	0.796	0.204
SLC2A14	-0.508	0.272	0.796	0.204
FCAMR	-0.508	0.272	0.796	0.204
HOXC11	-0.509	0.272	0.796	0.204
ANKRD35	-0.509	0.272	0.796	0.204
CAMK2N1	-0.51	0.272	0.796	0.204
LEPROTL1	-0.51	0.272	0.796	0.204
FAM127B	-0.511	0.272	0.796	0.204
C19orf67	-0.513	0.272	0.796	0.204
SLC12A5	-0.514	0.272	0.796	0.204
INTS12	-0.516	0.272	0.796	0.204
B4GALT2	-0.518	0.272	0.796	0.204
IRF9	-0.522	0.272	0.796	0.204
GIP	-0.523	0.272	0.796	0.204
DBF4B	-0.525	0.272	0.796	0.204
NOC4L	-0.525	0.274	0.797	0.203
FAM78A	-0.526	0.274	0.797	0.203
LRRC47	-0.528	0.274	0.797	0.203
RPS9	-0.528	0.274	0.797	0.203
GPSM2	-0.528	0.274	0.797	0.203
PGAP3	-0.531	0.274	0.797	0.203
PCDH7	-0.532	0.274	0.797	0.203
DNLZ	-0.533	0.274	0.797	0.203
MAP3K8	-0.533	0.274	0.797	0.203
MOG	-0.536	0.274	0.797	0.203
COG3	-0.537	0.274	0.797	0.203
KRTAP9-3	-0.538	0.274	0.794	0.206
SCNN1A	-0.538	0.274	0.794	0.206
PFKL	-0.54	0.274	0.794	0.206
PFKM	-0.541	0.274	0.794	0.206
IFNA5	-0.541	0.274	0.79	0.21
TMX2	-0.541	0.274	0.79	0.21
RAD17	-0.543	0.274	0.79	0.21
RNF17	-0.543	0.274	0.787	0.213
DOLPP1	-0.543	0.274	0.787	0.213
FLII	-0.543	0.274	0.787	0.213
RANBP3L	-0.545	0.274	0.787	0.213
CCDC158	-0.545	0.274	0.787	0.213
BCL2L14	-0.547	0.274	0.787	0.213
CLGN	-0.548	0.274	0.787	0.213
SAMD4B	-0.549	0.274	0.787	0.213
SLC7A3	-0.553	0.274	0.787	0.213
PRKRIR	-0.554	0.274	0.787	0.213
CHUK	-0.555	0.274	0.787	0.213
CAMTA1	-0.555	0.274	0.787	0.213
CLVS2	-0.556	0.274	0.787	0.213
ZNF66	-0.557	0.274	0.787	0.213
BZRAP1	-0.557	0.274	0.787	0.213
TIMM13	-0.558	0.276	0.788	0.212
IGLL5	-0.559	0.276	0.788	0.212
SFTA3	-0.56	0.276	0.788	0.212
CKAP2	-0.561	0.276	0.788	0.212
CIT	-0.561	0.276	0.788	0.212
TMEM237	-0.562	0.276	0.788	0.212
FAM205A	-0.562	0.276	0.788	0.212
CDK5RAP1	-0.563	0.276	0.788	0.212
PIGT	-0.564	0.276	0.788	0.212
OTX2	-0.564	0.276	0.784	0.216
SLC35B1	-0.564	0.277	0.785	0.215
CLPB	-0.565	0.277	0.785	0.215
RLF	-0.565	0.277	0.785	0.215
CPB1	-0.566	0.277	0.785	0.215
CHRNB4	-0.566	0.277	0.785	0.215
C11orf72	-0.566	0.277	0.785	0.215
HERC1	-0.569	0.277	0.785	0.215
GBP4	-0.57	0.277	0.785	0.215
SLC45A2	-0.573	0.277	0.785	0.215
CADM2	-0.575	0.277	0.785	0.215
EIF3K	-0.575	0.277	0.785	0.215
METTL21C	-0.576	0.277	0.785	0.215
AHCYL2	-0.576	0.277	0.785	0.215
AARS2	-0.577	0.277	0.785	0.215
PGLYRP3	-0.577	0.277	0.782	0.218
BRINP2	-0.579	0.277	0.782	0.218
CYP2A7	-0.579	0.277	0.782	0.218
HSPA8	-0.579	0.277	0.782	0.218
LRRC15	-0.58	0.277	0.782	0.218
AMICA1	-0.58	0.277	0.782	0.218
SPCS3	-0.581	0.277	0.782	0.218
TSEN34	-0.583	0.277	0.782	0.218
FAM150B	-0.588	0.277	0.782	0.218
TNFRSF21	-0.59	0.277	0.782	0.218
ZNF679	-0.593	0.277	0.778	0.222
NDUFAF3	-0.595	0.277	0.778	0.222
PUM2	-0.596	0.277	0.778	0.222
LONP1	-0.597	0.279	0.779	0.221
UCHL5	-0.598	0.279	0.779	0.221
ZFP64	-0.599	0.279	0.779	0.221
TMOD3	-0.6	0.279	0.779	0.221
MKLN1	-0.601	0.279	0.779	0.221
SIGLEC5	-0.602	0.279	0.779	0.221
CHMP1A	-0.604	0.279	0.779	0.221
ANAPC11	-0.604	0.279	0.779	0.221
INSM1	-0.604	0.279	0.779	0.221
CHERP	-0.605	0.28	0.78	0.22
PPARG	-0.606	0.28	0.78	0.22
TBL1Y	-0.607	0.28	0.777	0.223
SERPINA4	-0.607	0.28	0.777	0.223
CCDC17	-0.609	0.28	0.777	0.223
SYCE3	-0.61	0.28	0.777	0.223
CCDC68	-0.614	0.28	0.777	0.223
ARMCX2	-0.615	0.28	0.777	0.223
MRPL14	-0.615	0.28	0.777	0.223
GLB1	-0.616	0.28	0.777	0.223
PGM2L1	-0.617	0.28	0.777	0.223
RAET1L	-0.617	0.28	0.777	0.223
TMEM184C	-0.618	0.28	0.777	0.223
TICRR	-0.619	0.282	0.778	0.222
C11orf63	-0.619	0.282	0.778	0.222
UPF2	-0.621	0.283	0.779	0.221
CXCL1	-0.621	0.283	0.779	0.221
ACTR10	-0.622	0.285	0.78	0.22
AAAS	-0.624	0.285	0.78	0.22
TSC22D1	-0.624	0.285	0.78	0.22
ERO1LB	-0.625	0.285	0.78	0.22
TMEM26	-0.625	0.285	0.78	0.22
NDUFAF2	-0.626	0.285	0.78	0.22
KRTAP5-10	-0.628	0.285	0.78	0.22
DCDC1	-0.629	0.285	0.78	0.22
SFR1	-0.629	0.285	0.78	0.22
POLL	-0.629	0.285	0.78	0.22
STK36	-0.63	0.285	0.78	0.22
EXOC8	-0.631	0.285	0.78	0.22
THRAP3	-0.631	0.285	0.78	0.22
IGFBPL1	-0.632	0.285	0.78	0.22
TMEM53	-0.632	0.285	0.78	0.22
SZRD1	-0.632	0.285	0.78	0.22
OCA2	-0.633	0.285	0.78	0.22
CALML4	-0.634	0.285	0.78	0.22
RPS3A	-0.634	0.285	0.78	0.22
UVRAG	-0.637	0.285	0.78	0.22
ANKRA2	-0.637	0.285	0.78	0.22
SLC35C2	-0.639	0.285	0.78	0.22
LEPROT	-0.641	0.285	0.78	0.22
IL18R1	-0.641	0.285	0.78	0.22
GOLGA5	-0.642	0.285	0.78	0.22
TIMELESS	-0.644	0.285	0.78	0.22
GSK3B	-0.645	0.285	0.78	0.22
ATP10B	-0.646	0.285	0.78	0.22
TIGD1	-0.647	0.285	0.78	0.22
ACACA	-0.648	0.285	0.78	0.22
HTR2A	-0.648	0.285	0.78	0.22
KRTAP1-1	-0.648	0.285	0.776	0.224
DENR	-0.65	0.285	0.776	0.224
MARCKSL1	-0.651	0.285	0.776	0.224
FBN3	-0.654	0.285	0.776	0.224
BMI1	-0.654	0.285	0.776	0.224
ADIRF	-0.656	0.285	0.776	0.224
CAPRIN2	-0.656	0.285	0.776	0.224
WDR4	-0.656	0.285	0.776	0.224
GHRHR	-0.661	0.285	0.776	0.224
UTP14A	-0.661	0.285	0.776	0.224
PHF2	-0.663	0.285	0.776	0.224
STXBP6	-0.664	0.285	0.776	0.224
OR6B3	-0.665	0.285	0.776	0.224
ENAH	-0.665	0.285	0.776	0.224
LAS1L	-0.665	0.286	0.777	0.223
USP25	-0.666	0.286	0.777	0.223
RPS25	-0.666	0.286	0.777	0.223
ELAVL4	-0.667	0.286	0.777	0.223
TCEB3	-0.667	0.286	0.777	0.223
SEC14L6	-0.667	0.286	0.777	0.223
ENPP6	-0.669	0.286	0.777	0.223
FAM50B	-0.671	0.286	0.777	0.223
ROCK1	-0.671	0.286	0.777	0.223
VPS33A	-0.672	0.286	0.777	0.223
TTL	-0.672	0.286	0.777	0.223
P4HA2	-0.674	0.286	0.777	0.223
WNT8A	-0.676	0.286	0.777	0.223
GPR126	-0.678	0.286	0.777	0.223
SFXN3	-0.678	0.286	0.777	0.223
TMPPE	-0.679	0.286	0.777	0.223
HID1	-0.68	0.286	0.777	0.223
UGT2B17	-0.685	0.286	0.777	0.223
LRSAM1	-0.686	0.286	0.777	0.223
VCP	-0.688	0.288	0.778	0.222
RTEL1	-0.69	0.288	0.778	0.222
GFRA2	-0.69	0.288	0.778	0.222
ZNF738	-0.691	0.288	0.778	0.222
DOCK11	-0.692	0.288	0.778	0.222
FAM171A1	-0.692	0.288	0.778	0.222
P4HTM	-0.692	0.288	0.778	0.222
KIAA1737	-0.697	0.288	0.778	0.222
PSMD3	-0.697	0.289	0.779	0.221
CXCL6	-0.698	0.289	0.779	0.221
PRMT2	-0.699	0.289	0.779	0.221
PBOV1	-0.699	0.289	0.776	0.224
DNAJC16	-0.699	0.289	0.776	0.224
CPB2	-0.7	0.289	0.776	0.224
FAM213B	-0.702	0.289	0.776	0.224
C19orf24	-0.703	0.289	0.776	0.224
TRAPPC12	-0.703	0.289	0.776	0.224
OPN1LW	-0.703	0.289	0.773	0.227
FEZ1	-0.704	0.289	0.773	0.227
KRT37	-0.706	0.289	0.77	0.23
CTSV	-0.706	0.289	0.77	0.23
PPIAL4D	-0.707	0.289	0.77	0.23
DGCR14	-0.708	0.289	0.77	0.23
INO80E	-0.708	0.289	0.77	0.23
FOLR4	-0.708	0.289	0.77	0.23
KLF10	-0.711	0.289	0.77	0.23
PYGO2	-0.713	0.289	0.77	0.23
VTA1	-0.713	0.289	0.77	0.23
PTPN23	-0.714	0.291	0.77	0.23
DDX39A	-0.714	0.291	0.77	0.23
PRSS55	-0.716	0.291	0.767	0.233
DDTL	-0.717	0.291	0.767	0.233
KATNBL1	-0.719	0.291	0.767	0.233
XRRA1	-0.724	0.291	0.767	0.233
BOD1L1	-0.725	0.291	0.767	0.233
ZSWIM8	-0.726	0.291	0.767	0.233
ARHGAP30	-0.726	0.291	0.767	0.233
FAM151B	-0.727	0.291	0.767	0.233
TYRO3	-0.728	0.291	0.767	0.233
AFAP1L2	-0.729	0.291	0.767	0.233
CTBP1	-0.729	0.291	0.767	0.233
UNCX	-0.73	0.291	0.767	0.233
RFTN2	-0.732	0.291	0.767	0.233
CHCHD1	-0.733	0.291	0.767	0.233
RANBP9	-0.734	0.291	0.767	0.233
FAM120C	-0.735	0.291	0.767	0.233
UMPS	-0.735	0.291	0.767	0.233
CSNK1D	-0.737	0.291	0.767	0.233
TM4SF19	-0.737	0.291	0.767	0.233
CNIH1	-0.738	0.291	0.767	0.233
LEF1	-0.74	0.291	0.767	0.233
KRTAP22-1	-0.74	0.291	0.767	0.233
MPHOSPH8	-0.742	0.291	0.767	0.233
COX14	-0.742	0.291	0.767	0.233
C6orf10	-0.744	0.291	0.764	0.236
SEZ6	-0.745	0.291	0.764	0.236
KYNU	-0.746	0.291	0.764	0.236
AIFM2	-0.746	0.291	0.764	0.236
FBXO43	-0.746	0.291	0.764	0.236
PTGFRN	-0.747	0.291	0.764	0.236
CSNK1A1	-0.747	0.291	0.764	0.236
COX6C	-0.748	0.291	0.764	0.236
ZNF556	-0.748	0.291	0.764	0.236
ANKRD53	-0.75	0.291	0.764	0.236
MTERFD3	-0.75	0.291	0.764	0.236
ZNF501	-0.751	0.291	0.764	0.236
HARS	-0.751	0.293	0.765	0.235
ZNF641	-0.752	0.293	0.765	0.235
CHCHD5	-0.752	0.293	0.765	0.235
KIAA1522	-0.752	0.293	0.765	0.235
MAPKAPK3	-0.753	0.293	0.765	0.235
MAP1LC3B	-0.754	0.293	0.765	0.235
OR5K2	-0.754	0.293	0.765	0.235
CDC123	-0.756	0.294	0.766	0.234
WNT11	-0.759	0.294	0.766	0.234
RRP1	-0.759	0.296	0.767	0.233
CEACAM18	-0.76	0.296	0.767	0.233
C1orf145	-0.76	0.296	0.767	0.233
TWIST2	-0.761	0.296	0.767	0.233
CLCN5	-0.761	0.296	0.767	0.233
SYPL2	-0.762	0.296	0.767	0.233
CHIC2	-0.762	0.296	0.767	0.233
ZNF431	-0.764	0.296	0.767	0.233
CCP110	-0.765	0.296	0.767	0.233
CNGA2	-0.766	0.296	0.764	0.236
ITGB3	-0.766	0.296	0.764	0.236
CHRNA9	-0.767	0.296	0.764	0.236
FAU	-0.767	0.297	0.765	0.235
LRRC19	-0.767	0.297	0.765	0.235
ZNF75A	-0.769	0.297	0.765	0.235
PATZ1	-0.77	0.297	0.765	0.235
AMN	-0.77	0.297	0.765	0.235
HOXB9	-0.77	0.297	0.765	0.235
CD48	-0.77	0.297	0.765	0.235
ALG10B	-0.773	0.297	0.765	0.235
ENSA	-0.775	0.297	0.765	0.235
SEPT7	-0.775	0.297	0.765	0.235
EDIL3	-0.776	0.297	0.765	0.235
OR4S1	-0.776	0.297	0.765	0.235
ARF5	-0.777	0.297	0.765	0.235
CCDC80	-0.777	0.297	0.765	0.235
TUBB8	-0.778	0.297	0.765	0.235
ZNF324	-0.778	0.297	0.765	0.235
CPE	-0.778	0.297	0.765	0.235
CD1D	-0.78	0.297	0.765	0.235
PPIC	-0.782	0.297	0.765	0.235
PGAM4	-0.782	0.297	0.765	0.235
TRAPPC2L	-0.784	0.297	0.765	0.235
CASP12	-0.787	0.297	0.765	0.235
OPRM1	-0.787	0.297	0.765	0.235
POLR2G	-0.788	0.299	0.766	0.234
PPP1R36	-0.788	0.299	0.766	0.234
SLC25A5	-0.789	0.299	0.766	0.234
SLC25A41	-0.79	0.299	0.766	0.234
NEK6	-0.792	0.299	0.766	0.234
SLC43A3	-0.792	0.299	0.766	0.234
VWF	-0.793	0.299	0.766	0.234
CETN3	-0.796	0.299	0.766	0.234
SNF8	-0.796	0.299	0.766	0.234
KRT8	-0.797	0.299	0.766	0.234
C5orf34	-0.799	0.299	0.766	0.234
EMP1	-0.799	0.299	0.766	0.234
LURAP1	-0.8	0.299	0.766	0.234
CDK5RAP2	-0.801	0.299	0.766	0.234
SEC24B	-0.801	0.299	0.766	0.234
PPP4R2	-0.802	0.299	0.766	0.234
FRG2C	-0.803	0.299	0.766	0.234
FAM69A	-0.803	0.299	0.766	0.234
GPATCH2L	-0.803	0.299	0.766	0.234
EFCAB2	-0.804	0.299	0.766	0.234
LHFPL2	-0.804	0.299	0.766	0.234
TOMM34	-0.805	0.299	0.766	0.234
CYP39A1	-0.807	0.299	0.766	0.234
PCP4L1	-0.809	0.299	0.766	0.234
SPARC	-0.809	0.299	0.766	0.234
SYNPO2L	-0.813	0.299	0.766	0.234
NOL8	-0.813	0.299	0.766	0.234
TMEM132B	-0.814	0.299	0.766	0.234
LGALS13	-0.814	0.299	0.763	0.237
HTATSF1	-0.814	0.299	0.763	0.237
SCMH1	-0.816	0.299	0.763	0.237
TMEM229B	-0.817	0.299	0.763	0.237
SIX2	-0.818	0.299	0.763	0.237
PSTPIP2	-0.819	0.299	0.763	0.237
FRG1	-0.82	0.299	0.763	0.237
DNAH10OS	-0.82	0.299	0.763	0.237
PREX2	-0.821	0.299	0.763	0.237
GOSR2	-0.822	0.299	0.763	0.237
TRUB2	-0.824	0.299	0.763	0.237
RNF20	-0.824	0.3	0.764	0.236
SOX13	-0.826	0.3	0.764	0.236
DLG2	-0.827	0.3	0.764	0.236
CSNK2B	-0.828	0.3	0.764	0.236
DCAF12	-0.829	0.3	0.764	0.236
ZNF443	-0.831	0.3	0.764	0.236
SF3B5	-0.831	0.302	0.765	0.235
MMP27	-0.832	0.302	0.762	0.238
HECTD3	-0.833	0.302	0.762	0.238
TBX4	-0.835	0.302	0.762	0.238
CDK7	-0.836	0.303	0.763	0.237
MACROD2	-0.84	0.303	0.763	0.237
RERGL	-0.84	0.303	0.763	0.237
FAM50A	-0.841	0.303	0.763	0.237
RAB40A	-0.841	0.303	0.763	0.237
AQP6	-0.841	0.303	0.763	0.237
ZNF385D	-0.842	0.303	0.763	0.237
EIF1AD	-0.842	0.303	0.763	0.237
EIF4ENIF1	-0.843	0.303	0.763	0.237
KCTD19	-0.843	0.303	0.763	0.237
RPN2	-0.844	0.303	0.763	0.237
EIF2S2	-0.845	0.305	0.764	0.236
SNURF	-0.845	0.305	0.764	0.236
PDGFA	-0.845	0.305	0.764	0.236
METTL21B	-0.846	0.305	0.764	0.236
IGSF11	-0.847	0.305	0.764	0.236
OR52E8	-0.849	0.305	0.761	0.239
SLITRK2	-0.849	0.305	0.761	0.239
GPR176	-0.849	0.305	0.761	0.239
ZBTB4	-0.849	0.305	0.761	0.239
MICB	-0.851	0.305	0.761	0.239
SNAPC4	-0.851	0.307	0.762	0.238
CHMP4C	-0.852	0.307	0.762	0.238
HIST1H2BI	-0.852	0.307	0.762	0.238
ABCB8	-0.852	0.307	0.762	0.238
NEIL3	-0.852	0.307	0.762	0.238
CSMD1	-0.853	0.307	0.762	0.238
HNRNPH3	-0.854	0.307	0.762	0.238
PDS5A	-0.855	0.307	0.762	0.238
FTCD	-0.855	0.307	0.762	0.238
CABLES1	-0.855	0.307	0.762	0.238
PLEKHH2	-0.856	0.307	0.762	0.238
GFOD2	-0.856	0.307	0.762	0.238
TWISTNB	-0.857	0.307	0.762	0.238
ZNF525	-0.858	0.307	0.762	0.238
KAT8	-0.859	0.308	0.762	0.238
GOLGA2	-0.859	0.308	0.762	0.238
PRR5L	-0.861	0.308	0.762	0.238
ATP6V1B2	-0.861	0.308	0.762	0.238
EVC	-0.863	0.308	0.762	0.238
NUP54	-0.863	0.308	0.762	0.238
FAM21B	-0.863	0.308	0.762	0.238
FAM154B	-0.864	0.308	0.762	0.238
FAM210A	-0.864	0.308	0.762	0.238
TIMM17B	-0.864	0.308	0.762	0.238
PJA1	-0.866	0.308	0.762	0.238
GBX2	-0.871	0.308	0.762	0.238
LGALS8	-0.871	0.308	0.762	0.238
C7orf13	-0.871	0.308	0.762	0.238
FABP5	-0.871	0.308	0.762	0.238
OTUD3	-0.872	0.308	0.762	0.238
OR5M9	-0.873	0.308	0.762	0.238
PITPNM2	-0.876	0.308	0.762	0.238
ANGPT1	-0.877	0.308	0.762	0.238
LIN28A	-0.878	0.308	0.76	0.24
RPL13	-0.879	0.31	0.76	0.24
PHKA2	-0.879	0.31	0.76	0.24
WWOX	-0.882	0.31	0.76	0.24
GALE	-0.883	0.31	0.76	0.24
TMED4	-0.883	0.31	0.76	0.24
GABRB3	-0.885	0.31	0.76	0.24
HSP90AA1	-0.885	0.31	0.76	0.24
RBP3	-0.885	0.31	0.758	0.242
LIMS1	-0.885	0.31	0.758	0.242
MTHFD2L	-0.885	0.31	0.758	0.242
NDUFB1	-0.885	0.31	0.758	0.242
ETFDH	-0.887	0.31	0.758	0.242
FAT2	-0.888	0.31	0.758	0.242
PPA1	-0.889	0.311	0.758	0.242
JTB	-0.889	0.311	0.758	0.242
C15orf38	-0.889	0.311	0.758	0.242
ITGA10	-0.89	0.311	0.758	0.242
NODAL	-0.89	0.311	0.758	0.242
KAL1	-0.891	0.311	0.758	0.242
MED31	-0.891	0.311	0.758	0.242
NIF3L1	-0.892	0.311	0.758	0.242
GTSE1	-0.892	0.311	0.758	0.242
DACH1	-0.892	0.311	0.758	0.242
RPL36	-0.893	0.313	0.759	0.241
ROM1	-0.893	0.313	0.759	0.241
RNF186	-0.894	0.313	0.759	0.241
VAT1L	-0.894	0.313	0.759	0.241
MYL12B	-0.894	0.313	0.759	0.241
IL15	-0.895	0.313	0.759	0.241
NSMCE1	-0.896	0.313	0.759	0.241
KIAA1045	-0.897	0.313	0.759	0.241
SEPW1	-0.897	0.313	0.759	0.241
BCL2L11	-0.899	0.313	0.759	0.241
DHX32	-0.9	0.313	0.759	0.241
C19orf18	-0.902	0.313	0.759	0.241
TBC1D4	-0.902	0.313	0.759	0.241
CCSER1	-0.903	0.313	0.759	0.241
TMEM174	-0.903	0.313	0.757	0.243
C7orf34	-0.904	0.313	0.757	0.243
RNFT1	-0.905	0.313	0.757	0.243
CYP4A22	-0.906	0.313	0.754	0.246
LRRN4CL	-0.908	0.313	0.754	0.246
HTR1F	-0.908	0.313	0.754	0.246
TAF10	-0.909	0.313	0.754	0.246
BDH1	-0.911	0.313	0.754	0.246
KRTAP10-11	-0.915	0.313	0.751	0.249
SLC2A7	-0.917	0.313	0.748	0.252
ENO1	-0.918	0.313	0.748	0.252
OR5W2	-0.918	0.313	0.745	0.255
PTCD2	-0.919	0.313	0.745	0.255
CALCOCO2	-0.919	0.313	0.745	0.255
SCARB2	-0.92	0.313	0.745	0.255
MFSD9	-0.921	0.313	0.745	0.255
CDC14B	-0.921	0.313	0.745	0.255
CYTIP	-0.921	0.313	0.745	0.255
QTRTD1	-0.923	0.313	0.745	0.255
FBXL17	-0.926	0.313	0.745	0.255
NOTUM	-0.926	0.313	0.745	0.255
TOP3B	-0.926	0.313	0.745	0.255
HAO1	-0.929	0.313	0.743	0.257
BAG1	-0.931	0.313	0.743	0.257
PTPRF	-0.932	0.313	0.743	0.257
YES1	-0.932	0.313	0.743	0.257
FGF6	-0.933	0.313	0.74	0.26
DIP2B	-0.933	0.313	0.74	0.26
TP53I11	-0.934	0.313	0.74	0.26
NPM1	-0.936	0.313	0.74	0.26
GSDMD	-0.939	0.313	0.74	0.26
BGN	-0.939	0.313	0.74	0.26
KANSL1L	-0.94	0.313	0.74	0.26
PIGC	-0.94	0.313	0.74	0.26
FOXJ1	-0.94	0.313	0.74	0.26
KRTAP9-7	-0.942	0.313	0.74	0.26
PDCL3	-0.942	0.313	0.74	0.26
C2orf66	-0.944	0.313	0.74	0.26
GIPR	-0.944	0.313	0.74	0.26
CCR10	-0.944	0.313	0.74	0.26
ZNF23	-0.945	0.313	0.74	0.26
TTC14	-0.946	0.313	0.74	0.26
SH2D2A	-0.946	0.313	0.74	0.26
UST	-0.947	0.313	0.74	0.26
CD209	-0.947	0.313	0.74	0.26
CYBB	-0.947	0.313	0.74	0.26
ZMIZ2	-0.947	0.313	0.74	0.26
MRPS15	-0.948	0.313	0.74	0.26
ZNF510	-0.948	0.313	0.74	0.26
OR2J3	-0.951	0.313	0.74	0.26
GALNT6	-0.951	0.313	0.74	0.26
NFE2L3	-0.952	0.313	0.74	0.26
KCNK18	-0.952	0.313	0.737	0.263
POU5F1	-0.953	0.313	0.737	0.263
DCAF4L2	-0.955	0.313	0.735	0.265
OR5I1	-0.955	0.313	0.732	0.268
PLS1	-0.955	0.313	0.732	0.268
ZNRF4	-0.956	0.313	0.729	0.271
CAPN14	-0.956	0.313	0.729	0.271
RPAP1	-0.959	0.313	0.729	0.271
ZFP42	-0.959	0.313	0.729	0.271
CDH3	-0.96	0.313	0.729	0.271
PNPLA7	-0.96	0.313	0.729	0.271
MANEAL	-0.96	0.313	0.729	0.271
NBEAL2	-0.961	0.313	0.729	0.271
LYRM5	-0.965	0.313	0.729	0.271
INSL4	-0.967	0.313	0.729	0.271
RGAG1	-0.967	0.313	0.729	0.271
ZNF606	-0.969	0.313	0.729	0.271
FBLIM1	-0.969	0.313	0.729	0.271
PSMA6	-0.974	0.314	0.73	0.27
LBR	-0.976	0.314	0.73	0.27
RNF214	-0.976	0.314	0.73	0.27
HCFC1R1	-0.976	0.314	0.73	0.27
PTCH1	-0.977	0.314	0.73	0.27
CCND1	-0.977	0.314	0.73	0.27
SYT10	-0.978	0.314	0.73	0.27
LACE1	-0.979	0.314	0.73	0.27
SYT13	-0.979	0.314	0.73	0.27
PHF12	-0.98	0.314	0.73	0.27
ERCC8	-0.982	0.314	0.73	0.27
BRI3BP	-0.984	0.314	0.73	0.27
FREM2	-0.984	0.314	0.73	0.27
YBX1	-0.985	0.314	0.73	0.27
EPRS	-0.986	0.316	0.731	0.269
SP2	-0.987	0.316	0.731	0.269
FHAD1	-0.987	0.316	0.731	0.269
C16orf89	-0.988	0.316	0.731	0.269
EFHD2	-0.988	0.316	0.731	0.269
CDC23	-0.988	0.316	0.731	0.269
CCDC179	-0.989	0.316	0.731	0.269
MCL1	-0.989	0.316	0.731	0.269
CLCF1	-0.989	0.316	0.731	0.269
INSIG2	-0.989	0.316	0.731	0.269
ZCCHC24	-0.99	0.316	0.731	0.269
DUSP3	-0.991	0.316	0.731	0.269
GAS2L1	-0.991	0.316	0.731	0.269
VNN3	-0.992	0.316	0.731	0.269
TNXB	-0.993	0.316	0.731	0.269
PLAGL2	-0.993	0.316	0.731	0.269
IQGAP2	-0.993	0.316	0.731	0.269
DBNL	-0.994	0.316	0.731	0.269
MCPH1	-0.995	0.316	0.731	0.269
RRH	-0.995	0.316	0.731	0.269
NPAT	-0.995	0.316	0.731	0.269
ATL3	-0.995	0.316	0.731	0.269
FOXL1	-0.998	0.316	0.731	0.269
MMP3	-0.998	0.316	0.731	0.269
HIST1H2BJ	-0.999	0.316	0.731	0.269
NCAPH	-0.999	0.316	0.731	0.269
ZNF214	-1.001	0.316	0.731	0.269
AVPI1	-1.001	0.316	0.731	0.269
TAS2R46	-1.002	0.316	0.729	0.271
LCN10	-1.003	0.316	0.729	0.271
ZDHHC19	-1.004	0.316	0.729	0.271
C1orf227	-1.006	0.316	0.729	0.271
MINPP1	-1.006	0.316	0.729	0.271
GABRG2	-1.007	0.316	0.729	0.271
EMP2	-1.007	0.316	0.729	0.271
POLR3G	-1.009	0.316	0.729	0.271
ECM2	-1.009	0.316	0.729	0.271
FAP	-1.009	0.316	0.729	0.271
NDC80	-1.011	0.317	0.73	0.27
TMEM200C	-1.011	0.317	0.73	0.27
PPFIBP1	-1.012	0.317	0.73	0.27
S100A11	-1.012	0.317	0.73	0.27
GXYLT1	-1.013	0.317	0.73	0.27
ZNF121	-1.014	0.317	0.73	0.27
RNF157	-1.015	0.317	0.73	0.27
OXSM	-1.015	0.317	0.73	0.27
RBMX	-1.016	0.319	0.73	0.27
ST6GALNAC1	-1.018	0.319	0.73	0.27
NHP2L1	-1.019	0.319	0.73	0.27
SLC16A2	-1.02	0.319	0.73	0.27
NAPB	-1.02	0.319	0.73	0.27
NEURL1B	-1.022	0.319	0.73	0.27
RRM1	-1.023	0.32	0.731	0.269
CPA5	-1.023	0.32	0.731	0.269
PELI2	-1.024	0.32	0.731	0.269
ZMYND19	-1.024	0.32	0.731	0.269
TMEM255B	-1.026	0.32	0.731	0.269
TTLL5	-1.026	0.32	0.731	0.269
SERINC5	-1.027	0.32	0.731	0.269
CACFD1	-1.027	0.32	0.731	0.269
C11orf30	-1.027	0.32	0.731	0.269
PSG3	-1.029	0.32	0.731	0.269
MFAP3L	-1.029	0.32	0.731	0.269
SNRPE	-1.03	0.32	0.731	0.269
NT5DC3	-1.031	0.32	0.731	0.269
FAM25E	-1.032	0.32	0.731	0.269
SLC18A3	-1.033	0.32	0.729	0.271
[truncated: 16,058 more rows]

## Sheet: RCC4+VHL d28 vs. RCC4+VHL d4
BAGEL2 analysis: RCC4+VHL d28 vs. RCC4+VHL d4
Gene	BF	Recall	Precision	FDR
POLR3H	85.912	0.002	1	0
CCT2	83.235	0.003	1	0
ALG1	81.805	0.005	1	0
SSU72	80.401	0.006	1	0
RPL11	77.701	0.008	1	0
PES1	77.656	0.008	1	0
GNB2L1	77.05	0.008	1	0
RPS5	76.214	0.009	1	0
CPSF3L	75.24	0.009	1	0
WDR33	75.074	0.011	1	0
RFC5	74.477	0.012	1	0
POLR1A	74.431	0.014	1	0
PGD	73.895	0.014	1	0
PPP1R8	73.824	0.014	1	0
SMU1	73.673	0.015	1	0
SUPT16H	73.061	0.015	1	0
RUVBL2	72.971	0.017	1	0
HMGCS1	72.611	0.017	1	0
HSPA5	72.547	0.017	1	0
COPA	72.01	0.019	1	0
DKC1	71.682	0.02	1	0
ALDOA	71.563	0.02	1	0
SLC35B1	71.545	0.022	1	0
TUBB	71.517	0.023	1	0
RPL14	71.063	0.025	1	0
PSMA3	69.839	0.026	1	0
IMP3	69.684	0.028	1	0
RTCB	69.548	0.029	1	0
RAN	69.375	0.031	1	0
PSMB7	69.273	0.033	1	0
NHLRC2	68.735	0.033	1	0
NAA10	68.562	0.034	1	0
MARS2	68.345	0.036	1	0
WDR1	68.237	0.036	1	0
RCL1	68.102	0.037	1	0
RUVBL1	67.885	0.037	1	0
CTPS1	67.441	0.039	1	0
PLK1	67.258	0.04	1	0
RPL8	67.047	0.042	1	0
ARF4	66.817	0.042	1	0
POLR3A	66.813	0.043	1	0
CKAP5	66.388	0.045	1	0
NDNL2	66.286	0.045	1	0
WDR82	66.107	0.045	1	0
ACTR2	66.1	0.046	1	0
FBL	65.981	0.046	1	0
POLR1B	65.96	0.048	1	0
NGDN	65.623	0.048	1	0
PCNA	65.382	0.05	1	0
POLR2E	65.283	0.051	1	0
GUK1	65.021	0.053	1	0
DOLK	65	0.054	1	0
RPA2	64.851	0.056	1	0
RPL12	64.628	0.057	1	0
UQCRFS1	64.349	0.059	1	0
SDHB	64.329	0.059	1	0
RTEL1	63.803	0.059	1	0
EXOSC5	63.793	0.059	1	0
EIF3A	63.792	0.06	1	0
AIFM2	63.788	0.06	1	0
PPP6C	63.656	0.06	1	0
NHP2L1	63.529	0.06	1	0
DDX46	63.407	0.06	1	0
SS18L2	63.29	0.062	1	0
TOP2A	63.172	0.063	1	0
HSCB	63.064	0.063	1	0
MRP63	62.914	0.063	1	0
VMP1	62.91	0.063	1	0
INTS9	62.909	0.065	1	0
FTSJ3	62.838	0.067	1	0
METTL3	62.822	0.067	1	0
SNRPD1	62.74	0.068	1	0
RRM1	62.495	0.07	1	0
NARS	62.402	0.071	1	0
PTPMT1	62.398	0.071	1	0
POLR2F	62.197	0.071	1	0
COPB2	62.095	0.073	1	0
RPS13	62.04	0.074	1	0
ENO1	61.988	0.074	1	0
GPN3	61.953	0.076	1	0
GGPS1	61.87	0.077	1	0
DHX15	61.853	0.079	1	0
RPS11	61.768	0.08	1	0
ELL	61.758	0.082	1	0
C9orf114	61.642	0.082	1	0
PKMYT1	61.485	0.084	1	0
DYNC1I2	61.384	0.085	1	0
ASNA1	61.161	0.085	1	0
POLR2G	60.974	0.087	1	0
GEMIN7	60.964	0.087	1	0
RPSA	60.947	0.087	1	0
PSMA6	60.94	0.088	1	0
EIF3I	60.874	0.09	1	0
NSMCE1	60.496	0.09	1	0
PSMA5	60.251	0.091	1	0
TCP1	60.2	0.093	1	0
ADSL	60.189	0.094	1	0
BANF1	60.118	0.096	1	0
QRSL1	59.713	0.096	1	0
CCT4	59.608	0.098	1	0
CCT6A	59.58	0.099	1	0
MTHFD1	59.426	0.099	1	0
RNGTT	59.415	0.101	1	0
DBR1	59.32	0.102	1	0
CNOT3	59.3	0.104	1	0
ASNS	59.243	0.104	1	0
DHX37	59.217	0.105	1	0
KARS	59.11	0.107	1	0
LONP1	58.878	0.108	1	0
RANGAP1	58.846	0.11	1	0
EXOSC7	58.788	0.111	1	0
CCT3	58.612	0.113	1	0
PSMD1	58.569	0.115	1	0
TIMELESS	58.363	0.115	1	0
UBTF	58.253	0.116	1	0
HAUS5	58.21	0.118	1	0
RPA1	58.098	0.119	1	0
ANAPC11	58.001	0.119	1	0
WDR77	57.924	0.121	1	0
NAA25	57.789	0.121	1	0
ACTR10	57.726	0.122	1	0
GFPT1	57.627	0.122	1	0
CPSF3	57.604	0.124	1	0
ORAOV1	57.573	0.124	1	0
HDAC3	57.514	0.125	1	0
NVL	57.502	0.127	1	0
GMPPB	57.489	0.128	1	0
PRPF19	57.416	0.13	1	0
POLR2L	57.379	0.132	1	0
ELP3	57.294	0.132	1	0
ZNF407	57.248	0.132	1	0
ACTR1A	57.174	0.132	1	0
TBL3	57.142	0.133	1	0
IARS	57.108	0.135	1	0
PSMC6	56.895	0.136	1	0
NAA20	56.838	0.136	1	0
MASTL	56.796	0.138	1	0
GPX4	56.75	0.138	1	0
EIF4A3	56.738	0.139	1	0
ALG2	56.615	0.141	1	0
ARL2	56.55	0.142	1	0
CSNK2B	56.521	0.142	1	0
COPE	56.434	0.142	1	0
SKA1	56.274	0.142	1	0
BUB3	56.254	0.144	1	0
PIK3C3	56.238	0.144	1	0
CCNA2	56.208	0.146	1	0
NUDC	56.206	0.147	1	0
CIRH1A	56.155	0.147	1	0
NMNAT1	56.144	0.147	1	0
ATL2	56.134	0.147	1	0
RPL38	56.113	0.147	1	0
POLR2B	56.055	0.149	1	0
DYNLRB1	55.978	0.149	1	0
CDIPT	55.851	0.149	1	0
PRDX1	55.785	0.149	1	0
EIF4A1	55.784	0.149	1	0
SDHA	55.753	0.149	1	0
WDR61	55.71	0.15	1	0
SRP19	55.614	0.152	1	0
DDX10	55.593	0.153	1	0
DOHH	55.565	0.153	1	0
EEFSEC	55.514	0.153	1	0
TARDBP	55.493	0.153	1	0
GCLC	55.472	0.153	1	0
WDR74	55.467	0.155	1	0
PCBP1	55.365	0.155	1	0
THG1L	55.328	0.155	1	0
FAM96B	55.326	0.155	1	0
ATP6AP2	55.306	0.155	1	0
AARS	55.261	0.156	1	0
PRPF38A	55.217	0.158	1	0
GTF2H3	55.055	0.158	1	0
ATP1A1	55.041	0.158	1	0
TPI1	55.001	0.158	1	0
CCT8	54.992	0.159	1	0
TRAPPC1	54.948	0.161	1	0
PGM3	54.934	0.161	1	0
UBL5	54.771	0.163	1	0
RPS19	54.741	0.164	1	0
ATP2A2	54.683	0.166	1	0
PSMB3	54.627	0.167	1	0
DHDDS	54.589	0.167	1	0
SF3A3	54.545	0.169	1	0
GINS2	54.501	0.17	1	0
DTL	54.377	0.172	1	0
NCKAP1	54.233	0.172	1	0
NHP2	54.156	0.173	1	0
SRP14	54.032	0.173	1	0
NUDT21	53.994	0.175	1	0
MPI	53.987	0.175	1	0
UBE2I	53.907	0.175	1	0
SAMM50	53.899	0.176	1	0
UTP23	53.867	0.178	1	0
AP2S1	53.762	0.178	1	0
RPS3	53.727	0.18	1	0
EIF3E	53.678	0.18	1	0
ATP6V1B2	53.434	0.18	1	0
MRPL53	53.425	0.181	1	0
CTC1	53.36	0.181	1	0
CENPN	53.315	0.181	1	0
WDR43	53.293	0.183	1	0
GPN2	53.268	0.183	1	0
RPF2	53.267	0.184	1	0
YARS	53.222	0.186	1	0
SARS	53.106	0.187	1	0
PRMT1	53.07	0.189	1	0
GRB2	53.039	0.189	1	0
CDC20	52.997	0.19	1	0
EIF2B2	52.878	0.19	1	0
NOL6	52.852	0.192	1	0
ARPC4	52.852	0.192	1	0
RPE	52.843	0.192	1	0
UTP15	52.781	0.193	1	0
ACTR6	52.592	0.193	1	0
HNRNPK	52.591	0.195	1	0
PHB2	52.517	0.197	1	0
RAD51D	52.476	0.198	1	0
PEX1	52.442	0.198	1	0
UTP6	52.425	0.198	1	0
ACSL3	52.352	0.198	1	0
BUB1B	52.35	0.2	1	0
VCP	52.342	0.201	1	0
UBA1	52.339	0.203	1	0
CPSF4	52.339	0.204	1	0
XPO1	52.323	0.206	1	0
RBM17	52.235	0.207	1	0
TEN1	52.122	0.207	1	0
SPTLC1	51.966	0.207	1	0
NEDD1	51.952	0.207	1	0
DDX49	51.913	0.209	1	0
RABGGTB	51.89	0.211	1	0
KIF2C	51.864	0.211	1	0
PSMG3	51.86	0.212	1	0
SARS2	51.84	0.214	1	0
PAX8	51.776	0.214	1	0
EEF1A1	51.738	0.214	1	0
PSMD6	51.721	0.214	1	0
NLE1	51.666	0.215	1	0
RRN3	51.646	0.215	1	0
MBTPS2	51.619	0.215	1	0
PPA1	51.606	0.217	1	0
CDC123	51.566	0.218	1	0
C21orf59	51.504	0.218	1	0
PSMD13	51.488	0.22	1	0
ETF1	51.421	0.22	1	0
NAPA	51.394	0.221	1	0
PPP4C	51.334	0.223	1	0
ABCE1	51.296	0.224	1	0
KATNB1	51.248	0.224	1	0
STRAP	51.132	0.224	1	0
DDI2	51.089	0.224	1	0
GNL3	51.036	0.226	1	0
CFL1	51.029	0.228	1	0
ILF2	51.005	0.228	1	0
MCM5	50.991	0.229	1	0
DHX9	50.821	0.231	1	0
TAF2	50.803	0.231	1	0
SNRPD2	50.728	0.232	1	0
LIN52	50.679	0.232	1	0
TELO2	50.534	0.234	1	0
KAT8	50.489	0.235	1	0
DHX33	50.473	0.237	1	0
SLC7A5	50.291	0.237	1	0
UMPS	50.24	0.237	1	0
LUC7L3	50.173	0.238	1	0
ATP6V1D	50.168	0.24	1	0
PPP2R4	50.133	0.24	1	0
EIF5	50.095	0.24	1	0
TRAPPC11	50.077	0.24	1	0
HAUS3	50.067	0.24	1	0
USP5	49.829	0.241	1	0
EXOSC4	49.822	0.243	1	0
PSMA7	49.722	0.245	1	0
RAC1	49.646	0.245	1	0
PSMD14	49.599	0.246	1	0
SKA3	49.596	0.246	1	0
EIF2S1	49.57	0.248	1	0
RNASEH2A	49.51	0.248	1	0
TXNL4A	49.411	0.249	1	0
SLC7A11	49.346	0.249	1	0
RPL3	49.325	0.251	1	0
TLN1	49.303	0.251	1	0
RPS2	49.285	0.252	1	0
SPATA5L1	49.277	0.254	1	0
UBA3	49.268	0.254	1	0
WDR25	49.26	0.255	1	0
ATP6V1E1	49.253	0.257	1	0
SMC6	49.155	0.257	1	0
LYRM4	49.122	0.257	1	0
SF3B3	49.078	0.259	1	0
PAICS	49.023	0.26	1	0
NUDCD3	48.85	0.262	1	0
CCT7	48.82	0.263	1	0
NUBP1	48.78	0.263	1	0
WRB	48.695	0.263	1	0
DHPS	48.601	0.265	1	0
VPS28	48.598	0.266	1	0
POLR2D	48.577	0.268	1	0
NOL10	48.509	0.269	1	0
KIF11	48.488	0.271	1	0
GRPEL1	48.471	0.272	1	0
PWP2	48.446	0.274	1	0
ATP6V1A	48.425	0.276	1	0
FDXR	48.386	0.276	1	0
PTDSS1	48.338	0.276	1	0
C1orf109	48.294	0.277	1	0
SUPT6H	48.272	0.279	1	0
CDC45	48.101	0.279	1	0
GABPB1	48.026	0.279	1	0
THOC7	47.96	0.279	1	0
RPP21	47.909	0.28	1	0
FARSB	47.905	0.282	1	0
DCTN5	47.858	0.283	1	0
NUTF2	47.852	0.285	1	0
PSMD4	47.823	0.286	1	0
RABGGTA	47.82	0.286	1	0
NUP85	47.778	0.288	1	0
PREB	47.731	0.289	1	0
PRDX6	47.652	0.289	1	0
SEPSECS	47.529	0.289	1	0
SNUPN	47.465	0.289	1	0
TKT	47.409	0.289	1	0
TXNL4B	47.341	0.289	1	0
WBSCR22	47.276	0.289	1	0
RAE1	47.237	0.291	1	0
YARS2	47.061	0.293	1	0
THOC3	47.04	0.294	1	0
KPNB1	46.98	0.296	1	0
GPN1	46.956	0.296	1	0
EIF3D	46.825	0.297	1	0
RPS14	46.802	0.297	1	0
OXSM	46.753	0.297	1	0
RPL36	46.645	0.299	1	0
LSM2	46.64	0.3	1	0
BAP1	46.637	0.3	1	0
RAD17	46.588	0.3	1	0
C14orf80	46.587	0.3	1	0
RPS23	46.513	0.302	1	0
GEMIN8	46.482	0.303	1	0
EIF2S3	46.335	0.305	1	0
TTC27	46.293	0.307	1	0
DTYMK	46.253	0.308	1	0
DDX51	46.229	0.308	1	0
ISG20L2	46.225	0.31	1	0
TBCA	46.212	0.31	1	0
WDR5	46.196	0.31	1	0
RIOK2	46.141	0.311	1	0
AQR	46.032	0.313	1	0
LSM3	46.023	0.313	1	0
VHL	45.938	0.313	1	0
SF3B4	45.923	0.313	1	0
RPP30	45.917	0.313	1	0
TMA16	45.821	0.313	1	0
TFRC	45.707	0.314	1	0
SMC4	45.706	0.316	1	0
EFTUD1	45.688	0.316	1	0
IMP4	45.68	0.317	1	0
AURKB	45.676	0.319	1	0
RAB3GAP2	45.65	0.319	1	0
FKBPL	45.621	0.319	1	0
SF3A2	45.621	0.32	1	0
PRPF4	45.595	0.322	1	0
RFC3	45.539	0.322	1	0
N6AMT1	45.521	0.322	1	0
DPAGT1	45.471	0.324	1	0
OIP5	45.471	0.324	1	0
EEF2	45.44	0.325	1	0
GLRX5	45.439	0.325	1	0
SNRPA1	45.435	0.327	1	0
GTF2A2	45.427	0.327	1	0
DLST	45.426	0.328	1	0
ATP6V0C	45.418	0.33	1	0
SKA2	45.409	0.33	1	0
RCC1	45.342	0.331	1	0
DUT	45.305	0.331	1	0
TONSL	45.293	0.333	1	0
TIMM23	45.272	0.334	1	0
RFT1	45.252	0.334	1	0
DDB1	45.208	0.336	1	0
BRF1	45.198	0.336	1	0
RPA3	45.195	0.336	1	0
FDX1L	45.195	0.336	1	0
POLG2	45.182	0.336	1	0
TSR2	45.171	0.336	1	0
PTPN23	45.113	0.337	1	0
HSD17B10	45.029	0.339	1	0
PAFAH1B1	45.015	0.341	1	0
C18orf21	45.013	0.341	1	0
RPS16	45.012	0.342	1	0
SCAP	44.981	0.342	1	0
MTOR	44.938	0.342	1	0
CSE1L	44.879	0.344	1	0
RNMT	44.86	0.344	1	0
POLR2I	44.828	0.345	1	0
EIF2B3	44.815	0.347	1	0
RPL10A	44.75	0.348	1	0
EPRS	44.742	0.35	1	0
CCDC115	44.741	0.35	1	0
PSMB2	44.739	0.351	1	0
CDC16	44.724	0.353	1	0
TUBG1	44.679	0.354	1	0
HNRNPU	44.664	0.356	1	0
PMPCA	44.644	0.358	1	0
NARFL	44.604	0.358	1	0
GPS1	44.506	0.359	1	0
DCTN6	44.479	0.359	1	0
PELP1	44.462	0.359	1	0
TOE1	44.413	0.359	1	0
NCAPG2	44.372	0.359	1	0
PSMD12	44.356	0.361	1	0
MRPL39	44.34	0.361	1	0
NOL9	44.284	0.362	1	0
UBA5	44.276	0.362	1	0
CHORDC1	44.178	0.362	1	0
ELP5	44.101	0.362	1	0
NOB1	44.058	0.362	1	0
GAPDH	44.047	0.364	1	0
PRPF8	43.896	0.365	1	0
NGLY1	43.896	0.365	1	0
ZNF236	43.887	0.365	1	0
BCS1L	43.853	0.365	1	0
NAMPT	43.832	0.367	1	0
EFTUD2	43.813	0.368	1	0
NCAPG	43.699	0.368	1	0
UBA52	43.663	0.37	1	0
U2AF1	43.647	0.372	1	0
ARCN1	43.64	0.373	1	0
KIF18A	43.631	0.373	1	0
RPLP0	43.6	0.375	1	0
XRCC5	43.582	0.375	1	0
HAUS6	43.549	0.375	1	0
CSTF1	43.51	0.375	1	0
TIMM10	43.489	0.376	1	0
MAK16	43.456	0.378	1	0
NFYC	43.392	0.378	1	0
YRDC	43.372	0.379	1	0
SCD	43.341	0.379	1	0
SREBF1	43.304	0.379	1	0
TPT1	43.258	0.381	1	0
PAK1IP1	43.244	0.382	1	0
LIAS	43.151	0.382	1	0
CTCF	43.147	0.382	1	0
MRPL28	43.093	0.384	1	0
SSRP1	43.091	0.384	1	0
THOC2	43.085	0.385	1	0
SNRNP200	43.058	0.387	1	0
SMC1A	43.038	0.389	1	0
TOMM40	42.987	0.39	1	0
ERH	42.983	0.392	1	0
FCHO2	42.948	0.392	1	0
COPG1	42.922	0.392	1	0
MED8	42.892	0.392	1	0
TPX2	42.861	0.393	1	0
PRIM1	42.832	0.395	1	0
SRBD1	42.822	0.396	1	0
YAE1D1	42.812	0.396	1	0
AURKA	42.794	0.396	1	0
DRD5	42.73	0.396	1	0
LARS2	42.703	0.396	1	0
DHFR	42.642	0.396	1	0
POLE	42.594	0.396	1	0
RFK	42.59	0.398	1	0
WDR12	42.565	0.399	1	0
POLR2C	42.554	0.401	1	0
CHD1	42.478	0.401	1	0
SART3	42.475	0.402	1	0
PPP1CB	42.468	0.402	1	0
LSM7	42.349	0.404	1	0
RPL18	42.172	0.406	1	0
TEX10	42.107	0.406	1	0
EIF1AX	42.106	0.406	1	0
METTL16	42.102	0.407	1	0
EMC1	42.03	0.407	1	0
TTF1	42.025	0.407	1	0
IBA57	42.005	0.407	1	0
SF3A1	41.962	0.407	1	0
HMGCR	41.96	0.407	1	0
LARS	41.953	0.409	1	0
SPC25	41.855	0.41	1	0
CCT5	41.71	0.412	1	0
CLNS1A	41.66	0.413	1	0
TCEB2	41.603	0.413	1	0
ATP6V1G1	41.602	0.413	1	0
NUS1	41.574	0.415	1	0
FARS2	41.574	0.416	1	0
PPAT	41.564	0.418	1	0
UBE2G2	41.501	0.418	1	0
WDR7	41.406	0.418	1	0
GOSR2	41.396	0.418	1	0
KIN	41.377	0.418	1	0
EXOSC8	41.337	0.42	1	0
NDC80	41.308	0.421	1	0
IMPDH2	41.292	0.421	1	0
VARS2	41.29	0.423	1	0
TBCB	41.287	0.423	1	0
TUBD1	41.281	0.423	1	0
PSMB1	41.241	0.424	1	0
DPH5	41.187	0.424	1	0
LSM10	41.159	0.424	1	0
CDK9	41.147	0.426	1	0
MOB4	41.144	0.426	1	0
DDOST	41.1	0.427	1	0
EXOSC3	40.997	0.429	1	0
PKM	40.974	0.429	1	0
HAUS4	40.939	0.429	1	0
RARS2	40.898	0.43	1	0
TRMT61A	40.874	0.43	1	0
NDOR1	40.852	0.43	1	0
INTS4	40.823	0.43	1	0
SKIV2L2	40.821	0.43	1	0
POLR1C	40.772	0.432	1	0
DNAJC17	40.749	0.432	1	0
SBDS	40.736	0.432	1	0
URB1	40.666	0.432	1	0
EIF4E	40.658	0.432	1	0
FARSA	40.588	0.433	1	0
TUT1	40.575	0.435	1	0
MEPCE	40.501	0.437	1	0
ZBTB11	40.451	0.437	1	0
HSF1	40.4	0.437	1	0
HSPA8	40.312	0.437	1	0
PSTK	40.311	0.437	1	0
MRPL13	40.116	0.437	1	0
TRAPPC3	40.046	0.438	1	0
GMPS	39.928	0.44	1	0
TFB2M	39.868	0.44	1	0
NUP214	39.852	0.441	1	0
DIS3	39.8	0.443	1	0
EIF3F	39.774	0.443	1	0
CARM1	39.75	0.443	1	0
ELP6	39.746	0.443	1	0
CLP1	39.733	0.444	1	0
PDPK1	39.716	0.444	1	0
NAT10	39.709	0.446	1	0
NAA38	39.666	0.446	1	0
ALG13	39.614	0.446	1	0
ANKLE2	39.61	0.446	1	0
MRPS14	39.577	0.447	1	0
CDC42	39.518	0.447	1	0
SUGT1	39.497	0.447	1	0
TUBGCP5	39.467	0.447	1	0
ARF1	39.383	0.447	1	0
COA6	39.336	0.447	1	0
MRTO4	39.311	0.447	1	0
ASUN	39.126	0.447	1	0
EIF2B5	39.103	0.449	1	0
CPSF1	39.016	0.45	1	0
VPS29	38.985	0.45	1	0
NOP16	38.952	0.452	1	0
MRPL15	38.944	0.452	1	0
RPP38	38.943	0.454	1	0
CHERP	38.922	0.455	1	0
SELRC1	38.896	0.455	1	0
CLTC	38.879	0.457	1	0
WDR18	38.814	0.457	1	0
VARS	38.782	0.458	1	0
NEDD8	38.781	0.46	1	0
MBTPS1	38.769	0.46	1	0
MRPL35	38.748	0.46	1	0
DCLRE1B	38.596	0.46	1	0
UXT	38.558	0.461	1	0
NXF1	38.495	0.463	1	0
CDC73	38.398	0.464	1	0
GNB1L	38.332	0.464	1	0
NRF1	38.299	0.464	1	0
LRR1	38.293	0.466	1	0
CENPM	38.292	0.466	1	0
RPL18A	38.185	0.467	1	0
POP5	38.184	0.469	1	0
ANAPC4	38.183	0.471	1	0
CENPW	38.127	0.471	1	0
ZC3H18	38.127	0.471	1	0
ACTR8	38.127	0.471	1	0
DDX21	38.121	0.472	1	0
NAPG	38.034	0.472	1	0
DHX35	37.908	0.472	1	0
STAMBP	37.903	0.472	1	0
NUF2	37.889	0.474	1	0
ROMO1	37.881	0.475	1	0
RPIA	37.844	0.475	1	0
NFS1	37.84	0.475	1	0
PISD	37.809	0.475	1	0
DHODH	37.693	0.477	1	0
TUBGCP4	37.642	0.477	1	0
RPL23	37.585	0.478	1	0
UBE2M	37.574	0.48	1	0
RAD51	37.567	0.48	1	0
WAPAL	37.542	0.48	1	0
ERCC2	37.475	0.481	1	0
INTS3	37.454	0.483	1	0
PDCD11	37.381	0.483	1	0
UTP20	37.368	0.485	1	0
PCF11	37.352	0.485	1	0
DDX55	37.331	0.486	1	0
MRPL47	37.296	0.486	1	0
GEMIN5	37.29	0.488	1	0
SPC24	37.278	0.489	1	0
XRCC3	37.277	0.489	1	0
ILF3	37.26	0.491	1	0
WDR75	37.19	0.492	1	0
MMS19	37.033	0.492	1	0
DDX54	37.016	0.492	1	0
RPS21	37.015	0.494	1	0
DCAF13	37.007	0.494	1	0
TAF7	36.924	0.494	1	0
CIAPIN1	36.903	0.494	1	0
PARD6B	36.84	0.494	1	0
RBBP5	36.826	0.494	1	0
RFC2	36.822	0.495	1	0
CINP	36.812	0.497	1	0
ATP6V0D1	36.801	0.497	1	0
PPIL2	36.8	0.498	1	0
GNL3L	36.723	0.498	1	0
TAMM41	36.691	0.498	1	0
HSPA9	36.685	0.5	1	0
DNM1L	36.684	0.5	1	0
PGS1	36.68	0.5	1	0
ZBTB8OS	36.587	0.502	1	0
ATIC	36.582	0.502	1	0
PARS2	36.56	0.502	1	0
RBX1	36.557	0.503	1	0
SCO2	36.49	0.503	1	0
DDX59	36.485	0.503	1	0
NSF	36.417	0.505	1	0
HARS2	36.416	0.505	1	0
RPL19	36.348	0.506	1	0
DLD	36.347	0.506	1	0
EIF2B1	36.315	0.508	1	0
WDR24	36.281	0.508	1	0
ATG9A	36.26	0.508	1	0
ACO2	36.249	0.508	1	0
MCRS1	36.236	0.508	1	0
EXOSC2	36.217	0.509	1	0
OGDH	36.148	0.511	1	0
NELFA	36.11	0.511	1	0
RNF40	36.066	0.511	1	0
MTG2	36.039	0.512	1	0
CTR9	35.915	0.514	1	0
PSMA1	35.886	0.515	1	0
RPS8	35.86	0.517	1	0
PSMD7	35.828	0.517	1	0
TSR1	35.827	0.519	1	0
PRC1	35.783	0.519	1	0
MRPL37	35.772	0.519	1	0
CDC27	35.732	0.52	1	0
EAF1	35.706	0.52	1	0
ADSS	35.704	0.522	1	0
PRMT5	35.682	0.523	1	0
XRN2	35.667	0.523	1	0
PUF60	35.666	0.525	1	0
ALDH18A1	35.663	0.525	1	0
ACLY	35.633	0.525	1	0
ACTR3	35.627	0.525	1	0
DCTN3	35.622	0.525	1	0
TSEN54	35.572	0.525	1	0
MRPL45	35.572	0.526	1	0
NADK2	35.555	0.526	1	0
XRCC6	35.541	0.528	1	0
SNW1	35.538	0.529	1	0
RPAIN	35.523	0.529	1	0
LSG1	35.519	0.531	1	0
ATP6V1F	35.481	0.531	1	0
PPCS	35.445	0.531	1	0
TMED10	35.432	0.531	1	0
VPS8	35.416	0.531	1	0
SRSF1	35.396	0.533	1	0
ECD	35.357	0.534	1	0
NAA35	35.351	0.534	1	0
PSMD11	35.335	0.536	1	0
NARS2	35.223	0.536	1	0
PHAX	35.221	0.536	1	0
POLE2	35.198	0.536	1	0
COPS5	35.153	0.536	1	0
HYOU1	35.147	0.536	1	0
SMC3	35.136	0.536	1	0
EIF3B	35.135	0.537	1	0
PNO1	35.126	0.537	1	0
SMC2	35.114	0.539	1	0
RPLP2	35.109	0.54	1	0
RPL7	35.057	0.54	1	0
ATP6V1H	35.007	0.54	1	0
C10orf2	34.967	0.54	1	0
PSMA2	34.965	0.542	1	0
MTBP	34.962	0.542	1	0
BRIX1	34.944	0.542	1	0
RPL13A	34.923	0.542	1	0
GTPBP4	34.922	0.543	1	0
PPP2R3C	34.914	0.543	1	0
TUBGCP3	34.889	0.545	1	0
DDX18	34.883	0.546	1	0
POT1	34.882	0.546	1	0
TTK	34.88	0.546	1	0
RPS18	34.865	0.548	1	0
NUP93	34.859	0.55	1	0
PMVK	34.852	0.55	1	0
PGK1	34.851	0.551	1	0
DDX56	34.828	0.553	1	0
RFWD2	34.82	0.553	1	0
RPL31	34.807	0.553	1	0
PDRG1	34.795	0.553	1	0
CDC23	34.764	0.553	1	0
VRK1	34.76	0.553	1	0
KIF23	34.696	0.554	1	0
EIF5B	34.668	0.556	1	0
GTF3C4	34.65	0.556	1	0
UFC1	34.629	0.556	1	0
HNRNPL	34.59	0.557	1	0
SACM1L	34.589	0.559	1	0
CDK1	34.564	0.56	1	0
USP8	34.522	0.56	1	0
TIPIN	34.442	0.56	1	0
RPS29	34.437	0.56	1	0
ANKS3	34.413	0.56	1	0
TOP3A	34.408	0.56	1	0
TMED2	34.407	0.56	1	0
PPIL4	34.389	0.56	1	0
MARS	34.387	0.562	1	0
SRP54	34.346	0.562	1	0
DAP3	34.319	0.562	1	0
GRWD1	34.253	0.563	1	0
RAD21	34.248	0.565	1	0
OSGEP	34.228	0.567	1	0
WBSCR16	34.209	0.567	1	0
RPL7A	34.192	0.567	1	0
RPL35A	34.183	0.568	1	0
MRPL34	34.161	0.568	1	0
CCNK	34.048	0.57	1	0
LSM6	34.025	0.57	1	0
CIAO1	33.998	0.571	1	0
POLR3C	33.93	0.573	1	0
SMS	33.863	0.573	1	0
RPS9	33.837	0.573	1	0
HNF1B	33.829	0.573	1	0
SEC63	33.829	0.573	1	0
DIMT1	33.812	0.574	1	0
ACOX1	33.804	0.574	1	0
MRPL12	33.74	0.574	1	0
PPP1R12A	33.719	0.574	1	0
WARS2	33.665	0.574	1	0
TFAM	33.651	0.576	1	0
WDHD1	33.631	0.576	1	0
CDC7	33.616	0.576	1	0
POLR3B	33.603	0.576	1	0
PMM2	33.575	0.576	1	0
SUPV3L1	33.538	0.577	1	0
PRPF3	33.521	0.577	1	0
TMX2	33.505	0.577	1	0
PRPF38B	33.441	0.579	1	0
PSMC1	33.428	0.579	1	0
SDE2	33.413	0.579	1	0
SPATA5	33.407	0.579	1	0
CHAF1B	33.357	0.58	1	0
TRRAP	33.304	0.582	1	0
C17orf70	33.273	0.582	1	0
BCCIP	33.254	0.582	1	0
WDR55	33.127	0.582	1	0
TYMS	33.087	0.582	1	0
CDK7	33.076	0.584	1	0
RRP1	33.048	0.585	1	0
UTP11L	33.004	0.585	1	0
RAD51C	32.999	0.587	1	0
NOL11	32.993	0.588	1	0
NCBP1	32.95	0.59	1	0
BUB1	32.91	0.59	1	0
GTF2B	32.854	0.591	1	0
ANAPC2	32.795	0.593	1	0
CPSF2	32.736	0.594	1	0
METTL14	32.682	0.594	1	0
COPS2	32.665	0.594	1	0
EIF1AD	32.651	0.594	1	0
NCAPD2	32.622	0.594	1	0
STIL	32.613	0.594	1	0
FXN	32.613	0.594	1	0
EIF2AK4	32.584	0.594	1	0
UGP2	32.518	0.594	1	0
RPP40	32.512	0.594	1	0
DMAP1	32.509	0.596	1	0
INTS6	32.463	0.596	1	0
GSS	32.419	0.596	1	0
SEC61A1	32.415	0.596	1	0
PNPT1	32.384	0.596	1	0
MRPL21	32.361	0.596	1	0
PYROXD1	32.352	0.596	1	0
DYNC1H1	32.352	0.596	1	0
ANKRD49	32.339	0.596	1	0
GTPBP8	32.333	0.596	1	0
HINFP	32.293	0.598	1	0
MPHOSPH10	32.268	0.599	1	0
GDI2	32.267	0.599	1	0
LSM4	32.246	0.599	1	0
DNLZ	32.237	0.599	1	0
CFDP1	32.229	0.599	1	0
WDR70	32.226	0.601	1	0
PHB	32.195	0.602	1	0
RAD1	32.174	0.602	1	0
CDT1	32.153	0.604	1	0
SETD1A	32.124	0.604	1	0
CDC5L	32.09	0.605	1	0
PSMB4	32.071	0.607	1	0
SEPHS1	32.056	0.607	1	0
RNPS1	32.043	0.607	1	0
ALYREF	32.022	0.607	1	0
CUL3	31.951	0.607	1	0
TXN2	31.94	0.607	1	0
DDX3X	31.917	0.607	1	0
PSMD3	31.908	0.608	1	0
UBE2C	31.898	0.608	1	0
MED30	31.887	0.61	1	0
TRIAP1	31.883	0.611	1	0
DDX52	31.857	0.611	1	0
WDR83	31.828	0.611	1	0
RPL13	31.82	0.613	1	0
MOCS3	31.805	0.613	1	0
COX19	31.796	0.613	1	0
SNAPC2	31.763	0.615	1	0
RBBP4	31.754	0.615	1	0
RPS3A	31.751	0.615	1	0
ITGAV	31.74	0.615	1	0
ZC3H8	31.729	0.615	1	0
MCPH1	31.668	0.615	1	0
HEATR1	31.533	0.616	1	0
RCOR1	31.524	0.616	1	0
BCL2L1	31.503	0.616	1	0
SOD2	31.474	0.616	1	0
C3orf17	31.44	0.616	1	0
TBCC	31.418	0.616	1	0
GINS3	31.396	0.618	1	0
MAT2A	31.36	0.618	1	0
EXOSC1	31.314	0.618	1	0
EIF3M	31.281	0.618	1	0
LIPT2	31.276	0.618	1	0
TBP	31.262	0.618	1	0
TRMT5	31.254	0.619	1	0
PSMC5	31.241	0.621	1	0
VMA21	31.233	0.621	1	0
NSMCE2	31.229	0.621	1	0
RPL10	31.199	0.621	1	0
SF1	31.173	0.622	1	0
POP7	31.134	0.622	1	0
MNAT1	31.088	0.622	1	0
RBM25	31.072	0.622	1	0
WBP11	31.052	0.622	1	0
MRPS12	31.046	0.622	1	0
ATP6V0B	31.037	0.624	1	0
HGS	30.991	0.624	1	0
WRAP53	30.974	0.624	1	0
AAMP	30.942	0.624	1	0
POLR2H	30.94	0.625	1	0
TUBE1	30.934	0.625	1	0
EXOSC9	30.922	0.625	1	0
AHCTF1	30.894	0.625	1	0
CDK6	30.879	0.625	1	0
PPP2R1A	30.859	0.625	1	0
CNOT1	30.803	0.625	1	0
ISCA2	30.69	0.625	1	0
EIF3G	30.605	0.627	1	0
XAB2	30.603	0.628	1	0
DAD1	30.558	0.63	1	0
MPDU1	30.556	0.63	1	0
TRAIP	30.488	0.63	1	0
BANP	30.437	0.63	1	0
ALG9	30.433	0.63	1	0
PPP1R11	30.428	0.63	1	0
PTCD3	30.405	0.63	1	0
GNPNAT1	30.373	0.63	1	0
ZNF207	30.368	0.63	1	0
FNTB	30.342	0.632	1	0
SDHC	30.302	0.633	1	0
PFAS	30.288	0.633	1	0
NDUFAB1	30.274	0.633	1	0
NUP133	30.211	0.635	1	0
DARS2	30.147	0.635	1	0
TNPO1	30.137	0.635	1	0
SNRPD3	30.078	0.636	1	0
VPS52	30.073	0.636	1	0
EIF6	30.061	0.638	1	0
C7orf26	30.049	0.638	1	0
HAUS8	30.023	0.638	1	0
NOP56	30.011	0.639	1	0
RPL5	30.005	0.639	1	0
BYSL	30	0.641	1	0
CUL2	29.923	0.641	1	0
DDX24	29.909	0.641	1	0
CTDP1	29.909	0.642	1	0
MON2	29.907	0.642	1	0
SUPT4H1	29.896	0.642	1	0
CDCA8	29.845	0.642	1	0
CSTF3	29.844	0.642	1	0
LAS1L	29.818	0.644	1	0
COPS4	29.816	0.644	1	0
NAE1	29.807	0.644	1	0
RNASEH2B	29.722	0.644	1	0
DPH1	29.688	0.644	1	0
NARG2	29.62	0.644	1	0
RAB7A	29.587	0.644	1	0
HSPA14	29.585	0.644	1	0
SKP1	29.543	0.646	1	0
NOP9	29.537	0.647	1	0
COX5B	29.531	0.649	1	0
RPN2	29.521	0.649	1	0
ISCU	29.479	0.65	1	0
NOP58	29.457	0.65	1	0
PSMG4	29.423	0.65	1	0
LSM5	29.397	0.65	1	0
RQCD1	29.349	0.65	1	0
GTF3C1	29.328	0.652	1	0
PAK2	29.323	0.652	1	0
COPZ1	29.319	0.653	1	0
RPS15A	29.312	0.655	1	0
CHCHD4	29.312	0.655	1	0
GNL2	29.297	0.655	1	0
MCMBP	29.29	0.655	1	0
MED11	29.27	0.656	1	0
COX5A	29.263	0.656	1	0
CTNNBL1	29.257	0.656	1	0
IKBKAP	29.247	0.656	1	0
NAA30	29.246	0.656	1	0
CMPK1	29.223	0.658	1	0
MTX1	29.209	0.658	1	0
RPL4	29.194	0.659	1	0
TARS2	29.178	0.659	1	0
NCAPH	29.161	0.659	1	0
DNAJA3	29.137	0.661	1	0
COASY	29.127	0.661	1	0
UQCRC2	29.043	0.661	1	0
RPP14	29.02	0.661	1	0
NELFCD	29.008	0.661	1	0
SAP18	28.987	0.663	1	0
RBM19	28.969	0.663	1	0
POLR1D	28.935	0.663	1	0
RPL27A	28.919	0.664	1	0
CARS2	28.895	0.664	1	0
CHMP2A	28.879	0.666	1	0
NUP205	28.872	0.666	1	0
RPN1	28.866	0.666	1	0
SF3B1	28.847	0.667	1	0
CENPC	28.83	0.669	1	0
GBF1	28.819	0.669	1	0
DNAJB11	28.791	0.669	1	0
RPL28	28.78	0.669	1	0
TAF1C	28.764	0.669	1	0
PCBP2	28.735	0.669	1	0
MRPL38	28.615	0.67	1	0
TICRR	28.612	0.672	1	0
GFM1	28.588	0.673	1	0
SCLY	28.587	0.673	1	0
NCAPH2	28.554	0.673	1	0
COX15	28.531	0.675	1	0
BUD31	28.529	0.676	1	0
ERCC1	28.492	0.676	1	0
KNTC1	28.462	0.676	1	0
MIPEP	28.401	0.676	1	0
SCFD1	28.392	0.676	1	0
TRIP13	28.375	0.676	1	0
CCDC94	28.348	0.676	1	0
EXOSC6	28.339	0.678	1	0
C16orf72	28.336	0.678	1	0
MECR	28.325	0.678	1	0
SLC2A1	28.309	0.678	1	0
ARIH1	28.265	0.68	1	0
CDC37	28.186	0.681	1	0
FAU	28.149	0.683	1	0
UBE2T	28.146	0.683	1	0
TFB1M	28.134	0.683	1	0
RPF1	28.13	0.683	1	0
RNASEH1	28.089	0.683	1	0
PSMA4	28.034	0.684	1	0
FLAD1	28.016	0.684	1	0
TAF1A	27.962	0.684	1	0
ZNHIT2	27.947	0.684	1	0
EGLN1	27.91	0.684	1	0
RRS1	27.881	0.686	1	0
LIPT1	27.853	0.686	1	0
MFAP1	27.844	0.686	1	0
GART	27.832	0.687	1	0
FCF1	27.814	0.687	1	0
EMC7	27.801	0.687	1	0
TSEN2	27.782	0.687	1	0
PPP1R2	27.733	0.687	1	0
NOC4L	27.718	0.689	1	0
SLC39A9	27.697	0.689	1	0
WDR46	27.695	0.689	1	0
LAGE3	27.685	0.689	1	0
VPS25	27.657	0.69	1	0
RPLP1	27.618	0.692	1	0
USP7	27.612	0.692	1	0
HSD17B4	27.563	0.692	1	0
RAD9A	27.55	0.692	1	0
MTPAP	27.53	0.692	1	0
RACGAP1	27.528	0.693	1	0
SLMO2	27.513	0.693	1	0
EMC4	27.454	0.693	1	0
QARS	27.45	0.695	1	0
MRPL4	27.446	0.697	1	0
SYMPK	27.445	0.698	1	0
VPS45	27.404	0.698	1	0
ARPC2	27.36	0.698	1	0
NUP43	27.34	0.698	1	0
CCDC51	27.314	0.698	1	0
TIMM13	27.225	0.7	1	0
XRN1	27.224	0.7	1	0
NOC2L	27.186	0.7	1	0
PDCD5	27.159	0.7	1	0
POLD3	27.112	0.7	1	0
DSN1	27.034	0.7	1	0
USE1	26.99	0.7	1	0
GCN1L1	26.985	0.7	1	0
CDC40	26.956	0.7	1	0
ELP2	26.927	0.7	1	0
SRRM1	26.911	0.701	1	0
DDX6	26.892	0.701	1	0
URM1	26.884	0.701	1	0
SOD1	26.846	0.701	1	0
ATP6AP1	26.845	0.701	1	0
CDC6	26.787	0.701	1	0
DDX20	26.783	0.703	1	0
COPS3	26.738	0.704	1	0
MCM3AP	26.684	0.706	1	0
CCDC84	26.643	0.707	1	0
YKT6	26.636	0.707	1	0
ABCD1	26.592	0.707	1	0
PSMC2	26.572	0.709	1	0
RARS	26.538	0.709	1	0
ATXN10	26.533	0.709	1	0
ACTL6A	26.521	0.711	1	0
AFG3L2	26.487	0.711	1	0
VPS13D	26.444	0.711	1	0
SMNDC1	26.431	0.711	1	0
GLS	26.414	0.711	1	0
PET117	26.363	0.711	1	0
RPAP1	26.329	0.711	1	0
TRAPPC4	26.322	0.711	1	0
TRMT112	26.306	0.712	1	0
C1D	26.285	0.712	1	0
NPLOC4	26.198	0.714	1	0
RAB5C	26.194	0.714	1	0
COX10	26.14	0.715	1	0
RPS25	26.124	0.715	1	0
OGT	26.076	0.717	1	0
FANCA	26.072	0.717	1	0
FPGS	25.893	0.717	1	0
MRPS16	25.85	0.717	1	0
MZT1	25.838	0.717	1	0
EIF2S2	25.835	0.718	1	0
GFER	25.808	0.718	1	0
SPDL1	25.753	0.718	1	0
RPTOR	25.752	0.718	1	0
CCNC	25.636	0.718	1	0
DPM2	25.616	0.718	1	0
KDSR	25.58	0.718	1	0
AIFM1	25.575	0.718	1	0
TBC1D10B	25.569	0.718	1	0
SNAPC4	25.561	0.72	1	0
PDCD2	25.519	0.72	1	0
CASC5	25.511	0.72	1	0
UPF2	25.492	0.721	1	0
PGGT1B	25.488	0.723	1	0
TSFM	25.481	0.723	1	0
HARS	25.426	0.724	1	0
IPPK	25.358	0.724	1	0
RER1	25.354	0.724	1	0
SLX4	25.352	0.724	1	0
RPL30	25.338	0.726	1	0
KANSL1	25.333	0.726	1	0
TAF6	25.329	0.728	1	0
TPR	25.308	0.728	1	0
DR1	25.272	0.728	1	0
DPM1	25.228	0.728	1	0
PEX26	25.213	0.728	1	0
GALE	25.167	0.728	1	0
THOC1	25.145	0.728	1	0
INCENP	25.115	0.728	1	0
NACA	25.014	0.728	1	0
PEX6	25.007	0.728	1	0
YEATS4	24.892	0.728	1	0
PRPF40A	24.873	0.728	1	0
MRPS18B	24.848	0.728	1	0
NCBP2	24.834	0.729	1	0
UBR4	24.833	0.729	1	0
MRPS11	24.759	0.729	1	0
SLC25A3	24.749	0.729	1	0
FANCI	24.701	0.729	1	0
GET4	24.701	0.729	1	0
FANCD2	24.659	0.729	1	0
PCID2	24.651	0.731	1	0
PLRG1	24.641	0.732	1	0
NPEPPS	24.604	0.732	1	0
TOMM70A	24.527	0.732	1	0
PPP1CA	24.52	0.732	1	0
MRPS2	24.51	0.732	1	0
NIP7	24.484	0.734	1	0
SHQ1	24.464	0.734	1	0
MED18	24.462	0.735	1	0
BRIP1	24.44	0.735	1	0
AP2M1	24.435	0.735	1	0
SNRNP40	24.376	0.735	1	0
SLC35A2	24.355	0.735	1	0
MMGT1	24.321	0.735	1	0
SRPRB	24.292	0.735	1	0
SMC5	24.267	0.735	1	0
GPI	24.218	0.735	1	0
RPL35	24.181	0.737	1	0
PSMD2	24.172	0.737	1	0
MST1	24.147	0.737	1	0
ELAC2	24.134	0.738	1	0
SPTLC2	24.064	0.738	1	0
TPRKB	24.063	0.738	1	0
MMS22L	24.026	0.74	1	0
SRSF3	23.951	0.741	1	0
PSMB5	23.938	0.741	1	0
PEX2	23.933	0.741	1	0
ALG3	23.919	0.741	1	0
RRM2	23.88	0.741	1	0
DBF4	23.879	0.741	1	0
NUP50	23.873	0.741	1	0
CTU2	23.815	0.741	1	0
TACC3	23.81	0.741	1	0
AGPAT2	23.804	0.741	1	0
IPO11	23.771	0.741	1	0
TEFM	23.764	0.741	1	0
INTS2	23.759	0.741	1	0
TOMM22	23.74	0.743	1	0
GTF2H4	23.733	0.745	1	0
VPS37A	23.722	0.745	1	0
AURKAIP1	23.707	0.745	1	0
TAF3	23.689	0.745	1	0
ARMC7	23.687	0.745	1	0
ALG12	23.679	0.745	1	0
TIMM22	23.656	0.745	1	0
DGCR8	23.599	0.746	1	0
NUP54	23.598	0.746	1	0
MED4	23.544	0.746	1	0
ZZZ3	23.534	0.746	1	0
CYC1	23.523	0.746	1	0
SRCAP	23.481	0.746	1	0
TOMM20	23.476	0.746	1	0
SLC6A8	23.462	0.746	1	0
MRRF	23.438	0.746	1	0
PRKCI	23.427	0.746	1	0
PEX10	23.421	0.746	1	0
PRKRIR	23.378	0.746	1	0
WAC	23.354	0.746	1	0
C16orf59	23.312	0.746	1	0
XPR1	23.27	0.746	1	0
INTS10	23.17	0.746	1	0
FIP1L1	23.166	0.746	1	0
ELP4	23.165	0.746	1	0
GTF2F2	23.126	0.746	1	0
EIF1	23.125	0.746	1	0
VPS18	23.12	0.746	1	0
MRPL41	23.068	0.746	1	0
CEBPZ	23.041	0.748	1	0
SEC61G	23.034	0.748	1	0
IPO9	23.03	0.748	1	0
GARS	23.012	0.748	1	0
SNF8	23.008	0.748	1	0
NCL	22.992	0.748	1	0
ZBTB17	22.973	0.748	1	0
BRAP	22.97	0.748	1	0
CENPA	22.956	0.749	1	0
YTHDC1	22.912	0.749	1	0
TAF1B	22.899	0.751	1	0
HUWE1	22.873	0.752	1	0
TOP1	22.853	0.754	1	0
SNAPC3	22.845	0.754	1	0
EIF3J	22.644	0.754	1	0
MAU2	22.641	0.754	1	0
ALG8	22.637	0.754	1	0
CDK11A	22.627	0.754	1	0
DDX47	22.62	0.755	1	0
ARHGAP29	22.62	0.755	1	0
SLU7	22.606	0.757	1	0
TRIT1	22.59	0.757	1	0
EARS2	22.532	0.757	1	0
BOD1L1	22.529	0.757	1	0
DNM2	22.482	0.759	1	0
GLTSCR2	22.476	0.759	1	0
ORC3	22.459	0.759	1	0
PHF23	22.39	0.759	1	0
DDX27	22.346	0.76	1	0
BCAS2	22.32	0.76	1	0
POLA2	22.315	0.762	1	0
ZNF259	22.303	0.762	1	0
RFC4	22.261	0.763	1	0
UFD1L	22.261	0.763	1	0
TRAPPC2L	22.255	0.763	1	0
HUS1	22.23	0.763	1	0
MYC	22.227	0.765	1	0
PRPF31	22.179	0.766	1	0
KTI12	22.176	0.766	1	0
RRP7A	22.144	0.766	1	0
RAD23B	22.113	0.766	1	0
RNF20	22.096	0.768	1	0
CNOT7	22.031	0.768	1	0
CHMP5	22.017	0.768	1	0
CCDC174	21.999	0.768	1	0
VDAC1	21.975	0.768	1	0
C16orf80	21.974	0.768	1	0
VPS16	21.97	0.768	1	0
FBXO5	21.969	0.768	1	0
UROD	21.945	0.769	1	0
POLR3K	21.94	0.771	1	0
GID8	21.902	0.771	1	0
CCNH	21.875	0.772	1	0
SLC5A3	21.835	0.772	1	0
PDCD7	21.818	0.772	1	0
SF3B5	21.817	0.774	1	0
UFSP2	21.809	0.774	1	0
UBA2	21.809	0.774	1	0
PELO	21.775	0.774	1	0
FANCC	21.761	0.774	1	0
TINF2	21.735	0.774	1	0
TSEN34	21.731	0.774	1	0
HIRA	21.721	0.774	1	0
MAD2L1	21.691	0.776	1	0
ACTB	21.66	0.777	1	0
TGFBRAP1	21.652	0.777	1	0
MVD	21.625	0.777	1	0
SLC52A2	21.62	0.777	1	0
WDR92	21.598	0.779	1	0
CD3EAP	21.562	0.779	1	0
HAUS2	21.518	0.779	1	0
EWSR1	21.512	0.779	1	0
ENY2	21.511	0.779	1	0
ZNF830	21.446	0.779	1	0
SYS1	21.4	0.78	1	0
SP1	21.386	0.78	1	0
CERS2	21.374	0.78	1	0
TIMM17A	21.327	0.78	1	0
PMPCB	21.307	0.782	1	0
THAP1	21.282	0.782	1	0
COA5	21.281	0.783	1	0
STEAP3	21.277	0.783	1	0
TECR	21.226	0.783	1	0
RPAP2	21.2	0.783	1	0
ZFX	21.179	0.783	1	0
AHCY	21.172	0.785	1	0
EDC3	21.117	0.785	1	0
HAUS1	21.108	0.786	1	0
RPS19BP1	21.087	0.786	1	0
UPF1	21.036	0.788	1	0
PHF5A	20.994	0.789	1	0
TSSC1	20.92	0.789	1	0
HYPK	20.915	0.791	1	0
HTATSF1	20.903	0.791	1	0
MRPS24	20.838	0.793	1	0
C19orf25	20.8	0.793	1	0
MAD2L2	20.792	0.793	1	0
C9orf78	20.788	0.793	1	0
KIAA1432	20.74	0.793	1	0
ATP5A1	20.728	0.793	1	0
SPCS3	20.724	0.793	1	0
PTPN11	20.724	0.793	1	0
MVK	20.707	0.794	1	0
CAD	20.699	0.794	1	0
ATP13A1	20.691	0.794	1	0
BIRC5	20.685	0.796	1	0
BLM	20.667	0.796	1	0
RPL37A	20.66	0.797	1	0
DIEXF	20.581	0.797	1	0
ATP6V1C1	20.579	0.797	1	0
RBM48	20.527	0.797	1	0
ANAPC1	20.522	0.797	1	0
TAF13	20.503	0.797	1	0
WTAP	20.48	0.797	1	0
DDX42	20.457	0.797	1	0
CHMP4B	20.445	0.797	1	0
CWC22	20.403	0.797	1	0
SRSF7	20.399	0.799	1	0
C1orf27	20.369	0.799	1	0
SLMAP	20.364	0.799	1	0
TBCD	20.349	0.8	1	0
ASH2L	20.317	0.8	1	0
RPUSD4	20.291	0.8	1	0
ALG14	20.26	0.802	1	0
PET112	20.254	0.802	1	0
KIAA1524	20.176	0.802	1	0
MRPS35	20.167	0.802	1	0
GCSH	20.166	0.802	1	0
PSMB6	20.164	0.802	1	0
PSMC3	20.142	0.803	1	0
IDI1	20.072	0.803	1	0
NSMCE4A	20.056	0.803	1	0
BRCA1	20.045	0.803	1	0
DCPS	20.014	0.803	1	0
MRPS31	20.011	0.803	1	0
DDX23	19.996	0.803	1	0
PEX12	19.995	0.803	1	0
PNKP	19.979	0.805	1	0
TUBGCP2	19.979	0.807	1	0
HSD17B12	19.932	0.807	1	0
ADAT2	19.928	0.807	1	0
IK	19.884	0.807	1	0
TBCE	19.825	0.807	1	0
MTRF1L	19.787	0.807	1	0
KIAA0391	19.689	0.807	1	0
COPS8	19.677	0.807	1	0
MCM6	19.669	0.807	1	0
SNRPB	19.648	0.807	1	0
ABCC6	19.59	0.807	1	0
IPO7	19.579	0.807	1	0
CHTF8	19.571	0.807	1	0
RBBP6	19.523	0.808	1	0
MED14	19.514	0.808	1	0
RRP12	19.498	0.81	1	0
UFL1	19.461	0.81	1	0
NBAS	19.437	0.81	1	0
WDR48	19.43	0.81	1	0
SRSF11	19.43	0.81	1	0
SLC31A1	19.399	0.81	1	0
ZMAT5	19.37	0.811	1	0
CHKA	19.344	0.811	1	0
MRPS30	19.336	0.811	1	0
TRMT6	19.328	0.811	1	0
POLR3F	19.29	0.811	1	0
TUFM	19.259	0.813	1	0
EXOSC10	19.24	0.813	1	0
TRNAU1AP	19.221	0.814	1	0
PHF12	19.202	0.814	1	0
MRPS9	19.178	0.814	1	0
HSP90B1	19.154	0.814	1	0
PRELID1	19.142	0.816	1	0
SEPHS2	19.13	0.816	1	0
POLRMT	19.054	0.817	1	0
CCNB1	19.041	0.817	1	0
C21orf2	19.036	0.817	1	0
E4F1	18.979	0.817	1	0
OXCT2	18.967	0.817	1	0
PPWD1	18.957	0.819	1	0
ARPC3	18.952	0.819	1	0
FEN1	18.941	0.819	1	0
MRPL46	18.915	0.82	1	0
AGPAT5	18.856	0.82	1	0
UBE2K	18.807	0.82	1	0
BRF2	18.8	0.82	1	0
ATR	18.778	0.822	1	0
ILK	18.777	0.822	1	0
POLD2	18.77	0.822	1	0
MRPL20	18.75	0.822	1	0
DNAJC9	18.742	0.824	1	0
COPB1	18.738	0.825	1	0
RICTOR	18.733	0.825	1	0
MRPL3	18.691	0.825	1	0
MRPL33	18.666	0.825	1	0
PALB2	18.66	0.825	1	0
ORC5	18.638	0.825	1	0
SRPR	18.635	0.825	1	0
PSMC4	18.61	0.825	1	0
POLR1E	18.597	0.825	1	0
CCAR1	18.551	0.825	1	0
TIMM50	18.549	0.825	1	0
CENPT	18.537	0.825	1	0
UQCRB	18.531	0.825	1	0
TAF5	18.53	0.825	1	0
U2AF2	18.501	0.827	1	0
PFDN6	18.496	0.827	1	0
NOP14	18.466	0.827	1	0
GTF3C3	18.446	0.827	1	0
ALG6	18.442	0.827	1	0
BOP1	18.436	0.827	1	0
PRKRIP1	18.418	0.827	1	0
DARS	18.392	0.827	1	0
GTF2E2	18.385	0.827	1	0
PABPN1	18.383	0.827	1	0
SMG5	18.359	0.827	1	0
CTU1	18.349	0.827	1	0
ABCB7	18.326	0.827	1	0
USP9X	18.315	0.827	1	0
SNRNP35	18.281	0.828	1	0
STT3B	18.28	0.828	1	0
MCM2	18.231	0.828	1	0
MED6	18.194	0.828	1	0
KANSL3	18.185	0.83	1	0
CSNK1A1	18.167	0.83	1	0
CENPI	18.158	0.83	1	0
NUBP2	18.135	0.83	1	0
DPH6	18.127	0.83	1	0
PPM1D	18.045	0.83	1	0
NDUFA13	18.031	0.831	1	0
BMS1	17.998	0.831	1	0
KIAA0196	17.953	0.831	1	0
ERCC6L	17.918	0.831	1	0
ATF4	17.909	0.831	1	0
RAB3GAP1	17.867	0.831	1	0
FAM106A	17.862	0.831	0.998	0.002
DDX11	17.859	0.831	0.998	0.002
COQ4	17.85	0.833	0.998	0.002
PCYT1A	17.832	0.833	0.998	0.002
EGFR	17.82	0.833	0.998	0.002
POLG	17.783	0.833	0.998	0.002
MED25	17.74	0.833	0.998	0.002
EEF1G	17.692	0.833	0.998	0.002
PSMD8	17.672	0.833	0.998	0.002
MRPL11	17.639	0.833	0.998	0.002
GEMIN4	17.631	0.833	0.998	0.002
MCM4	17.626	0.834	0.998	0.002
RHEB	17.621	0.836	0.998	0.002
EBNA1BP2	17.609	0.836	0.998	0.002
DNAJC3	17.563	0.836	0.998	0.002
MESDC2	17.561	0.836	0.998	0.002
NSUN4	17.552	0.836	0.998	0.002
ATP5B	17.536	0.836	0.998	0.002
PMF1	17.533	0.836	0.998	0.002
SEC16A	17.525	0.836	0.998	0.002
DDX5	17.512	0.836	0.998	0.002
GTF3C5	17.506	0.837	0.998	0.002
IPO13	17.463	0.839	0.998	0.002
ATRIP	17.411	0.839	0.998	0.002
DPM3	17.347	0.839	0.998	0.002
TTC4	17.339	0.839	0.998	0.002
KRR1	17.338	0.841	0.998	0.002
DNAJA4	17.323	0.841	0.998	0.002
TRAPPC8	17.322	0.841	0.998	0.002
RPL15	17.266	0.841	0.998	0.002
MFN2	17.242	0.841	0.998	0.002
VPS36	17.201	0.841	0.998	0.002
STARD7	17.133	0.841	0.998	0.002
SECISBP2	17.132	0.841	0.998	0.002
SLC39A7	17.122	0.841	0.998	0.002
GABPA	17.115	0.842	0.998	0.002
PPP1R15B	17.098	0.842	0.998	0.002
RNF4	17.056	0.842	0.998	0.002
PPCDC	17.022	0.842	0.998	0.002
RIOK1	17.021	0.842	0.998	0.002
LETM1	16.997	0.842	0.998	0.002
MRPL14	16.967	0.842	0.998	0.002
EXOC5	16.95	0.842	0.998	0.002
PFN1	16.919	0.844	0.998	0.002
COG3	16.916	0.844	0.998	0.002
TTC1	16.871	0.845	0.998	0.002
SRP9	16.869	0.845	0.998	0.002
USP1	16.847	0.845	0.998	0.002
PFDN2	16.795	0.847	0.998	0.002
RPRD1B	16.79	0.847	0.998	0.002
NAA15	16.77	0.847	0.998	0.002
KDM8	16.752	0.847	0.998	0.002
MRPL2	16.717	0.847	0.998	0.002
KDM1A	16.716	0.847	0.998	0.002
WRN	16.712	0.847	0.998	0.002
MYBBP1A	16.701	0.848	0.998	0.002
SNRNP70	16.699	0.85	0.998	0.002
ALG5	16.691	0.85	0.998	0.002
NOL12	16.673	0.85	0.998	0.002
GTF2H1	16.626	0.851	0.998	0.002
STX18	16.602	0.851	0.998	0.002
C12orf49	16.505	0.851	0.998	0.002
DGCR14	16.5	0.851	0.998	0.002
MRPS6	16.447	0.851	0.998	0.002
TMEM30A	16.427	0.851	0.998	0.002
KHSRP	16.41	0.851	0.998	0.002
PPIH	16.397	0.851	0.998	0.002
NUPL1	16.363	0.851	0.998	0.002
MRPL50	16.315	0.851	0.998	0.002
DDX1	16.28	0.851	0.998	0.002
RPS27A	16.254	0.851	0.998	0.002
DCTN2	16.238	0.851	0.998	0.002
SPCS2	16.173	0.851	0.998	0.002
DSCC1	16.147	0.851	0.998	0.002
ESPL1	16.131	0.851	0.998	0.002
COG8	16.131	0.851	0.998	0.002
YY1	16.103	0.851	0.998	0.002
PTBP1	16.082	0.851	0.998	0.002
MIS18BP1	16.076	0.851	0.998	0.002
NRDE2	16.054	0.851	0.998	0.002
INTS7	16.036	0.851	0.998	0.002
ORC1	16.022	0.851	0.998	0.002
MCAT	15.984	0.851	0.998	0.002
PLK4	15.979	0.851	0.998	0.002
ABT1	15.955	0.851	0.998	0.002
DCP2	15.955	0.851	0.998	0.002
CFLAR	15.93	0.851	0.998	0.002
HPCA	15.908	0.851	0.998	0.002
MRPS34	15.879	0.853	0.998	0.002
MED26	15.845	0.853	0.998	0.002
CHEK1	15.829	0.854	0.998	0.002
MAD1L1	15.793	0.854	0.998	0.002
PAPOLA	15.767	0.854	0.998	0.002
TTI1	15.759	0.856	0.998	0.002
EIF5A	15.727	0.858	0.998	0.002
RPL37	15.724	0.858	0.998	0.002
NDC1	15.721	0.858	0.998	0.002
PTEN	15.72	0.858	0.998	0.002
ANKRD17	15.706	0.858	0.998	0.002
SNRPF	15.701	0.859	0.998	0.002
CAPZB	15.678	0.859	0.998	0.002
PNN	15.638	0.859	0.998	0.002
NPAT	15.638	0.859	0.998	0.002
CDK12	15.616	0.859	0.998	0.002
NUP155	15.553	0.861	0.998	0.002
ZNF622	15.539	0.861	0.998	0.002
MRPS7	15.489	0.861	0.998	0.002
NDUFB7	15.466	0.861	0.998	0.002
ANAPC5	15.466	0.862	0.998	0.002
KRI1	15.443	0.864	0.998	0.002
TTI2	15.409	0.865	0.998	0.002
DET1	15.409	0.865	0.998	0.002
MDM2	15.409	0.865	0.998	0.002
RPL39	15.408	0.865	0.998	0.002
PCYT2	15.405	0.865	0.998	0.002
AP2B1	15.402	0.865	0.998	0.002
FAM115A	15.398	0.865	0.998	0.002
LIMS1	15.378	0.865	0.998	0.002
AKIRIN2	15.366	0.865	0.998	0.002
SAR1A	15.341	0.865	0.998	0.002
CENPK	15.313	0.865	0.998	0.002
ATL3	15.31	0.865	0.998	0.002
INPP5K	15.263	0.865	0.998	0.002
ZCCHC9	15.254	0.865	0.998	0.002
ELMO2	15.247	0.865	0.998	0.002
NDE1	15.242	0.865	0.998	0.002
MRPL54	15.232	0.865	0.998	0.002
RFWD3	15.229	0.865	0.998	0.002
BRD8	15.217	0.865	0.998	0.002
C1QBP	15.164	0.865	0.998	0.002
GLMN	15.131	0.865	0.998	0.002
CENPL	15.112	0.865	0.998	0.002
CCDC86	15.075	0.865	0.998	0.002
RNF113A	15.06	0.865	0.998	0.002
GCLM	15.056	0.865	0.998	0.002
WDR62	15.02	0.865	0.998	0.002
HJURP	15.015	0.867	0.998	0.002
FANCM	14.923	0.867	0.998	0.002
NAF1	14.878	0.867	0.998	0.002
MED12	14.829	0.868	0.998	0.002
WEE1	14.829	0.87	0.998	0.002
TNPO3	14.798	0.872	0.998	0.002
COMMD4	14.784	0.872	0.998	0.002
SAP30BP	14.782	0.872	0.998	0.002
SLC22A31	14.774	0.872	0.998	0.002
POLR3E	14.752	0.872	0.998	0.002
NELFB	14.751	0.873	0.998	0.002
IWS1	14.742	0.873	0.998	0.002
EIF5AL1	14.738	0.873	0.998	0.002
MCTS1	14.716	0.873	0.998	0.002
CCDC144A	14.716	0.873	0.998	0.002
CEP85	14.706	0.873	0.998	0.002
KIAA1522	14.685	0.873	0.998	0.002
RRP36	14.678	0.873	0.998	0.002
FBXW11	14.631	0.873	0.998	0.002
MCM3	14.623	0.875	0.998	0.002
SRP68	14.57	0.875	0.998	0.002
TAGLN2	14.549	0.875	0.998	0.002
MTIF2	14.53	0.875	0.998	0.002
WDR36	14.516	0.875	0.998	0.002
ZNHIT3	14.487	0.875	0.998	0.002
GFM2	14.484	0.875	0.998	0.002
IPMK	14.435	0.875	0.998	0.002
WARS	14.417	0.876	0.998	0.002
TIPRL	14.395	0.876	0.998	0.002
SSB	14.339	0.876	0.998	0.002
ALG11	14.309	0.876	0.998	0.002
EMC3	14.298	0.876	0.998	0.002
PI4KB	14.297	0.876	0.998	0.002
CDH2	14.293	0.876	0.998	0.002
MRPL10	14.293	0.876	0.998	0.002
OXA1L	14.276	0.876	0.998	0.002
NUP88	14.276	0.878	0.998	0.002
MED20	14.273	0.878	0.998	0.002
ACACA	14.271	0.878	0.998	0.002
PVRL4	14.25	0.878	0.998	0.002
NFATC2IP	14.243	0.878	0.998	0.002
NUP160	14.238	0.879	0.998	0.002
SLC25A1	14.224	0.879	0.998	0.002
RNPC3	14.22	0.879	0.998	0.002
YEATS2	14.211	0.879	0.998	0.002
SCAF4	14.199	0.879	0.998	0.002
GINS1	14.187	0.879	0.998	0.002
UQCR10	14.183	0.879	0.998	0.002
AMD1	14.136	0.879	0.998	0.002
SUPT5H	14.069	0.881	0.998	0.002
MRPL44	14.057	0.881	0.998	0.002
TEKT4	14.055	0.881	0.998	0.002
NOLC1	14.034	0.881	0.998	0.002
SDAD1	14.022	0.882	0.998	0.002
CNOT11	13.961	0.882	0.998	0.002
MRPL42	13.94	0.882	0.998	0.002
WASF2	13.917	0.882	0.998	0.002
DNAJC11	13.895	0.882	0.998	0.002
GPKOW	13.883	0.882	0.998	0.002
ELOF1	13.879	0.882	0.998	0.002
EIF2B4	13.865	0.882	0.998	0.002
NOP10	13.857	0.882	0.998	0.002
COX7C	13.856	0.882	0.998	0.002
MRPS23	13.815	0.882	0.998	0.002
COPS6	13.787	0.884	0.998	0.002
CCNL1	13.777	0.884	0.998	0.002
STX5	13.766	0.884	0.998	0.002
STK40	13.764	0.884	0.998	0.002
PI4KA	13.752	0.884	0.998	0.002
TAF1D	13.661	0.884	0.998	0.002
VPS33A	13.658	0.884	0.998	0.002
UBE3D	13.645	0.884	0.998	0.002
RMI1	13.633	0.884	0.998	0.002
LTV1	13.632	0.884	0.998	0.002
TARS	13.609	0.885	0.998	0.002
WDR3	13.595	0.887	0.998	0.002
CENPO	13.578	0.887	0.998	0.002
GTPBP10	13.557	0.887	0.998	0.002
TMEM41A	13.552	0.887	0.998	0.002
BRAT1	13.519	0.887	0.998	0.002
GTF2A1	13.516	0.887	0.998	0.002
SEC13	13.486	0.889	0.998	0.002
SLC7A6OS	13.477	0.889	0.998	0.002
COX11	13.475	0.89	0.998	0.002
NDUFA11	13.447	0.89	0.998	0.002
PTK2	13.402	0.89	0.998	0.002
SBNO1	13.357	0.892	0.998	0.002
SLC25A26	13.281	0.892	0.998	0.002
TADA2A	13.251	0.892	0.998	0.002
ZNRD1	13.25	0.892	0.998	0.002
MRPL22	13.243	0.892	0.998	0.002
SFPQ	13.24	0.892	0.998	0.002
SUDS3	13.23	0.892	0.998	0.002
DPH2	13.161	0.892	0.998	0.002
NMD3	13.154	0.893	0.998	0.002
PPP2CA	13.145	0.895	0.998	0.002
SETD1B	13.125	0.895	0.998	0.002
OTUB1	13.096	0.895	0.998	0.002
NDUFB11	13.091	0.895	0.998	0.002
KPNA2	13.09	0.895	0.998	0.002
NUP188	13.09	0.895	0.998	0.002
C19orf40	13.078	0.895	0.998	0.002
ECT2	13.065	0.895	0.998	0.002
ZNF131	13.057	0.896	0.998	0.002
BRK1	13.057	0.896	0.998	0.002
SNRPE	13.021	0.896	0.998	0.002
AGO2	13.006	0.896	0.998	0.002
ABI1	12.982	0.896	0.998	0.002
ZCRB1	12.946	0.896	0.998	0.002
IKZF2	12.883	0.896	0.998	0.002
KIDINS220	12.878	0.896	0.998	0.002
GTF2E1	12.866	0.896	0.998	0.002
SAE1	12.857	0.898	0.998	0.002
MTERFD2	12.806	0.898	0.998	0.002
RBM8A	12.805	0.899	0.998	0.002
POC1A	12.785	0.899	0.998	0.002
IDH3A	12.764	0.899	0.998	0.002
TANGO6	12.712	0.901	0.998	0.002
DPH3	12.708	0.901	0.998	0.002
PWP1	12.705	0.901	0.998	0.002
KIF18B	12.663	0.901	0.998	0.002
USP14	12.645	0.901	0.998	0.002
FANCB	12.632	0.901	0.998	0.002
REXO1	12.625	0.901	0.998	0.002
NDUFB10	12.59	0.901	0.998	0.002
TIMM44	12.59	0.902	0.998	0.002
VPS72	12.58	0.902	0.998	0.002
TUBGCP6	12.55	0.904	0.998	0.002
ZWINT	12.534	0.904	0.998	0.002
CHAF1A	12.493	0.906	0.998	0.002
SMARCA5	12.491	0.906	0.998	0.002
COX6B1	12.487	0.907	0.998	0.002
MATR3	12.487	0.907	0.998	0.002
COG1	12.475	0.907	0.998	0.002
CCDC22	12.47	0.907	0.998	0.002
UBE2D2	12.406	0.907	0.998	0.002
POP1	12.402	0.909	0.998	0.002
SRRT	12.394	0.91	0.998	0.002
SIGLEC6	12.357	0.91	0.998	0.002
EXOC1	12.356	0.91	0.998	0.002
THOC5	12.356	0.912	0.998	0.002
FERMT2	12.343	0.912	0.998	0.002
NOM1	12.22	0.912	0.998	0.002
MRPL51	12.193	0.912	0.998	0.002
EIF3K	12.19	0.912	0.998	0.002
CTDSPL2	12.17	0.912	0.998	0.002
CTDNEP1	12.101	0.912	0.998	0.002
RPL32	12.066	0.912	0.998	0.002
DPY30	12	0.912	0.998	0.002
ABHD11	11.996	0.912	0.998	0.002
CXXC1	11.993	0.912	0.998	0.002
MTX2	11.973	0.912	0.998	0.002
MRPS21	11.946	0.912	0.998	0.002
MDM4	11.94	0.912	0.998	0.002
NFAT5	11.915	0.912	0.998	0.002
COG7	11.91	0.912	0.998	0.002
CRLS1	11.853	0.912	0.998	0.002
STRN	11.835	0.912	0.998	0.002
ABCF1	11.83	0.913	0.998	0.002
EMC2	11.814	0.913	0.998	0.002
UTP14A	11.804	0.913	0.998	0.002
RBM22	11.797	0.913	0.998	0.002
C12orf45	11.795	0.913	0.998	0.002
FH	11.785	0.913	0.998	0.002
UQCC2	11.754	0.913	0.998	0.002
ARMC5	11.749	0.913	0.998	0.002
MRPL18	11.74	0.915	0.998	0.002
INTS8	11.663	0.916	0.998	0.002
COQ2	11.639	0.916	0.998	0.002
GINS4	11.633	0.918	0.998	0.002
SRF	11.605	0.918	0.998	0.002
MIS18A	11.6	0.918	0.998	0.002
CDK2	11.598	0.918	0.998	0.002
USP39	11.592	0.92	0.998	0.002
RTF1	11.592	0.92	0.998	0.002
BNIP1	11.537	0.92	0.998	0.002
PPP1R7	11.535	0.92	0.998	0.002
KANSL2	11.524	0.92	0.998	0.002
JMJD6	11.491	0.92	0.998	0.002
PLA2G12A	11.465	0.92	0.998	0.002
BTAF1	11.394	0.92	0.998	0.002
CLASRP	11.393	0.92	0.998	0.002
ZC3H4	11.391	0.92	0.998	0.002
BARD1	11.359	0.92	0.998	0.002
GAK	11.345	0.92	0.998	0.002
MIS12	11.342	0.92	0.998	0.002
NKAP	11.328	0.921	0.998	0.002
TM9SF3	11.326	0.921	0.998	0.002
STRADB	11.322	0.921	0.998	0.002
UTP18	11.318	0.921	0.998	0.002
NIPBL	11.238	0.921	0.998	0.002
MTCH2	11.209	0.921	0.998	0.002
ATG12	11.203	0.921	0.998	0.002
N4BP1	11.169	0.921	0.998	0.002
MLST8	11.105	0.921	0.998	0.002
MYH9	11.087	0.921	0.998	0.002
ACSL4	11.081	0.921	0.998	0.002
RANBP2	11.064	0.921	0.998	0.002
DMRTA2	11.055	0.921	0.998	0.002
ADRM1	11.043	0.921	0.998	0.002
UTP3	11.037	0.921	0.998	0.002
NONO	11.027	0.921	0.998	0.002
CHMP6	10.997	0.923	0.998	0.002
TMEM208	10.994	0.923	0.998	0.002
SRRD	10.986	0.923	0.998	0.002
ZFYVE20	10.95	0.923	0.998	0.002
EXOC4	10.921	0.923	0.998	0.002
C14orf166	10.913	0.923	0.998	0.002
MED7	10.895	0.923	0.998	0.002
C11orf57	10.891	0.923	0.998	0.002
TOPBP1	10.87	0.923	0.998	0.002
ISCA1	10.865	0.923	0.998	0.002
MED28	10.84	0.923	0.998	0.002
POLE3	10.804	0.923	0.998	0.002
RPL34	10.804	0.923	0.998	0.002
CRNKL1	10.785	0.924	0.998	0.002
FANCG	10.781	0.924	0.998	0.002
RNASEK	10.776	0.924	0.998	0.002
KLF6	10.764	0.924	0.998	0.002
PEX14	10.743	0.924	0.998	0.002
CENPF	10.719	0.924	0.998	0.002
PA2G4	10.658	0.924	0.998	0.002
MAD2L1BP	10.655	0.924	0.998	0.002
MED21	10.654	0.924	0.998	0.002
KCNH1	10.636	0.924	0.998	0.002
WDR26	10.63	0.924	0.998	0.002
METTL1	10.589	0.924	0.998	0.002
TRAF3	10.579	0.924	0.998	0.002
UBE2D3	10.55	0.924	0.998	0.002
PDSS1	10.416	0.924	0.998	0.002
MRPS27	10.381	0.924	0.998	0.002
PTAR1	10.348	0.924	0.998	0.002
EXOC2	10.327	0.924	0.998	0.002
RANBP1	10.318	0.924	0.998	0.002
ERAL1	10.27	0.924	0.998	0.002
LEO1	10.18	0.924	0.998	0.002
FCGR1A	10.152	0.924	0.998	0.002
RABGEF1	10.143	0.924	0.998	0.002
PDLIM7	10.111	0.924	0.998	0.002
PRPF39	10.11	0.924	0.998	0.002
TIMM9	10.042	0.924	0.998	0.002
UFM1	10.021	0.924	0.998	0.002
C17orf89	9.994	0.924	0.998	0.002
MARCH2	9.992	0.924	0.998	0.002
KLF5	9.987	0.924	0.998	0.002
DHX8	9.966	0.926	0.998	0.002
NOL7	9.957	0.926	0.998	0.002
PHIP	9.95	0.926	0.998	0.002
AATF	9.937	0.926	0.998	0.002
GTF3C2	9.928	0.927	0.998	0.002
NUP62	9.928	0.927	0.998	0.002
AHCYL1	9.927	0.927	0.998	0.002
DRAP1	9.924	0.927	0.998	0.002
INTS5	9.895	0.927	0.998	0.002
DONSON	9.879	0.929	0.998	0.002
USP10	9.862	0.929	0.998	0.002
NDUFB9	9.788	0.929	0.998	0.002
WRAP73	9.751	0.929	0.998	0.002
WDR45B	9.739	0.929	0.998	0.002
NOL8	9.728	0.929	0.998	0.002
PIGC	9.707	0.929	0.998	0.002
ORC6	9.704	0.93	0.998	0.002
PDAP1	9.654	0.93	0.998	0.002
VAC14	9.654	0.93	0.998	0.002
SCO1	9.616	0.93	0.998	0.002
SLC33A1	9.607	0.93	0.998	0.002
G3BP1	9.572	0.93	0.998	0.002
RPL27	9.558	0.932	0.998	0.002
CENPP	9.555	0.932	0.998	0.002
UGCG	9.504	0.932	0.998	0.002
ERCC4	9.49	0.932	0.998	0.002
ARFRP1	9.471	0.932	0.998	0.002
DAZAP1	9.467	0.932	0.998	0.002
TMEM258	9.449	0.933	0.998	0.002
TRA2B	9.442	0.933	0.998	0.002
OTOP1	9.434	0.933	0.997	0.003
KIAA1429	9.433	0.933	0.997	0.003
RPL9	9.43	0.933	0.997	0.003
PEX5	9.408	0.933	0.997	0.003
DDX28	9.35	0.933	0.997	0.003
NSUN5	9.348	0.933	0.997	0.003
CREBBP	9.334	0.933	0.997	0.003
MCM10	9.291	0.933	0.997	0.003
SMDT1	9.218	0.933	0.997	0.003
RBM14	9.163	0.935	0.997	0.003
BTBD9	9.152	0.935	0.997	0.003
ADAT3	9.149	0.935	0.997	0.003
DHX29	9.144	0.935	0.997	0.003
MRPL36	9.139	0.935	0.997	0.003
EFR3A	9.119	0.935	0.997	0.003
ESF1	9.117	0.935	0.997	0.003
ZNF217	9.103	0.935	0.997	0.003
UQCRH	9.077	0.935	0.997	0.003
CDC26	9.073	0.935	0.997	0.003
MRPS18C	9.067	0.935	0.997	0.003
MRPS18A	9.06	0.935	0.997	0.003
YBX1	9.057	0.935	0.997	0.003
CDK10	9.044	0.935	0.997	0.003
NDUFS1	9.036	0.935	0.997	0.003
SIKE1	8.993	0.935	0.997	0.003
LSM11	8.988	0.937	0.997	0.003
UBAP1	8.984	0.937	0.997	0.003
MEAF6	8.955	0.937	0.997	0.003
MRPL16	8.942	0.937	0.997	0.003
GPX7	8.942	0.937	0.997	0.003
MKLN1	8.891	0.937	0.997	0.003
EIF4B	8.875	0.937	0.997	0.003
SNRNP27	8.87	0.938	0.997	0.003
STRIP1	8.847	0.938	0.997	0.003
ARHGAP1	8.815	0.938	0.997	0.003
ZMAT2	8.77	0.938	0.997	0.003
SLC29A4	8.752	0.938	0.997	0.003
UBE2L3	8.721	0.94	0.997	0.003
RMI2	8.673	0.94	0.997	0.003
MPV17L	8.649	0.94	0.997	0.003
TCOF1	8.633	0.94	0.997	0.003
TFDP1	8.607	0.94	0.997	0.003
IGBP1	8.602	0.941	0.997	0.003
SEH1L	8.593	0.943	0.997	0.003
HNRNPA3	8.586	0.943	0.997	0.003
PPIE	8.561	0.943	0.997	0.003
USP37	8.546	0.943	0.997	0.003
NUP153	8.522	0.943	0.997	0.003
XPO5	8.494	0.943	0.997	0.003
CEP135	8.467	0.943	0.997	0.003
POLA1	8.441	0.943	0.997	0.003
TAF12	8.412	0.943	0.997	0.003
CYLD	8.403	0.943	0.997	0.003
PSME3	8.306	0.943	0.997	0.003
ZNF595	8.299	0.943	0.997	0.003
COQ5	8.278	0.943	0.997	0.003
NOSIP	8.23	0.943	0.997	0.003
RBM39	8.217	0.943	0.997	0.003
ZW10	8.202	0.943	0.997	0.003
USP15	8.174	0.943	0.997	0.003
PPM1H	8.168	0.943	0.997	0.003
ACTR1B	8.124	0.943	0.997	0.003
COG2	8.115	0.943	0.997	0.003
URI1	8.102	0.943	0.997	0.003
NOC3L	8.098	0.943	0.997	0.003
RTFDC1	8.071	0.943	0.997	0.003
UBE2H	8.057	0.943	0.997	0.003
C19orf52	8.054	0.943	0.997	0.003
SYT11	8.054	0.943	0.997	0.003
ZWILCH	8.044	0.943	0.997	0.003
AK2	8.021	0.943	0.997	0.003
PARD3	8.017	0.943	0.997	0.003
EIF4H	7.998	0.943	0.997	0.003
NOP2	7.959	0.944	0.997	0.003
NFATC4	7.915	0.944	0.997	0.003
FANCF	7.902	0.944	0.997	0.003
FLVCR2	7.881	0.944	0.997	0.003
HNRNPA2B1	7.871	0.944	0.997	0.003
NDUFB8	7.863	0.944	0.997	0.003
MRPL43	7.834	0.946	0.997	0.003
PPIA	7.828	0.946	0.997	0.003
OPA1	7.807	0.946	0.997	0.003
MED17	7.801	0.946	0.997	0.003
CEP44	7.796	0.946	0.997	0.003
VPS54	7.788	0.946	0.997	0.003
SYVN1	7.784	0.946	0.997	0.003
PARN	7.771	0.946	0.997	0.003
CYFIP1	7.754	0.946	0.997	0.003
TSPAN17	7.754	0.946	0.997	0.003
TSEN15	7.741	0.946	0.997	0.003
OBFC1	7.733	0.946	0.997	0.003
TIPARP	7.721	0.946	0.997	0.003
ANKRD52	7.72	0.946	0.997	0.003
PPA2	7.686	0.946	0.997	0.003
GLE1	7.671	0.946	0.997	0.003
MAPT	7.636	0.946	0.997	0.003
TRNT1	7.623	0.946	0.997	0.003
DENR	7.615	0.946	0.997	0.003
MDN1	7.592	0.947	0.997	0.003
YWHAE	7.584	0.947	0.997	0.003
TRIM43	7.535	0.947	0.995	0.005
ADCY8	7.521	0.947	0.995	0.005
MED31	7.519	0.947	0.995	0.005
FANCL	7.516	0.947	0.995	0.005
SZRD1	7.506	0.947	0.995	0.005
EXOC3	7.476	0.947	0.995	0.005
ARHGEF7	7.448	0.947	0.995	0.005
PHF6	7.444	0.947	0.995	0.005
STT3A	7.443	0.947	0.995	0.005
BICD2	7.43	0.947	0.995	0.005
TRAF2	7.426	0.947	0.995	0.005
FAM73B	7.401	0.947	0.995	0.005
TEAD1	7.388	0.947	0.995	0.005
ACTR5	7.317	0.947	0.995	0.005
AASDHPPT	7.307	0.947	0.995	0.005
ZC3H11A	7.29	0.947	0.995	0.005
CAND1	7.283	0.947	0.995	0.005
UBE2A	7.274	0.947	0.995	0.005
CLPTM1	7.222	0.947	0.995	0.005
GSPT1	7.196	0.949	0.995	0.005
CHD8	7.187	0.949	0.995	0.005
DICER1	7.179	0.949	0.995	0.005
AUP1	7.167	0.949	0.995	0.005
MRPS5	7.145	0.949	0.995	0.005
C10orf76	7.132	0.949	0.995	0.005
RHOT2	7.131	0.949	0.995	0.005
PCM1	7.118	0.949	0.995	0.005
ATG7	7.105	0.949	0.995	0.005
CENPH	7.1	0.949	0.995	0.005
EXOC7	7.093	0.949	0.995	0.005
DNTTIP1	7.036	0.949	0.995	0.005
VPS53	6.956	0.949	0.995	0.005
FAM178A	6.948	0.949	0.995	0.005
MRPS15	6.945	0.949	0.995	0.005
SSBP1	6.943	0.949	0.995	0.005
TIAL1	6.942	0.949	0.995	0.005
CS	6.942	0.949	0.995	0.005
RBBP8	6.915	0.949	0.995	0.005
CEP97	6.899	0.949	0.995	0.005
MRPL49	6.893	0.949	0.995	0.005
RPS27	6.891	0.949	0.995	0.005
MED27	6.889	0.95	0.995	0.005
USPL1	6.877	0.952	0.995	0.005
SOCS3	6.877	0.952	0.995	0.005
EIF3L	6.866	0.952	0.995	0.005
POP4	6.835	0.952	0.995	0.005
SF3B2	6.834	0.954	0.995	0.005
ORC2	6.801	0.954	0.995	0.005
PAF1	6.8	0.954	0.995	0.005
INO80	6.795	0.954	0.995	0.005
UAP1	6.763	0.954	0.995	0.005
SIAH1	6.751	0.954	0.995	0.005
TMEM199	6.747	0.954	0.995	0.005
CARS	6.729	0.954	0.995	0.005
URB2	6.705	0.954	0.995	0.005
BAK1	6.683	0.954	0.995	0.005
CEP152	6.681	0.954	0.995	0.005
NDUFB1	6.667	0.954	0.995	0.005
UQCRC1	6.663	0.955	0.995	0.005
SLC6A4	6.65	0.955	0.995	0.005
SNRPA	6.624	0.955	0.995	0.005
UNC50	6.616	0.955	0.995	0.005
NFU1	6.612	0.955	0.995	0.005
ZNF101	6.603	0.955	0.995	0.005
TAF10	6.586	0.955	0.995	0.005
FDX1	6.53	0.955	0.995	0.005
NUP107	6.519	0.955	0.995	0.005
GSG1L	6.515	0.955	0.995	0.005
TBC1D20	6.501	0.955	0.995	0.005
ELOVL1	6.49	0.955	0.995	0.005
RNF31	6.473	0.955	0.995	0.005
NDUFS5	6.467	0.955	0.995	0.005
CYCS	6.455	0.957	0.995	0.005
COMMD5	6.437	0.957	0.995	0.005
RNF168	6.43	0.957	0.995	0.005
ERCC3	6.417	0.958	0.995	0.005
API5	6.412	0.958	0.995	0.005
NMT1	6.406	0.96	0.995	0.005
SRFBP1	6.357	0.96	0.995	0.005
APOLD1	6.35	0.96	0.995	0.005
EIF4ENIF1	6.338	0.96	0.995	0.005
AKIRIN1	6.335	0.96	0.995	0.005
SMARCB1	6.324	0.96	0.995	0.005
TXN	6.309	0.961	0.995	0.005
CYB561	6.305	0.961	0.995	0.005
FAM133B	6.303	0.961	0.995	0.005
U2SURP	6.284	0.961	0.995	0.005
IGSF3	6.239	0.961	0.995	0.005
FOSL1	6.234	0.961	0.995	0.005
TXLNG	6.234	0.961	0.995	0.005
DNAJC8	6.223	0.961	0.995	0.005
GTF2I	6.218	0.961	0.995	0.005
MCM7	6.196	0.963	0.995	0.005
TERF2	6.184	0.963	0.995	0.005
NFE2L3	6.172	0.963	0.995	0.005
CNOT6L	6.141	0.963	0.995	0.005
UBE2S	6.091	0.963	0.995	0.005
MRPS10	6.081	0.963	0.995	0.005
NDUFB4	6.049	0.963	0.995	0.005
NDUFS2	6.045	0.963	0.995	0.005
UNCX	5.986	0.963	0.995	0.005
VBP1	5.986	0.963	0.995	0.005
[truncated: 16,058 more rows]

## Sheet: 786O d25 vs. 786O d3
BAGEL2 analysis: 786O d25 vs. 786O d3
Gene	BF	Recall	Precision	FDR
EXOSC4	15.471	0.002	1	0
SF3B3	15.29	0.003	1	0
SSU72	14.662	0.005	1	0
PGD	14.341	0.005	1	0
ENO1	14.285	0.005	1	0
POLR3H	14.031	0.006	1	0
GPN3	13.944	0.008	1	0
RPL14	13.731	0.009	1	0
DNAJC9	13.722	0.011	1	0
NOB1	13.632	0.011	1	0
ALDOA	13.524	0.011	1	0
PSMG3	13.521	0.012	1	0
RCL1	13.52	0.014	1	0
CCT3	13.473	0.015	1	0
TXNL4A	13.457	0.017	1	0
FBL	13.446	0.017	1	0
EIF3M	13.438	0.017	1	0
SUPT16H	13.435	0.017	1	0
BUB3	13.432	0.019	1	0
EXOSC5	13.425	0.019	1	0
WDR74	13.239	0.02	1	0
UNC50	13.13	0.02	1	0
PSMB7	13.095	0.022	1	0
PSMA3	12.949	0.023	1	0
RPL36	12.91	0.025	1	0
CPSF1	12.907	0.026	1	0
RTCB	12.88	0.028	1	0
PSMC6	12.87	0.029	1	0
CIRH1A	12.863	0.029	1	0
MTOR	12.842	0.029	1	0
GPN2	12.814	0.029	1	0
RPL11	12.785	0.031	1	0
CCT2	12.735	0.033	1	0
PLK1	12.679	0.034	1	0
CHORDC1	12.668	0.034	1	0
HYPK	12.617	0.036	1	0
RUVBL2	12.516	0.037	1	0
SLC35B1	12.479	0.039	1	0
POLR2L	12.435	0.04	1	0
PAX8	12.388	0.04	1	0
EIF3D	12.227	0.042	1	0
ASNA1	12.189	0.042	1	0
RAD51D	12.124	0.043	1	0
RPL28	12.106	0.043	1	0
DDX51	12.043	0.043	1	0
PPP1R8	12.04	0.043	1	0
POLR1B	12.032	0.045	1	0
CDC45	12.03	0.045	1	0
TUBB	11.97	0.046	1	0
CDC40	11.96	0.046	1	0
POLR2C	11.883	0.048	1	0
CDIPT	11.875	0.048	1	0
CINP	11.802	0.05	1	0
TCP1	11.774	0.051	1	0
TEX10	11.762	0.051	1	0
WDR77	11.732	0.053	1	0
RRM1	11.703	0.054	1	0
SRP19	11.641	0.056	1	0
SNRPB	11.632	0.056	1	0
CSTF1	11.591	0.056	1	0
CPSF3L	11.539	0.056	1	0
CEBPZ	11.513	0.057	1	0
NDNL2	11.497	0.057	1	0
VMP1	11.457	0.057	1	0
MCM4	11.456	0.059	1	0
DUT	11.445	0.059	1	0
OIP5	11.391	0.059	1	0
SMU1	11.378	0.06	1	0
RPS2	11.343	0.062	1	0
RNMT	11.34	0.062	1	0
LSM2	11.297	0.063	1	0
WDR43	11.282	0.065	1	0
WBSCR22	11.136	0.065	1	0
ATP6V0C	11.125	0.067	1	0
MRPS5	11.123	0.067	1	0
HEATR3	11.107	0.067	1	0
RUVBL1	11.102	0.067	1	0
RPL23	11.096	0.068	1	0
MARS	11.065	0.07	1	0
DDX49	11.032	0.071	1	0
NOP16	11.026	0.073	1	0
RIOK2	10.999	0.074	1	0
AARS	10.901	0.076	1	0
POLR3A	10.807	0.077	1	0
PSMD12	10.801	0.079	1	0
NCKAP1	10.779	0.079	1	0
GUK1	10.715	0.08	1	0
EIF3A	10.711	0.082	1	0
VARS	10.639	0.084	1	0
DHX37	10.608	0.085	1	0
RFWD2	10.571	0.085	1	0
GPS1	10.562	0.087	1	0
PPP6C	10.55	0.087	1	0
DDX11	10.548	0.087	1	0
SRSF3	10.53	0.088	1	0
PPIE	10.511	0.088	1	0
FAM96B	10.503	0.088	1	0
EIF4A1	10.423	0.088	1	0
PSMD7	10.421	0.088	1	0
PSMC3	10.412	0.09	1	0
RPLP0	10.404	0.091	1	0
PTPMT1	10.399	0.091	1	0
HEATR1	10.392	0.093	1	0
BYSL	10.361	0.094	1	0
XPO1	10.276	0.096	1	0
PHB2	10.276	0.098	1	0
CTR9	10.275	0.099	1	0
DHX35	10.274	0.099	1	0
DNAJC24	10.268	0.099	1	0
MOCS3	10.262	0.099	1	0
RPSA	10.252	0.099	1	0
NOC4L	10.239	0.101	1	0
CPSF4	10.233	0.102	1	0
UTP18	10.232	0.102	1	0
THAP1	10.179	0.102	1	0
HINFP	10.164	0.104	1	0
MAT2A	10.124	0.104	1	0
NHLRC2	10.117	0.104	1	0
TOP2A	10.079	0.105	1	0
EIF3G	10.074	0.107	1	0
EIF5B	10.073	0.108	1	0
ANAPC11	10.031	0.108	1	0
ZNHIT2	10.019	0.108	1	0
KIF11	9.972	0.11	1	0
RAD9A	9.929	0.11	1	0
IMP3	9.922	0.111	1	0
RPA2	9.911	0.113	1	0
CTPS1	9.902	0.115	1	0
RPS3	9.901	0.116	1	0
WAPAL	9.884	0.116	1	0
E2F4	9.865	0.116	1	0
ANAPC2	9.836	0.118	1	0
NHP2L1	9.834	0.118	1	0
SF3A3	9.807	0.119	1	0
CCT7	9.802	0.121	1	0
CDC23	9.788	0.121	1	0
FTSJ3	9.783	0.122	1	0
GNB2L1	9.766	0.122	1	0
NUP93	9.763	0.124	1	0
COG6	9.747	0.124	1	0
PCBP1	9.733	0.124	1	0
POLR2E	9.713	0.125	1	0
TEN1	9.707	0.125	1	0
GPI	9.7	0.125	1	0
TMEM258	9.685	0.127	1	0
ISG20L2	9.646	0.128	1	0
ORAOV1	9.632	0.128	1	0
CHUK	9.623	0.128	1	0
CDK1	9.614	0.13	1	0
PSMA5	9.596	0.132	1	0
ZCCHC9	9.592	0.132	1	0
CHCHD4	9.571	0.132	1	0
DDX46	9.563	0.132	1	0
NAA20	9.541	0.132	1	0
NOL6	9.532	0.133	1	0
HDAC3	9.514	0.135	1	0
PRIM1	9.509	0.136	1	0
COPA	9.507	0.138	1	0
INTS10	9.504	0.138	1	0
VCP	9.498	0.139	1	0
RPL12	9.497	0.141	1	0
DOLK	9.497	0.142	1	0
ANKRD49	9.496	0.142	1	0
MRPS22	9.487	0.142	1	0
POLR2G	9.487	0.144	1	0
CDC42	9.474	0.144	1	0
CCT6A	9.451	0.146	1	0
POLR2D	9.422	0.147	1	0
ALG2	9.418	0.149	1	0
RAE1	9.379	0.15	1	0
TAF5	9.375	0.15	1	0
POP5	9.374	0.152	1	0
HSCB	9.369	0.152	1	0
RPL27A	9.368	0.153	1	0
UBA5	9.352	0.153	1	0
EIF2S3	9.34	0.155	1	0
WWTR1	9.338	0.155	1	0
PSMB4	9.329	0.156	1	0
NEDD1	9.317	0.156	1	0
BANF1	9.306	0.158	1	0
ERCC2	9.268	0.159	1	0
HMGCS1	9.21	0.159	1	0
GPN1	9.191	0.159	1	0
KRR1	9.188	0.161	1	0
DHX8	9.187	0.163	1	0
COPG1	9.171	0.163	1	0
TPT1	9.17	0.164	1	0
NAA10	9.169	0.166	1	0
FARSA	9.144	0.167	1	0
LRR1	9.138	0.169	1	0
POLR2B	9.138	0.17	1	0
ATP6V1B2	9.105	0.17	1	0
TLN1	9.101	0.17	1	0
YARS	9.1	0.172	1	0
TPI1	9.097	0.172	1	0
NDOR1	9.09	0.172	1	0
LONP1	9.076	0.173	1	0
WBP11	9.075	0.173	1	0
SLC7A6OS	9.071	0.173	1	0
POLR1D	9.061	0.173	1	0
RPN1	9.048	0.173	1	0
TIMM10	9.036	0.175	1	0
ATP2A2	8.995	0.176	1	0
UTP6	8.97	0.176	1	0
CDK7	8.917	0.178	1	0
IER5L	8.903	0.178	1	0
RPL4	8.9	0.18	1	0
RAN	8.887	0.181	1	0
MED11	8.867	0.183	1	0
TRAPPC1	8.861	0.184	1	0
SLMO2	8.821	0.184	1	0
SURF6	8.802	0.184	1	0
MTBP	8.793	0.184	1	0
HSPA5	8.777	0.184	1	0
PPP1R12A	8.715	0.184	1	0
ARL2	8.707	0.186	1	0
POLR2F	8.701	0.186	1	0
WDHD1	8.67	0.186	1	0
MLLT4	8.63	0.186	1	0
PISD	8.629	0.186	1	0
CCT4	8.613	0.187	1	0
HSPA9	8.611	0.189	1	0
CHERP	8.61	0.19	1	0
LSM6	8.605	0.19	1	0
GRPEL1	8.604	0.192	1	0
EIF2B2	8.569	0.192	1	0
ECD	8.568	0.193	1	0
SF3B4	8.546	0.193	1	0
POLR3C	8.525	0.195	1	0
MASTL	8.518	0.197	1	0
KNTC1	8.51	0.197	1	0
ZNF407	8.51	0.197	1	0
RFC3	8.452	0.197	1	0
SRP14	8.438	0.197	1	0
SRSF11	8.427	0.197	1	0
NAA25	8.413	0.197	1	0
RPS5	8.402	0.198	1	0
RPS11	8.402	0.2	1	0
DDX10	8.381	0.201	1	0
RTFDC1	8.374	0.201	1	0
RPL8	8.35	0.203	1	0
COPB2	8.342	0.204	1	0
EIF2B3	8.341	0.206	1	0
NARS	8.327	0.207	1	0
NAA38	8.324	0.207	1	0
NOL9	8.324	0.209	1	0
QARS	8.315	0.211	1	0
IARS	8.309	0.212	1	0
RPL7	8.29	0.212	1	0
ZNHIT3	8.282	0.212	1	0
RTEL1	8.27	0.212	1	0
CCDC115	8.254	0.212	1	0
ZP1	8.248	0.212	1	0
SCAP	8.223	0.212	1	0
NDUFAB1	8.177	0.212	1	0
GPHN	8.169	0.212	1	0
OGT	8.168	0.214	1	0
SF3B1	8.163	0.215	1	0
LTV1	8.162	0.215	1	0
TRAPPC3	8.149	0.217	1	0
PPP4C	8.146	0.218	1	0
PPP2R1A	8.141	0.218	1	0
CLNS1A	8.119	0.22	1	0
C2CD4B	8.105	0.22	1	0
SNRPD2	8.08	0.221	1	0
ALG1	8.077	0.223	1	0
HNRNPU	8.072	0.224	1	0
GRB2	8.064	0.224	1	0
ARNT	8.059	0.224	1	0
CERCAM	8.056	0.224	1	0
UTP15	8.021	0.226	1	0
DDX3X	8.015	0.226	1	0
MRPL51	8.011	0.226	1	0
EIF4A3	8.009	0.228	1	0
ENOPH1	8.008	0.228	1	0
NELFB	7.957	0.229	1	0
TNPO1	7.944	0.229	1	0
NFAT5	7.938	0.229	1	0
PSMB2	7.928	0.231	1	0
POLR2H	7.911	0.232	1	0
ELMO2	7.902	0.232	1	0
DPAGT1	7.887	0.234	1	0
SF3A1	7.866	0.234	1	0
GLE1	7.865	0.234	1	0
TSR2	7.85	0.234	1	0
VPS16	7.827	0.234	1	0
AASDHPPT	7.807	0.234	1	0
ANAPC5	7.801	0.235	1	0
DHPS	7.795	0.237	1	0
NUP133	7.793	0.238	1	0
PPP1CB	7.792	0.238	1	0
RPL19	7.777	0.24	1	0
INTS8	7.772	0.241	1	0
RPL10A	7.768	0.243	1	0
ESPL1	7.724	0.243	1	0
RPAP1	7.696	0.243	1	0
SF1	7.696	0.245	1	0
NGDN	7.696	0.245	1	0
CDK9	7.666	0.246	1	0
RPL10	7.663	0.246	1	0
PRPF19	7.661	0.248	1	0
PSMD14	7.656	0.249	1	0
PSMD13	7.646	0.251	1	0
RPL13	7.633	0.252	1	0
RPL7A	7.582	0.252	1	0
PGS1	7.574	0.252	1	0
DDX24	7.569	0.252	1	0
CHEK1	7.514	0.254	1	0
MEN1	7.511	0.254	1	0
SOCS3	7.501	0.254	1	0
PSTK	7.497	0.254	1	0
RRP15	7.496	0.254	1	0
MLST8	7.494	0.254	1	0
PCNA	7.484	0.255	1	0
CDT1	7.463	0.257	1	0
GABBR2	7.461	0.257	1	0
DTYMK	7.457	0.259	1	0
GPX4	7.433	0.259	1	0
KARS	7.43	0.26	1	0
UTP11L	7.425	0.26	1	0
ESM1	7.414	0.26	1	0
TRIAP1	7.401	0.262	1	0
TUBE1	7.382	0.262	1	0
SOD2	7.365	0.262	1	0
WEE1	7.356	0.263	1	0
SCFD1	7.35	0.263	1	0
HAUS3	7.348	0.263	1	0
PPP2R4	7.348	0.263	1	0
GTF2B	7.344	0.265	1	0
TIPIN	7.335	0.265	1	0
PTPN6	7.328	0.265	1	0
UBA1	7.324	0.266	1	0
RPP25L	7.316	0.266	1	0
RRN3	7.311	0.266	1	0
NUP205	7.301	0.266	1	0
RFT1	7.3	0.266	1	0
CWC22	7.295	0.266	1	0
AIFM2	7.284	0.266	1	0
DDX59	7.271	0.266	1	0
C11orf85	7.27	0.266	1	0
PPP1R15B	7.261	0.266	1	0
EIF2B1	7.258	0.268	1	0
CDC123	7.254	0.269	1	0
FIP1L1	7.253	0.269	1	0
GMPPB	7.224	0.271	1	0
XRCC5	7.222	0.271	1	0
RAC1	7.214	0.271	1	0
DDX6	7.211	0.271	1	0
ACTR2	7.199	0.272	1	0
RRP1	7.179	0.274	1	0
WDR33	7.177	0.276	1	0
TPR	7.167	0.276	1	0
RPS21	7.147	0.277	1	0
ATRIP	7.142	0.277	1	0
YTHDC1	7.134	0.277	1	0
EIF1AX	7.133	0.277	1	0
URB1	7.124	0.277	1	0
PRMT5	7.122	0.279	1	0
PSMB1	7.095	0.28	1	0
MCM5	7.092	0.282	1	0
EIF3H	7.091	0.282	1	0
POLR3B	7.071	0.282	1	0
SBDS	7.053	0.282	1	0
CCDC86	7.052	0.282	1	0
PRF1	7.04	0.282	1	0
TRAIP	7.034	0.282	1	0
PMVK	7.031	0.282	1	0
RBM19	7.029	0.282	1	0
DIMT1	7.017	0.283	1	0
PRPF38A	7.016	0.285	1	0
PFN1	7.01	0.286	1	0
HSPA8	7.008	0.286	1	0
GAPDH	7.002	0.288	1	0
PTPN23	6.994	0.289	1	0
SMC2	6.994	0.291	1	0
NVL	6.981	0.293	1	0
IPO9	6.968	0.293	1	0
SNAPC4	6.966	0.294	1	0
TICRR	6.957	0.296	1	0
LAMTOR5	6.944	0.296	1	0
SYMPK	6.938	0.297	1	0
NCBP2	6.924	0.299	1	0
SKA1	6.922	0.299	1	0
RAD17	6.912	0.299	1	0
SNRPD1	6.895	0.3	1	0
WDR18	6.887	0.3	1	0
PTPN11	6.88	0.3	1	0
RPF2	6.873	0.302	1	0
PWP2	6.853	0.303	1	0
GNB1L	6.85	0.303	1	0
PSMA2	6.849	0.305	1	0
MYC	6.846	0.307	1	0
ELP4	6.838	0.307	1	0
TMED5	6.833	0.307	1	0
RPP21	6.811	0.308	1	0
WDR75	6.775	0.31	1	0
GEMIN5	6.77	0.311	1	0
KCTD10	6.763	0.311	1	0
TUFM	6.742	0.313	1	0
DHDDS	6.733	0.313	1	0
TIMM22	6.73	0.313	1	0
TIMELESS	6.715	0.313	1	0
PSMD11	6.711	0.314	1	0
KANSL1	6.708	0.314	1	0
MVK	6.698	0.316	1	0
PSMA7	6.695	0.317	1	0
RPL27	6.69	0.319	1	0
SSRP1	6.676	0.319	1	0
PMPCA	6.672	0.32	1	0
ALG5	6.665	0.32	1	0
NAA50	6.651	0.322	1	0
EIF4G1	6.649	0.322	1	0
RPS8	6.649	0.324	1	0
MSX1	6.638	0.324	1	0
GTF2A2	6.63	0.324	1	0
CENPM	6.627	0.324	1	0
CHMP7	6.601	0.324	1	0
UBE3C	6.596	0.324	1	0
RABGGTB	6.588	0.325	1	0
UBA52	6.581	0.327	1	0
WDR3	6.562	0.328	1	0
CCT8	6.557	0.33	1	0
PRRX2	6.553	0.33	1	0
CSTF3	6.545	0.33	1	0
EFTUD2	6.531	0.331	1	0
NOL11	6.516	0.333	1	0
RPLP2	6.514	0.334	1	0
SUPT6H	6.504	0.336	1	0
UBL5	6.498	0.337	1	0
NAT10	6.486	0.339	1	0
XAB2	6.478	0.341	1	0
INTS2	6.476	0.341	1	0
GTF3C5	6.468	0.342	1	0
RPS9	6.443	0.342	1	0
ERH	6.433	0.344	1	0
TRRAP	6.432	0.345	1	0
PSMA6	6.427	0.347	1	0
METTL3	6.422	0.347	1	0
POLR1E	6.418	0.347	1	0
SART3	6.391	0.348	1	0
ATP6V1E1	6.379	0.35	1	0
TMX2	6.369	0.35	1	0
SUPT4H1	6.341	0.35	1	0
PLRG1	6.34	0.351	1	0
SPCS2	6.339	0.351	1	0
RNGTT	6.336	0.353	1	0
ACLY	6.336	0.353	1	0
MED6	6.335	0.353	1	0
POLR3F	6.333	0.353	1	0
NUPL1	6.331	0.353	1	0
UBR4	6.328	0.353	1	0
TRMT112	6.319	0.354	1	0
DHX33	6.311	0.356	1	0
LARP1	6.308	0.356	1	0
EXOSC7	6.292	0.358	1	0
CSNK1A1	6.288	0.358	1	0
AQR	6.28	0.359	1	0
SMG7	6.279	0.359	1	0
TIMM23	6.253	0.361	1	0
RIOK1	6.251	0.361	1	0
SYF2	6.25	0.361	1	0
COPS5	6.248	0.361	1	0
NUF2	6.236	0.362	1	0
SEC13	6.229	0.364	1	0
MTRR	6.228	0.364	1	0
WRB	6.219	0.364	1	0
C14orf93	6.211	0.364	1	0
ORC2	6.211	0.364	1	0
HRNR	6.195	0.364	1	0
AKIRIN2	6.193	0.364	1	0
TRMT61A	6.193	0.364	1	0
ARCN1	6.15	0.365	1	0
RB1CC1	6.142	0.365	1	0
PPA1	6.124	0.367	1	0
SLC39A1	6.117	0.367	1	0
TSR1	6.113	0.368	1	0
CENPW	6.092	0.368	1	0
CIAO1	6.091	0.37	1	0
UBE2H	6.082	0.37	1	0
CTDNEP1	6.081	0.37	1	0
C3orf17	6.079	0.37	1	0
ACTR6	6.072	0.37	1	0
RBM14	6.07	0.372	1	0
PSMD3	6.059	0.373	1	0
APLP2	6.058	0.373	1	0
EEFSEC	6.037	0.373	1	0
PSMA1	6.033	0.375	1	0
TNFRSF25	5.996	0.375	1	0
CENPC	5.99	0.376	1	0
GFER	5.984	0.376	1	0
MZT1	5.982	0.376	1	0
ELP3	5.974	0.376	1	0
DTL	5.956	0.378	1	0
WDR73	5.955	0.378	1	0
RPLP1	5.938	0.379	1	0
RPS19	5.937	0.381	1	0
SAMM50	5.934	0.382	1	0
EMC2	5.931	0.382	1	0
GTF3C3	5.919	0.382	1	0
CCNK	5.918	0.384	1	0
SEC23IP	5.91	0.384	1	0
AURKAIP1	5.907	0.384	1	0
NUDT5	5.906	0.384	1	0
MCMBP	5.902	0.384	1	0
PSMC1	5.901	0.384	1	0
RPL30	5.893	0.385	1	0
PES1	5.893	0.385	1	0
SETD8	5.893	0.385	1	0
ACTR10	5.882	0.387	1	0
ACTR1A	5.88	0.387	1	0
PUF60	5.873	0.389	1	0
WDR25	5.87	0.39	1	0
PLOD1	5.87	0.39	1	0
OPN4	5.86	0.39	1	0
UFD1L	5.855	0.39	1	0
RPS18	5.854	0.392	1	0
CENPN	5.853	0.392	1	0
SYNGR2	5.84	0.392	1	0
HNRNPA0	5.835	0.392	1	0
PRDX6	5.827	0.392	1	0
FAM65A	5.816	0.392	1	0
RPL37A	5.813	0.393	1	0
EIF3B	5.812	0.395	1	0
PELP1	5.811	0.395	1	0
TMED2	5.808	0.395	1	0
CUL3	5.808	0.395	1	0
ARF4	5.801	0.395	1	0
RBBP5	5.792	0.395	1	0
LSM3	5.789	0.395	1	0
SEPSECS	5.779	0.395	1	0
RFC5	5.768	0.396	1	0
LYRM4	5.768	0.396	1	0
IKBKG	5.754	0.396	1	0
RPS15A	5.753	0.398	1	0
DBR1	5.751	0.399	1	0
UFC1	5.747	0.399	1	0
ATL3	5.742	0.399	1	0
COPS3	5.734	0.401	1	0
HPS6	5.704	0.401	1	0
GEMIN8	5.7	0.402	1	0
LSM10	5.691	0.402	1	0
RAD21	5.689	0.404	1	0
MMACHC	5.689	0.404	1	0
POMT1	5.686	0.404	1	0
DDX56	5.683	0.406	1	0
NUDCD1	5.682	0.406	1	0
RAD51	5.672	0.406	1	0
DNAJC3	5.654	0.406	1	0
ANKLE2	5.641	0.406	1	0
LAGE3	5.64	0.406	1	0
PREB	5.64	0.407	1	0
EIF3E	5.632	0.407	1	0
BRF2	5.626	0.407	1	0
WDR70	5.613	0.409	1	0
RBM15	5.609	0.409	1	0
NACA	5.603	0.409	1	0
KATNB1	5.586	0.409	1	0
YY1	5.586	0.409	1	0
TNXB	5.582	0.409	1	0
SMC5	5.579	0.409	1	0
PDS5A	5.566	0.409	1	0
TADA2A	5.557	0.409	1	0
SEC61A1	5.554	0.409	1	0
FAU	5.552	0.41	1	0
METTL1	5.551	0.41	1	0
DNTTIP2	5.54	0.41	1	0
GTF2H1	5.528	0.412	1	0
FERMT2	5.523	0.412	1	0
SNAPC3	5.515	0.412	1	0
RPL38	5.5	0.412	1	0
RRP36	5.499	0.412	1	0
RARS	5.496	0.412	1	0
WDR26	5.484	0.412	1	0
NSMCE2	5.474	0.412	1	0
NSMCE1	5.469	0.412	1	0
BUD31	5.466	0.413	1	0
ROMO1	5.465	0.415	1	0
NLE1	5.461	0.416	1	0
DNM1L	5.45	0.416	1	0
RICTOR	5.449	0.416	1	0
ATP5A1	5.442	0.416	1	0
NFYB	5.432	0.416	1	0
ZNF322	5.432	0.416	1	0
SCARB1	5.425	0.416	1	0
ERLIN2	5.415	0.416	1	0
EXOSC2	5.398	0.418	1	0
CHAF1B	5.397	0.42	1	0
CTCF	5.394	0.42	1	0
NUP214	5.375	0.421	1	0
ANAPC1	5.368	0.421	1	0
TTC14	5.363	0.421	1	0
EFTUD1	5.363	0.421	1	0
ASUN	5.36	0.421	1	0
PRPF4	5.356	0.423	1	0
INTS5	5.355	0.423	1	0
SLAMF6	5.35	0.423	1	0
FARS2	5.338	0.424	1	0
ZNF131	5.325	0.426	1	0
CLCNKA	5.316	0.426	1	0
CMPK1	5.309	0.427	1	0
STOM	5.305	0.427	1	0
UTP14A	5.305	0.427	1	0
ATP6V1D	5.303	0.429	1	0
THOC3	5.3	0.43	1	0
PKMYT1	5.295	0.432	1	0
FDX1L	5.291	0.432	1	0
CAMK2B	5.286	0.432	1	0
C17orf47	5.285	0.432	1	0
WDR92	5.281	0.433	1	0
LAS1L	5.276	0.435	1	0
UFL1	5.275	0.435	1	0
ARMC5	5.268	0.435	1	0
NCAPD2	5.267	0.435	1	0
NOP58	5.264	0.435	1	0
RPA1	5.262	0.437	1	0
TUBGCP3	5.257	0.438	1	0
THAP10	5.255	0.438	1	0
TTI2	5.251	0.44	1	0
COPB1	5.251	0.441	1	0
DCTN3	5.25	0.441	1	0
CPSF3	5.248	0.443	1	0
ATP6V1A	5.241	0.444	1	0
KCNJ13	5.24	0.444	1	0
ARAP1	5.239	0.444	1	0
NUDC	5.237	0.446	1	0
GPR142	5.235	0.446	1	0
HSD17B12	5.227	0.446	1	0
FCGR1A	5.21	0.446	1	0
TYMS	5.207	0.446	1	0
MRPS10	5.199	0.446	1	0
RAD1	5.196	0.446	1	0
PHGDH	5.193	0.446	1	0
MIS18BP1	5.188	0.446	1	0
NAE1	5.184	0.446	1	0
GDAP2	5.174	0.446	1	0
VPS13D	5.169	0.446	1	0
RRS1	5.169	0.447	1	0
TTC27	5.164	0.449	1	0
APOLD1	5.161	0.449	1	0
RPS23	5.159	0.45	1	0
COPS4	5.158	0.45	1	0
NOP56	5.154	0.452	1	0
TOMM40	5.152	0.454	1	0
SENP7	5.148	0.454	1	0
EIF4E	5.145	0.454	1	0
PRMT1	5.142	0.455	1	0
GGPS1	5.142	0.457	1	0
RRM2	5.129	0.457	1	0
TRAPPC11	5.118	0.457	1	0
ZNF34	5.117	0.457	1	0
SDE2	5.113	0.457	1	0
C1orf27	5.111	0.457	1	0
EIF2A	5.111	0.457	1	0
CDCA5	5.107	0.457	1	0
NDC80	5.106	0.458	1	0
MCM6	5.093	0.458	1	0
LETM1	5.092	0.458	1	0
LALBA	5.088	0.458	0.997	0.003
URM1	5.078	0.458	0.997	0.003
AIFM1	5.077	0.458	0.997	0.003
MRPL13	5.067	0.458	0.997	0.003
CCDC94	5.067	0.458	0.997	0.003
QRICH2	5.062	0.458	0.997	0.003
STAT3	5.06	0.458	0.997	0.003
DND1	5.051	0.458	0.997	0.003
TTC1	5.043	0.46	0.997	0.003
TLCD1	5.033	0.46	0.997	0.003
CTNNA1	5.026	0.46	0.997	0.003
EARS2	5.02	0.46	0.997	0.003
TMED10	5.011	0.46	0.997	0.003
TNKS2	5.007	0.46	0.997	0.003
NOP2	5.005	0.461	0.997	0.003
SEC16A	4.995	0.461	0.997	0.003
SLC39A10	4.995	0.461	0.997	0.003
PRPF8	4.994	0.463	0.997	0.003
OR5H14	4.983	0.463	0.997	0.003
NFS1	4.973	0.463	0.997	0.003
RBM25	4.969	0.463	0.997	0.003
ARMC7	4.959	0.463	0.997	0.003
CDC6	4.95	0.463	0.997	0.003
INTS9	4.943	0.464	0.997	0.003
DARS	4.938	0.464	0.997	0.003
COPE	4.927	0.464	0.997	0.003
CDC7	4.923	0.464	0.997	0.003
PABPN1	4.916	0.464	0.997	0.003
NUP188	4.916	0.464	0.997	0.003
RARA	4.914	0.464	0.997	0.003
GTF2F2	4.909	0.464	0.997	0.003
ATP6V1G1	4.907	0.464	0.997	0.003
THOC7	4.901	0.464	0.997	0.003
ITGAV	4.885	0.464	0.997	0.003
MAGOH	4.882	0.466	0.997	0.003
NPAT	4.879	0.466	0.997	0.003
SOD1	4.874	0.466	0.997	0.003
SF3B5	4.874	0.467	0.997	0.003
SMC3	4.873	0.467	0.997	0.003
TUBG1	4.872	0.469	0.997	0.003
MED18	4.872	0.471	0.997	0.003
C2orf54	4.866	0.471	0.997	0.003
PDCL3	4.853	0.471	0.997	0.003
LAMTOR2	4.851	0.471	0.997	0.003
INTS3	4.835	0.472	0.997	0.003
MTERFD3	4.835	0.472	0.997	0.003
MOB4	4.816	0.472	0.997	0.003
XRCC3	4.809	0.472	0.997	0.003
NUMA1	4.807	0.472	0.997	0.003
CPA6	4.798	0.472	0.997	0.003
EEF1A1	4.797	0.472	0.997	0.003
TRAPPC13	4.781	0.472	0.997	0.003
ZPLD1	4.776	0.472	0.997	0.003
IPO7	4.77	0.472	0.997	0.003
OXSR1	4.77	0.472	0.997	0.003
CLSPN	4.755	0.472	0.997	0.003
BIRC5	4.755	0.474	0.997	0.003
MORN3	4.748	0.474	0.997	0.003
C19orf24	4.745	0.474	0.997	0.003
RACGAP1	4.744	0.475	0.997	0.003
TAF6	4.738	0.477	0.997	0.003
OXA1L	4.737	0.477	0.997	0.003
DYNC1I2	4.736	0.478	0.997	0.003
DBNL	4.733	0.478	0.997	0.003
OR2F2	4.724	0.478	0.997	0.003
TRAPPC4	4.707	0.478	0.997	0.003
COPS2	4.703	0.478	0.997	0.003
DDX20	4.699	0.48	0.997	0.003
TUBGCP2	4.696	0.481	0.997	0.003
BMPR1A	4.691	0.481	0.997	0.003
DKC1	4.691	0.483	0.997	0.003
DHX15	4.686	0.485	0.997	0.003
CARD9	4.684	0.485	0.997	0.003
PCF11	4.683	0.485	0.997	0.003
ACTB	4.68	0.486	0.997	0.003
CDC37	4.675	0.488	0.997	0.003
INCENP	4.669	0.488	0.997	0.003
C3orf84	4.657	0.488	0.997	0.003
FERMT3	4.654	0.488	0.997	0.003
NOP14	4.653	0.488	0.997	0.003
AATF	4.649	0.488	0.997	0.003
CHTOP	4.647	0.488	0.997	0.003
UPF2	4.644	0.489	0.997	0.003
RPS13	4.643	0.491	0.997	0.003
TRAPPC2L	4.63	0.491	0.997	0.003
CCDC93	4.623	0.491	0.997	0.003
STARD13	4.621	0.491	0.997	0.003
SNF8	4.609	0.491	0.997	0.003
GNL2	4.599	0.491	0.997	0.003
NOL12	4.597	0.491	0.997	0.003
TMEM70	4.596	0.491	0.997	0.003
PAK2	4.591	0.491	0.997	0.003
NEK1	4.589	0.491	0.997	0.003
RRAGC	4.584	0.491	0.997	0.003
ARF1	4.581	0.491	0.997	0.003
FDXR	4.579	0.491	0.997	0.003
CTU1	4.576	0.491	0.997	0.003
RPL3	4.575	0.492	0.997	0.003
PAXBP1	4.565	0.492	0.997	0.003
TOMM22	4.557	0.494	0.997	0.003
RAD51C	4.549	0.495	0.997	0.003
SNX1	4.549	0.495	0.997	0.003
NCAPH	4.545	0.495	0.997	0.003
EXOSC6	4.544	0.497	0.997	0.003
METTL14	4.535	0.497	0.997	0.003
SLBP	4.535	0.497	0.997	0.003
THAP2	4.529	0.497	0.997	0.003
ACSL3	4.525	0.497	0.997	0.003
IL1RN	4.515	0.497	0.997	0.003
GJB1	4.502	0.497	0.997	0.003
NCBP1	4.5	0.498	0.997	0.003
HADHB	4.495	0.498	0.997	0.003
PPA2	4.493	0.498	0.997	0.003
GSTM5	4.493	0.498	0.997	0.003
TRAPPC8	4.485	0.498	0.997	0.003
PSMA4	4.481	0.5	0.997	0.003
TMEM177	4.48	0.5	0.997	0.003
EIF1	4.48	0.5	0.997	0.003
TFRC	4.474	0.502	0.997	0.003
LIN52	4.466	0.502	0.997	0.003
WDR55	4.457	0.502	0.997	0.003
UBE2G2	4.451	0.502	0.997	0.003
NUBP1	4.449	0.502	0.997	0.003
ELP6	4.449	0.502	0.997	0.003
VPS25	4.445	0.503	0.997	0.003
UBE2I	4.427	0.503	0.997	0.003
PAK1IP1	4.426	0.505	0.997	0.003
LCN1	4.425	0.505	0.997	0.003
EIF2B5	4.424	0.506	0.997	0.003
TRMT5	4.423	0.508	0.997	0.003
LRRC49	4.417	0.508	0.997	0.003
MRPL21	4.406	0.508	0.997	0.003
ZNF285	4.389	0.508	0.997	0.003
PDCD2	4.383	0.508	0.997	0.003
STIL	4.38	0.508	0.997	0.003
TERF2	4.38	0.508	0.997	0.003
ING3	4.374	0.508	0.997	0.003
FAM35A	4.364	0.508	0.997	0.003
KAT8	4.356	0.509	0.997	0.003
NCAPG	4.355	0.509	0.997	0.003
MRPS2	4.353	0.509	0.997	0.003
VPS18	4.353	0.509	0.997	0.003
RABL6	4.352	0.509	0.997	0.003
C17orf89	4.345	0.509	0.997	0.003
SLC2A1	4.344	0.509	0.997	0.003
DHRS1	4.339	0.509	0.997	0.003
MFAP5	4.338	0.509	0.997	0.003
WASF3	4.33	0.509	0.997	0.003
NUDCD3	4.329	0.511	0.997	0.003
SPATA6	4.326	0.511	0.997	0.003
NOL7	4.325	0.511	0.997	0.003
ZNRD1	4.325	0.511	0.997	0.003
BICD2	4.323	0.511	0.997	0.003
TOP3A	4.319	0.511	0.997	0.003
TRNAU1AP	4.319	0.512	0.997	0.003
FEV	4.313	0.512	0.997	0.003
SNW1	4.307	0.514	0.997	0.003
ZNF623	4.306	0.514	0.997	0.003
PRPF38B	4.304	0.515	0.997	0.003
TAF1A	4.3	0.515	0.997	0.003
TAF7	4.291	0.515	0.997	0.003
MDN1	4.289	0.517	0.997	0.003
TMA16	4.288	0.517	0.997	0.003
PPIL4	4.285	0.517	0.997	0.003
GOSR2	4.28	0.517	0.997	0.003
CRHR1	4.27	0.517	0.997	0.003
PHAX	4.27	0.517	0.997	0.003
CTC1	4.267	0.517	0.997	0.003
SARS	4.266	0.519	0.997	0.003
POLR3E	4.265	0.519	0.997	0.003
PI4K2B	4.262	0.519	0.997	0.003
FAM134C	4.255	0.519	0.997	0.003
MAGEA11	4.248	0.519	0.994	0.006
ZZZ3	4.245	0.519	0.994	0.006
MFSD6	4.244	0.519	0.994	0.006
CLCNKB	4.241	0.519	0.994	0.006
C17orf70	4.24	0.519	0.994	0.006
GCGR	4.238	0.519	0.994	0.006
OSBP	4.238	0.519	0.994	0.006
YRDC	4.226	0.52	0.994	0.006
KANSL3	4.221	0.522	0.994	0.006
TTC23	4.217	0.522	0.994	0.006
SAP18	4.216	0.523	0.994	0.006
IL1RAP	4.212	0.523	0.994	0.006
CUEDC1	4.205	0.523	0.994	0.006
RAB1A	4.205	0.523	0.994	0.006
SRSF1	4.201	0.525	0.994	0.006
SF3B2	4.199	0.526	0.994	0.006
SOX7	4.199	0.526	0.994	0.006
SAE1	4.196	0.528	0.994	0.006
OR6B3	4.195	0.528	0.994	0.006
UGCG	4.195	0.528	0.994	0.006
EIF2S1	4.183	0.529	0.994	0.006
DNLZ	4.181	0.529	0.994	0.006
INHBE	4.17	0.529	0.994	0.006
UTP20	4.168	0.531	0.994	0.006
MED30	4.16	0.533	0.994	0.006
ELP5	4.159	0.533	0.994	0.006
RNF20	4.156	0.534	0.994	0.006
RNASEK	4.152	0.534	0.994	0.006
TOM1L1	4.151	0.534	0.994	0.006
CSE1L	4.15	0.536	0.994	0.006
GEMIN4	4.15	0.536	0.994	0.006
DDX52	4.145	0.536	0.994	0.006
TRMT2A	4.136	0.536	0.994	0.006
MCM2	4.131	0.536	0.994	0.006
SMC4	4.13	0.537	0.994	0.006
SEZ6L2	4.127	0.537	0.994	0.006
XRN2	4.124	0.537	0.994	0.006
TRIB1	4.109	0.537	0.994	0.006
WDR83	4.108	0.537	0.994	0.006
FASN	4.106	0.537	0.994	0.006
RPUSD4	4.104	0.537	0.994	0.006
PARN	4.098	0.537	0.994	0.006
C1orf51	4.093	0.537	0.994	0.006
ATP5F1	4.089	0.537	0.994	0.006
CRCP	4.088	0.537	0.994	0.006
ATP6V1C2	4.08	0.537	0.994	0.006
FAM73B	4.075	0.537	0.994	0.006
KLF16	4.071	0.537	0.994	0.006
IRF6	4.07	0.537	0.994	0.006
SHFM1	4.07	0.537	0.994	0.006
MAPKAP1	4.065	0.537	0.994	0.006
CECR2	4.065	0.537	0.994	0.006
WDR82	4.06	0.537	0.994	0.006
OR5M8	4.059	0.537	0.994	0.006
PSMB3	4.059	0.539	0.994	0.006
PTAR1	4.055	0.539	0.994	0.006
SLC44A1	4.035	0.539	0.994	0.006
SS18L2	4.033	0.54	0.994	0.006
RBBP4	4.03	0.54	0.994	0.006
FAM210A	4.024	0.54	0.994	0.006
OXSM	4.013	0.54	0.994	0.006
HECA	4.006	0.54	0.994	0.006
SCLT1	4.002	0.54	0.994	0.006
BLM	4.001	0.54	0.994	0.006
WBP1	3.999	0.54	0.994	0.006
MST1	3.998	0.54	0.994	0.006
HARS	3.995	0.542	0.994	0.006
NIP7	3.991	0.543	0.994	0.006
MSTO1	3.99	0.545	0.994	0.006
SPCS3	3.99	0.545	0.994	0.006
PPFIA1	3.987	0.545	0.994	0.006
KPNB1	3.985	0.546	0.994	0.006
PBLD	3.984	0.546	0.994	0.006
CCDC27	3.974	0.546	0.994	0.006
POLE	3.967	0.546	0.994	0.006
ZNF259	3.965	0.546	0.994	0.006
TAF12	3.957	0.546	0.994	0.006
WDR12	3.952	0.548	0.994	0.006
SUGT1	3.943	0.548	0.994	0.006
CDRT15	3.936	0.548	0.994	0.006
VENTX	3.932	0.548	0.994	0.006
PRELID1	3.923	0.55	0.994	0.006
AFAP1L1	3.921	0.55	0.994	0.006
EXOSC9	3.916	0.55	0.994	0.006
PUS7	3.914	0.55	0.994	0.006
VPS28	3.91	0.551	0.994	0.006
SNUPN	3.908	0.551	0.994	0.006
CENPA	3.901	0.553	0.994	0.006
OGFOD1	3.9	0.553	0.994	0.006
PDE3A	3.892	0.553	0.994	0.006
PITPNB	3.889	0.553	0.994	0.006
HMGCR	3.878	0.553	0.994	0.006
UCK1	3.868	0.553	0.994	0.006
UNCX	3.865	0.553	0.994	0.006
NEMF	3.863	0.553	0.994	0.006
EIF1AD	3.855	0.553	0.994	0.006
LINGO1	3.851	0.553	0.994	0.006
OTOP1	3.847	0.553	0.992	0.008
CDC20	3.846	0.554	0.992	0.008
NOTCH2NL	3.845	0.554	0.992	0.008
RBM22	3.845	0.554	0.992	0.008
SACM1L	3.842	0.556	0.992	0.008
TBCB	3.829	0.556	0.992	0.008
FANCC	3.827	0.556	0.992	0.008
TMEM74	3.826	0.556	0.992	0.008
TSEN15	3.825	0.556	0.992	0.008
ANKRD10	3.824	0.556	0.992	0.008
WRAP73	3.823	0.556	0.992	0.008
CSRP2BP	3.822	0.556	0.992	0.008
ACTR3	3.816	0.556	0.992	0.008
DDX21	3.815	0.557	0.992	0.008
C1QA	3.814	0.557	0.992	0.008
EIF3J	3.812	0.557	0.992	0.008
ZNF81	3.808	0.557	0.992	0.008
CCK	3.806	0.557	0.992	0.008
FAM105A	3.806	0.557	0.992	0.008
STT3A	3.805	0.557	0.992	0.008
DDOST	3.801	0.559	0.992	0.008
MMS19	3.798	0.559	0.992	0.008
NEDD8	3.797	0.56	0.992	0.008
SNRPN	3.788	0.56	0.992	0.008
AAMP	3.78	0.56	0.992	0.008
N6AMT1	3.775	0.56	0.992	0.008
NUP98	3.772	0.56	0.992	0.008
SUPV3L1	3.772	0.562	0.992	0.008
SLC12A4	3.767	0.562	0.992	0.008
PPY	3.766	0.562	0.992	0.008
TMEM119	3.761	0.562	0.992	0.008
TRNT1	3.757	0.562	0.992	0.008
GPR61	3.753	0.562	0.992	0.008
CEBPD	3.752	0.562	0.992	0.008
BRIX1	3.749	0.562	0.992	0.008
TAF10	3.746	0.562	0.992	0.008
CNOT3	3.743	0.563	0.992	0.008
SMARCA5	3.739	0.563	0.992	0.008
GINS2	3.726	0.565	0.992	0.008
PRPF3	3.719	0.565	0.992	0.008
PNPLA1	3.706	0.565	0.992	0.008
ANP32E	3.706	0.565	0.992	0.008
RHOQ	3.698	0.565	0.992	0.008
SET	3.696	0.565	0.992	0.008
TOPBP1	3.694	0.565	0.992	0.008
TAF9B	3.689	0.565	0.992	0.008
MIS12	3.685	0.565	0.992	0.008
C1QL2	3.683	0.565	0.992	0.008
IPO13	3.683	0.567	0.992	0.008
RBX1	3.679	0.568	0.992	0.008
FXR1	3.675	0.568	0.992	0.008
GRHPR	3.669	0.568	0.992	0.008
ZNF236	3.661	0.568	0.992	0.008
RNFT1	3.651	0.568	0.992	0.008
GSDMA	3.649	0.568	0.992	0.008
NOL10	3.647	0.57	0.992	0.008
C9orf131	3.647	0.57	0.992	0.008
THAP7	3.635	0.57	0.992	0.008
PPTC7	3.634	0.57	0.992	0.008
C16orf80	3.632	0.57	0.992	0.008
MFAP1	3.629	0.57	0.992	0.008
SPI1	3.622	0.57	0.992	0.008
GTF2F1	3.621	0.57	0.992	0.008
KIAA1211	3.616	0.57	0.992	0.008
SLC25A33	3.615	0.57	0.992	0.008
CSNK2B	3.614	0.57	0.992	0.008
NELFA	3.61	0.57	0.992	0.008
TMC8	3.607	0.57	0.992	0.008
EIF3F	3.604	0.57	0.992	0.008
GDI2	3.604	0.57	0.992	0.008
TXN	3.593	0.571	0.992	0.008
MTO1	3.591	0.571	0.992	0.008
C9orf171	3.587	0.571	0.992	0.008
ABCE1	3.586	0.573	0.992	0.008
NOL3	3.583	0.573	0.992	0.008
GALNT14	3.58	0.573	0.992	0.008
TRMT10C	3.577	0.573	0.992	0.008
EIF5A	3.576	0.574	0.992	0.008
RPL18A	3.573	0.576	0.992	0.008
ETF1	3.573	0.576	0.992	0.008
PMF1	3.563	0.576	0.992	0.008
AADAC	3.562	0.576	0.992	0.008
RNASEH2A	3.556	0.576	0.992	0.008
PYROXD2	3.547	0.576	0.992	0.008
ATP10B	3.545	0.576	0.992	0.008
ZSWIM5	3.541	0.576	0.992	0.008
CLSTN1	3.54	0.576	0.992	0.008
SPDL1	3.539	0.576	0.992	0.008
NEUROD4	3.53	0.576	0.989	0.011
PLCG2	3.528	0.576	0.989	0.011
POP7	3.528	0.576	0.989	0.011
C1QL1	3.524	0.576	0.989	0.011
LCMT1	3.519	0.576	0.989	0.011
MTPAP	3.518	0.576	0.989	0.011
COX11	3.517	0.577	0.989	0.011
OBSL1	3.515	0.577	0.989	0.011
UBTF	3.509	0.579	0.989	0.011
ATOH8	3.507	0.579	0.989	0.011
C4orf50	3.506	0.579	0.989	0.011
PELO	3.506	0.579	0.989	0.011
DHFR	3.5	0.579	0.989	0.011
EIF3I	3.494	0.58	0.989	0.011
PFDN2	3.492	0.582	0.989	0.011
CDC42EP4	3.488	0.582	0.989	0.011
STRAP	3.477	0.582	0.989	0.011
RFXAP	3.473	0.582	0.989	0.011
EP400NL	3.466	0.582	0.989	0.011
MEAF6	3.458	0.582	0.989	0.011
EMC3	3.456	0.582	0.989	0.011
NEURL2	3.451	0.582	0.989	0.011
RPL13A	3.447	0.582	0.989	0.011
CALML3	3.443	0.582	0.989	0.011
ZDHHC12	3.441	0.582	0.989	0.011
DERL2	3.438	0.582	0.989	0.011
GINS4	3.437	0.584	0.99	0.01
CYB561A3	3.431	0.584	0.99	0.01
TEAD1	3.428	0.584	0.99	0.01
TUSC2	3.426	0.584	0.99	0.01
OTX2	3.417	0.584	0.987	0.013
TBP	3.415	0.584	0.987	0.013
RFC4	3.414	0.585	0.987	0.013
CLVS2	3.405	0.585	0.987	0.013
GRB7	3.399	0.585	0.987	0.013
RHOXF1	3.39	0.585	0.987	0.013
RFC2	3.389	0.587	0.987	0.013
OR10A7	3.388	0.587	0.987	0.013
ASB6	3.388	0.587	0.987	0.013
WARS	3.381	0.588	0.987	0.013
LGALS9B	3.38	0.588	0.987	0.013
DNM2	3.379	0.59	0.987	0.013
EDC3	3.375	0.59	0.987	0.013
PARS2	3.375	0.59	0.987	0.013
DCTD	3.37	0.59	0.987	0.013
RHBDL1	3.36	0.59	0.987	0.013
AGR3	3.358	0.59	0.987	0.013
INTS7	3.354	0.59	0.987	0.013
CHGB	3.352	0.59	0.987	0.013
NR0B2	3.346	0.59	0.987	0.013
ANKRD53	3.343	0.59	0.987	0.013
INTS4	3.342	0.59	0.987	0.013
TBCK	3.338	0.59	0.987	0.013
LAMTOR4	3.336	0.59	0.987	0.013
FAM184B	3.335	0.59	0.987	0.013
PPIF	3.33	0.59	0.987	0.013
UROD	3.324	0.591	0.987	0.013
DCTN6	3.324	0.591	0.987	0.013
POU4F3	3.323	0.591	0.985	0.015
NOC2L	3.319	0.591	0.985	0.015
PSMG4	3.315	0.591	0.985	0.015
EMC1	3.308	0.591	0.985	0.015
C15orf56	3.308	0.591	0.985	0.015
TRIM44	3.304	0.591	0.985	0.015
RPL35A	3.304	0.593	0.985	0.015
WDR5	3.302	0.593	0.985	0.015
PSMC2	3.298	0.594	0.985	0.015
HCFC1	3.295	0.596	0.985	0.015
RLF	3.292	0.596	0.985	0.015
DNAJC21	3.28	0.596	0.985	0.015
NIF3L1	3.276	0.596	0.985	0.015
GMPR2	3.274	0.596	0.985	0.015
ZNF814	3.273	0.596	0.985	0.015
DPH2	3.26	0.596	0.985	0.015
FAM90A1	3.26	0.596	0.985	0.015
PRPS1	3.254	0.596	0.985	0.015
DDX54	3.249	0.596	0.985	0.015
MRPL47	3.248	0.596	0.985	0.015
RNF135	3.245	0.596	0.985	0.015
PRKRIR	3.244	0.596	0.985	0.015
HSPA12A	3.236	0.596	0.985	0.015
SCD	3.226	0.596	0.985	0.015
GOLGA2	3.226	0.596	0.985	0.015
C7orf55-LUC7L2	3.225	0.596	0.985	0.015
SP2	3.219	0.596	0.985	0.015
GMPS	3.217	0.598	0.985	0.015
KCNB1	3.215	0.598	0.985	0.015
TIGD7	3.202	0.598	0.985	0.015
CTU2	3.197	0.598	0.985	0.015
SUMO1	3.196	0.598	0.985	0.015
RPL15	3.195	0.598	0.985	0.015
MED14	3.193	0.598	0.985	0.015
DDX23	3.188	0.598	0.985	0.015
TCOF1	3.187	0.598	0.985	0.015
TMCO3	3.186	0.598	0.985	0.015
NCL	3.186	0.598	0.985	0.015
PRKAR1A	3.172	0.598	0.985	0.015
SPECC1	3.172	0.598	0.985	0.015
DDB1	3.161	0.599	0.985	0.015
POLR3K	3.154	0.601	0.985	0.015
MRPL44	3.15	0.601	0.985	0.015
AP2M1	3.144	0.601	0.985	0.015
DZIP1L	3.144	0.601	0.985	0.015
IFT57	3.139	0.601	0.985	0.015
SNRPA1	3.131	0.602	0.985	0.015
SLU7	3.128	0.604	0.985	0.015
ESCO2	3.123	0.604	0.985	0.015
DDX18	3.115	0.605	0.985	0.015
RPL31	3.115	0.605	0.985	0.015
CLK4	3.112	0.605	0.985	0.015
RPAP2	3.107	0.605	0.985	0.015
CD52	3.106	0.605	0.985	0.015
CERS5	3.105	0.605	0.985	0.015
ZNF207	3.1	0.605	0.985	0.015
TUBGCP4	3.093	0.605	0.985	0.015
RPS16	3.086	0.607	0.985	0.015
MRPS18A	3.08	0.607	0.985	0.015
GTF3C1	3.08	0.608	0.985	0.015
C21orf59	3.08	0.608	0.985	0.015
VDAC2	3.072	0.608	0.985	0.015
JAK1	3.072	0.608	0.985	0.015
ZBTB24	3.066	0.608	0.985	0.015
PFKM	3.064	0.608	0.985	0.015
TNIP1	3.061	0.608	0.985	0.015
UTP23	3.061	0.61	0.985	0.015
PDCD11	3.055	0.61	0.985	0.015
NAA35	3.053	0.61	0.985	0.015
FAM153C	3.044	0.61	0.985	0.015
SLC33A1	3.044	0.61	0.985	0.015
CWF19L2	3.04	0.61	0.985	0.015
EGLN1	3.038	0.61	0.985	0.015
LRP2	3.033	0.61	0.985	0.015
MAD2L2	3.032	0.61	0.985	0.015
IPO5	3.03	0.61	0.985	0.015
SRP9	3.027	0.61	0.985	0.015
GNL3	3.022	0.611	0.985	0.015
FAM185A	3.013	0.611	0.985	0.015
FAM171A2	3.013	0.611	0.985	0.015
GTF2A1	3.012	0.611	0.985	0.015
PALB2	3.011	0.611	0.985	0.015
PDYN	3.003	0.611	0.983	0.017
PSMD4	2.995	0.613	0.983	0.017
NUDT4	2.993	0.615	0.983	0.017
AKR1A1	2.99	0.615	0.983	0.017
SGCA	2.985	0.615	0.983	0.017
IRX2	2.981	0.615	0.983	0.017
RALGDS	2.978	0.615	0.983	0.017
ACTRT3	2.972	0.615	0.983	0.017
OST4	2.971	0.615	0.983	0.017
SMG5	2.969	0.615	0.983	0.017
PIP5KL1	2.968	0.615	0.983	0.017
CCRN4L	2.967	0.615	0.983	0.017
DUOX1	2.966	0.615	0.983	0.017
OR2Y1	2.964	0.615	0.983	0.017
MCM3AP	2.964	0.616	0.983	0.017
NBAS	2.962	0.616	0.983	0.017
BCL2L1	2.962	0.616	0.983	0.017
RNF123	2.958	0.616	0.983	0.017
NEDD9	2.957	0.616	0.983	0.017
RTTN	2.954	0.616	0.983	0.017
MAPK14	2.95	0.616	0.983	0.017
GPR132	2.948	0.616	0.983	0.017
MYOZ1	2.945	0.616	0.983	0.017
NUP62	2.943	0.616	0.983	0.017
SEC62	2.941	0.616	0.983	0.017
HTATSF1	2.941	0.616	0.983	0.017
NCAPG2	2.939	0.616	0.983	0.017
TSEN54	2.935	0.616	0.983	0.017
CEP70	2.933	0.616	0.983	0.017
MAST1	2.931	0.616	0.983	0.017
INTU	2.93	0.616	0.983	0.017
C4orf17	2.928	0.616	0.983	0.017
RPS27	2.927	0.616	0.983	0.017
OR5A1	2.915	0.616	0.983	0.017
RPL32	2.915	0.616	0.983	0.017
SREK1	2.913	0.616	0.983	0.017
FAM134B	2.909	0.616	0.983	0.017
HSPA6	2.899	0.616	0.983	0.017
MRPL28	2.895	0.618	0.983	0.017
MUT	2.89	0.618	0.983	0.017
GTF2E2	2.889	0.618	0.983	0.017
EXOC7	2.886	0.618	0.983	0.017
MAP3K11	2.882	0.618	0.983	0.017
GATA4	2.881	0.618	0.983	0.017
C14orf166	2.873	0.618	0.983	0.017
DMAP1	2.87	0.619	0.983	0.017
PTPRF	2.865	0.619	0.983	0.017
REG1A	2.863	0.619	0.983	0.017
UTP3	2.862	0.619	0.983	0.017
USP21	2.861	0.619	0.983	0.017
CDK11A	2.86	0.619	0.983	0.017
CSPG4	2.86	0.619	0.983	0.017
AHR	2.859	0.619	0.983	0.017
PDIA6	2.858	0.619	0.983	0.017
KCNA10	2.855	0.619	0.98	0.02
PPP2R5E	2.845	0.619	0.98	0.02
OLIG1	2.843	0.619	0.98	0.02
CPN1	2.842	0.619	0.98	0.02
IER5	2.84	0.619	0.98	0.02
PROZ	2.838	0.619	0.98	0.02
MARS2	2.831	0.621	0.98	0.02
TAS2R19	2.83	0.621	0.98	0.02
LRRC53	2.825	0.621	0.98	0.02
RAB3GAP2	2.82	0.621	0.98	0.02
PSME3	2.817	0.621	0.98	0.02
LSM7	2.816	0.622	0.98	0.02
PLA2G12A	2.815	0.622	0.98	0.02
DEFB112	2.813	0.622	0.98	0.02
GEMIN2	2.812	0.622	0.98	0.02
HCCS	2.809	0.622	0.98	0.02
FBXW11	2.808	0.622	0.98	0.02
RAET1E	2.806	0.622	0.98	0.02
FBXL5	2.805	0.622	0.98	0.02
KBTBD12	2.803	0.622	0.98	0.02
TBCD	2.803	0.624	0.981	0.019
PPP2R3C	2.801	0.624	0.981	0.019
NHP2	2.798	0.625	0.981	0.019
CSRNP2	2.795	0.625	0.981	0.019
RPL39	2.792	0.625	0.981	0.019
CTBP1	2.788	0.625	0.981	0.019
SHOC2	2.78	0.625	0.981	0.019
ADCY9	2.779	0.625	0.981	0.019
TMEM39A	2.775	0.625	0.981	0.019
RPL5	2.774	0.625	0.981	0.019
MED9	2.77	0.625	0.981	0.019
POLD3	2.768	0.625	0.981	0.019
MTX1	2.768	0.625	0.981	0.019
HOXB9	2.768	0.625	0.981	0.019
DOHH	2.766	0.625	0.981	0.019
PARL	2.763	0.625	0.981	0.019
MCOLN2	2.761	0.625	0.981	0.019
NXF1	2.759	0.627	0.981	0.019
SPATA17	2.75	0.627	0.981	0.019
RPA3	2.747	0.627	0.981	0.019
PSMD6	2.745	0.627	0.981	0.019
GTF2A1L	2.743	0.627	0.981	0.019
SH3GL1	2.739	0.627	0.981	0.019
PPP1R2	2.739	0.627	0.981	0.019
C4B	2.738	0.627	0.981	0.019
DPF2	2.738	0.627	0.981	0.019
KLF10	2.737	0.627	0.981	0.019
ITGA6	2.724	0.627	0.981	0.019
BORA	2.723	0.627	0.981	0.019
DGCR14	2.723	0.627	0.981	0.019
IGBP1	2.713	0.628	0.981	0.019
RYR2	2.713	0.628	0.981	0.019
RBPJL	2.712	0.628	0.978	0.022
C5orf45	2.705	0.628	0.978	0.022
TMEM213	2.701	0.628	0.978	0.022
NUP85	2.697	0.63	0.978	0.022
FAM13C	2.694	0.63	0.978	0.022
PIGO	2.691	0.63	0.978	0.022
SELL	2.689	0.63	0.978	0.022
FBXW5	2.687	0.63	0.978	0.022
FRAT1	2.683	0.63	0.978	0.022
SNRNP200	2.681	0.632	0.978	0.022
ENTPD2	2.678	0.632	0.978	0.022
PRPF40A	2.674	0.632	0.978	0.022
SKA3	2.674	0.632	0.978	0.022
KNOP1	2.672	0.632	0.978	0.022
NOP9	2.667	0.633	0.978	0.022
CDC26	2.663	0.633	0.978	0.022
OBP2A	2.662	0.633	0.978	0.022
ST3GAL3	2.655	0.633	0.978	0.022
ZBTB8OS	2.654	0.635	0.979	0.021
EPB41L5	2.653	0.635	0.979	0.021
RHEB	2.652	0.636	0.979	0.021
MTR	2.648	0.636	0.979	0.021
PZP	2.648	0.636	0.979	0.021
OOEP	2.646	0.636	0.979	0.021
SERP2	2.644	0.636	0.979	0.021
COPS6	2.644	0.638	0.979	0.021
CCNH	2.644	0.639	0.979	0.021
SFSWAP	2.641	0.639	0.979	0.021
BRINP1	2.631	0.639	0.979	0.021
SSX1	2.629	0.639	0.979	0.021
RPN2	2.629	0.639	0.979	0.021
TBC1D22B	2.627	0.639	0.979	0.021
IER3IP1	2.624	0.639	0.979	0.021
PITRM1	2.623	0.639	0.979	0.021
HTR3D	2.622	0.639	0.976	0.024
SEC61G	2.62	0.639	0.976	0.024
PCDH12	2.61	0.639	0.976	0.024
MCTP1	2.609	0.639	0.976	0.024
FADD	2.608	0.639	0.976	0.024
AARSD1	2.606	0.639	0.976	0.024
MRGPRE	2.605	0.639	0.976	0.024
RPS25	2.603	0.639	0.976	0.024
TSEN34	2.594	0.639	0.976	0.024
VSTM5	2.586	0.639	0.976	0.024
SNRNP35	2.585	0.641	0.976	0.024
TNNC2	2.584	0.641	0.976	0.024
HNRNPF	2.581	0.641	0.976	0.024
SLC18A3	2.58	0.641	0.974	0.026
TTLL11	2.576	0.641	0.974	0.026
NMI	2.571	0.641	0.974	0.026
FOXJ1	2.568	0.641	0.974	0.026
GTPBP4	2.567	0.642	0.974	0.026
GINS1	2.563	0.642	0.974	0.026
CYLC1	2.558	0.642	0.974	0.026
SFR1	2.557	0.642	0.974	0.026
NELFCD	2.557	0.642	0.974	0.026
C11orf40	2.549	0.642	0.972	0.028
CNNM4	2.544	0.642	0.972	0.028
SPAG9	2.544	0.642	0.972	0.028
ATP5D	2.541	0.642	0.972	0.028
COG3	2.54	0.642	0.972	0.028
FSHB	2.528	0.642	0.972	0.028
DR1	2.527	0.642	0.972	0.028
LGALS1	2.527	0.642	0.972	0.028
TMEM167A	2.525	0.642	0.972	0.028
G6PD	2.522	0.642	0.972	0.028
MRPS16	2.52	0.642	0.972	0.028
CDC42BPG	2.516	0.642	0.972	0.028
MRPL11	2.514	0.642	0.972	0.028
SNRNP70	2.507	0.644	0.972	0.028
UFSP2	2.505	0.644	0.972	0.028
ITGB3	2.5	0.644	0.972	0.028
CREBRF	2.495	0.644	0.972	0.028
USP34	2.483	0.644	0.972	0.028
PNPO	2.48	0.644	0.972	0.028
C5orf63	2.476	0.644	0.972	0.028
MFSD2A	2.473	0.644	0.972	0.028
SEC14L6	2.471	0.644	0.972	0.028
FCHSD1	2.471	0.644	0.972	0.028
HUS1	2.468	0.644	0.972	0.028
REEP2	2.468	0.644	0.972	0.028
ASCL3	2.462	0.644	0.972	0.028
MPHOSPH8	2.46	0.644	0.972	0.028
TSG101	2.455	0.644	0.972	0.028
YTHDC2	2.449	0.644	0.972	0.028
C16orf86	2.446	0.644	0.972	0.028
ELF4	2.442	0.644	0.972	0.028
TPRKB	2.437	0.644	0.972	0.028
NPPC	2.437	0.644	0.972	0.028
MRPL27	2.436	0.644	0.972	0.028
GBF1	2.436	0.644	0.972	0.028
MAP3K8	2.421	0.644	0.972	0.028
METTL23	2.412	0.644	0.972	0.028
PNPT1	2.407	0.644	0.972	0.028
TRIM65	2.407	0.644	0.972	0.028
FANCG	2.405	0.644	0.972	0.028
FAM198A	2.404	0.644	0.972	0.028
ACTA2	2.403	0.644	0.972	0.028
OR4K2	2.401	0.644	0.972	0.028
CRYGS	2.4	0.644	0.972	0.028
USP37	2.396	0.644	0.972	0.028
NSMCE4A	2.393	0.644	0.972	0.028
KCNIP1	2.39	0.644	0.972	0.028
OC90	2.39	0.644	0.97	0.03
C10orf2	2.387	0.644	0.97	0.03
RPL35	2.386	0.646	0.97	0.03
BARX2	2.383	0.646	0.97	0.03
ALPK3	2.382	0.646	0.97	0.03
CXorf22	2.382	0.646	0.97	0.03
CHCHD5	2.38	0.646	0.97	0.03
ELOVL1	2.372	0.646	0.97	0.03
CPSF4L	2.371	0.646	0.97	0.03
CTNNBL1	2.368	0.646	0.97	0.03
EIF5AL1	2.367	0.646	0.97	0.03
RABGGTA	2.366	0.646	0.97	0.03
RBL2	2.361	0.646	0.97	0.03
PCDHB2	2.347	0.646	0.97	0.03
TUBA1C	2.344	0.646	0.97	0.03
CNOT1	2.344	0.646	0.97	0.03
FBXO5	2.34	0.646	0.97	0.03
CCL27	2.336	0.646	0.97	0.03
DHX9	2.336	0.647	0.97	0.03
HPS1	2.336	0.647	0.97	0.03
CCDC101	2.33	0.647	0.97	0.03
SYT14	2.328	0.647	0.97	0.03
DDX55	2.325	0.649	0.97	0.03
RANGAP1	2.319	0.65	0.97	0.03
DDX47	2.316	0.652	0.97	0.03
FAM124A	2.313	0.652	0.97	0.03
TYRO3	2.311	0.652	0.97	0.03
KCTD12	2.309	0.652	0.97	0.03
ADI1	2.308	0.652	0.97	0.03
HNRNPK	2.307	0.653	0.97	0.03
ISCU	2.306	0.655	0.97	0.03
GPR113	2.306	0.655	0.97	0.03
DHRS7C	2.302	0.655	0.97	0.03
SNRPF	2.298	0.656	0.97	0.03
NAF1	2.297	0.656	0.97	0.03
CFHR5	2.292	0.656	0.968	0.032
EPX	2.292	0.656	0.968	0.032
C7orf26	2.29	0.656	0.968	0.032
XYLT2	2.289	0.656	0.968	0.032
MYADML2	2.285	0.656	0.968	0.032
ITPRIPL1	2.285	0.656	0.968	0.032
CNTN2	2.284	0.656	0.968	0.032
KRT24	2.284	0.656	0.968	0.032
MICALCL	2.281	0.656	0.968	0.032
FAM122A	2.28	0.656	0.968	0.032
MYOD1	2.279	0.656	0.968	0.032
ACAP1	2.279	0.656	0.968	0.032
DCAKD	2.278	0.656	0.968	0.032
YBX1	2.276	0.656	0.968	0.032
MYOC	2.273	0.656	0.968	0.032
LIN28A	2.272	0.656	0.966	0.034
AVPI1	2.271	0.656	0.966	0.034
PRPF31	2.271	0.658	0.966	0.034
TNFRSF1B	2.268	0.658	0.966	0.034
FAM195A	2.268	0.658	0.966	0.034
CDX2	2.262	0.658	0.964	0.036
ILF3	2.257	0.659	0.964	0.036
RRP7A	2.257	0.659	0.964	0.036
AHSA2	2.253	0.659	0.964	0.036
PRC1	2.251	0.659	0.964	0.036
ORC6	2.25	0.661	0.964	0.036
DYRK2	2.249	0.661	0.964	0.036
CR1	2.247	0.661	0.964	0.036
ETNK2	2.243	0.661	0.964	0.036
SMG1	2.237	0.661	0.964	0.036
USP39	2.234	0.663	0.964	0.036
SOX15	2.229	0.663	0.964	0.036
SLC45A4	2.229	0.663	0.964	0.036
PELI2	2.229	0.663	0.964	0.036
MRPS18B	2.222	0.663	0.964	0.036
AFG3L2	2.218	0.663	0.964	0.036
NTNG1	2.217	0.663	0.964	0.036
NUP37	2.212	0.663	0.964	0.036
MARCH7	2.212	0.663	0.964	0.036
GPR155	2.212	0.663	0.964	0.036
MRRF	2.211	0.663	0.964	0.036
FAM181B	2.211	0.663	0.964	0.036
CD300C	2.21	0.663	0.964	0.036
SSB	2.206	0.663	0.964	0.036
C18orf21	2.204	0.663	0.964	0.036
WNT9A	2.203	0.663	0.964	0.036
TMX1	2.203	0.663	0.964	0.036
REXO4	2.2	0.663	0.964	0.036
NSFL1C	2.192	0.663	0.964	0.036
NDC1	2.191	0.663	0.964	0.036
SNX4	2.191	0.663	0.964	0.036
RDH10	2.184	0.663	0.964	0.036
ZC3H18	2.184	0.663	0.964	0.036
NSL1	2.183	0.663	0.964	0.036
FOXL2	2.181	0.663	0.964	0.036
SERBP1	2.173	0.663	0.964	0.036
PIGW	2.17	0.663	0.964	0.036
SMC1A	2.169	0.664	0.964	0.036
VPS33A	2.168	0.664	0.964	0.036
VPS54	2.164	0.664	0.964	0.036
DUSP5	2.155	0.664	0.964	0.036
PAN3	2.151	0.664	0.964	0.036
MYO18A	2.143	0.664	0.964	0.036
ARPC4	2.14	0.664	0.964	0.036
TMEM41B	2.139	0.664	0.964	0.036
MYO1A	2.137	0.664	0.964	0.036
RPS19BP1	2.133	0.664	0.964	0.036
MTG2	2.131	0.666	0.964	0.036
BEX4	2.127	0.666	0.964	0.036
ULBP3	2.125	0.666	0.964	0.036
ZC3H13	2.123	0.666	0.964	0.036
SNRPC	2.123	0.666	0.964	0.036
FXN	2.118	0.666	0.964	0.036
PDPK1	2.113	0.666	0.964	0.036
THAP11	2.113	0.666	0.964	0.036
OR51J1	2.111	0.666	0.964	0.036
TCTN2	2.105	0.666	0.964	0.036
CACNA2D4	2.102	0.666	0.964	0.036
ZDHHC13	2.098	0.666	0.964	0.036
TEFM	2.097	0.666	0.964	0.036
CERK	2.097	0.666	0.964	0.036
ACPP	2.087	0.666	0.964	0.036
TTF2	2.084	0.666	0.964	0.036
FAM208B	2.081	0.666	0.964	0.036
MYB	2.08	0.666	0.964	0.036
SGSH	2.07	0.666	0.964	0.036
CDAN1	2.067	0.666	0.964	0.036
UCK2	2.067	0.666	0.964	0.036
TTI1	2.061	0.667	0.964	0.036
SLC6A8	2.059	0.667	0.964	0.036
CKAP5	2.058	0.669	0.964	0.036
PEBP1	2.052	0.669	0.964	0.036
HAUS5	2.05	0.67	0.964	0.036
RBM18	2.048	0.67	0.964	0.036
OR6C65	2.046	0.67	0.964	0.036
TSHB	2.046	0.67	0.962	0.038
CES1	2.04	0.67	0.962	0.038
KANSL2	2.039	0.67	0.962	0.038
CALML6	2.036	0.67	0.962	0.038
TONSL	2.035	0.672	0.962	0.038
RAPGEF3	2.032	0.672	0.962	0.038
TRABD2B	2.031	0.672	0.962	0.038
INTS12	2.031	0.672	0.962	0.038
VPS4A	2.03	0.672	0.962	0.038
DVL2	2.029	0.672	0.962	0.038
FAM83H	2.025	0.672	0.962	0.038
CLCN6	2.023	0.672	0.962	0.038
SNAPC2	2.02	0.673	0.962	0.038
C18orf8	2.019	0.673	0.962	0.038
ORC1	2.019	0.673	0.962	0.038
KIF23	2.018	0.675	0.962	0.038
ERCC6L2	2.01	0.675	0.962	0.038
GOSR1	2.006	0.675	0.962	0.038
KLRB1	2.003	0.675	0.962	0.038
ARL6	2.002	0.675	0.962	0.038
ADAMTS15	1.996	0.675	0.962	0.038
ARL4A	1.992	0.675	0.962	0.038
BANP	1.99	0.675	0.962	0.038
B4GALT2	1.99	0.675	0.962	0.038
PIGH	1.982	0.675	0.962	0.038
PI4KB	1.981	0.675	0.962	0.038
SYS1	1.973	0.676	0.963	0.037
ADAMTS4	1.971	0.676	0.963	0.037
PHF5A	1.968	0.678	0.963	0.037
DTX4	1.967	0.678	0.963	0.037
BRF1	1.966	0.678	0.963	0.037
DUSP8	1.966	0.678	0.963	0.037
ZNF766	1.961	0.678	0.963	0.037
EEF2	1.959	0.68	0.963	0.037
ALG14	1.957	0.681	0.963	0.037
ZNF740	1.957	0.681	0.963	0.037
KCNN1	1.954	0.681	0.963	0.037
CLIC4	1.952	0.681	0.963	0.037
CDK12	1.945	0.681	0.963	0.037
NAPB	1.943	0.681	0.963	0.037
ITFG2	1.942	0.681	0.963	0.037
ANKRD55	1.937	0.681	0.963	0.037
SPHKAP	1.937	0.681	0.963	0.037
TCERG1	1.933	0.681	0.963	0.037
BRD8	1.932	0.681	0.963	0.037
PLEKHH3	1.929	0.681	0.963	0.037
CMTR1	1.928	0.683	0.963	0.037
STX5	1.927	0.683	0.963	0.037
IMPDH1	1.922	0.683	0.963	0.037
DDX39A	1.921	0.683	0.963	0.037
SLC25A5	1.92	0.683	0.963	0.037
TCF24	1.918	0.683	0.963	0.037
ILK	1.917	0.683	0.963	0.037
C12orf77	1.915	0.683	0.963	0.037
ABHD17C	1.915	0.683	0.963	0.037
MRPS14	1.914	0.684	0.963	0.037
EXTL3	1.914	0.684	0.963	0.037
A1CF	1.908	0.684	0.963	0.037
MSL3	1.905	0.684	0.963	0.037
CLP1	1.901	0.686	0.963	0.037
SUPT5H	1.901	0.687	0.963	0.037
LSG1	1.899	0.689	0.963	0.037
PRSS33	1.898	0.689	0.961	0.039
HNRNPL	1.888	0.69	0.961	0.039
SLC22A31	1.887	0.69	0.961	0.039
BDH1	1.885	0.69	0.961	0.039
SST	1.883	0.69	0.961	0.039
KIAA1279	1.881	0.69	0.961	0.039
CCDC144A	1.879	0.69	0.961	0.039
NSUN5	1.876	0.69	0.961	0.039
IRAK3	1.871	0.69	0.961	0.039
OR10H5	1.867	0.69	0.961	0.039
VAC14	1.867	0.69	0.961	0.039
TLE3	1.863	0.69	0.961	0.039
GCN1L1	1.862	0.69	0.961	0.039
SRCAP	1.861	0.69	0.961	0.039
C9orf114	1.86	0.69	0.961	0.039
FAM180B	1.86	0.69	0.961	0.039
PNCK	1.859	0.69	0.961	0.039
CDK6	1.857	0.69	0.961	0.039
PSAT1	1.855	0.69	0.961	0.039
LIMS1	1.854	0.69	0.961	0.039
HDAC1	1.853	0.69	0.961	0.039
ZCRB1	1.85	0.69	0.961	0.039
CDK5RAP2	1.849	0.69	0.961	0.039
CCND1	1.849	0.69	0.961	0.039
TBCC	1.849	0.69	0.961	0.039
SPG21	1.845	0.69	0.961	0.039
ZNRF4	1.844	0.69	0.959	0.041
XRCC6	1.843	0.692	0.959	0.041
HNRNPH3	1.84	0.692	0.959	0.041
RBM12	1.837	0.692	0.959	0.041
RPS29	1.837	0.692	0.959	0.041
CLTC	1.835	0.693	0.959	0.041
RBBP6	1.831	0.695	0.959	0.041
ATP2A3	1.831	0.695	0.959	0.041
ZSCAN20	1.83	0.695	0.959	0.041
MYH15	1.823	0.695	0.959	0.041
TSPAN31	1.821	0.695	0.959	0.041
RFTN2	1.818	0.695	0.959	0.041
DYNLRB1	1.815	0.695	0.959	0.041
CDH22	1.813	0.695	0.959	0.041
ABCF1	1.813	0.697	0.959	0.041
RBM17	1.81	0.698	0.96	0.04
ALG3	1.809	0.698	0.96	0.04
C17orf59	1.807	0.698	0.96	0.04
PLA2G6	1.804	0.698	0.96	0.04
TEX38	1.804	0.698	0.96	0.04
CTAGE5	1.804	0.698	0.96	0.04
BCAR1	1.802	0.698	0.96	0.04
CCL7	1.801	0.698	0.96	0.04
POSTN	1.801	0.698	0.96	0.04
RPL3L	1.791	0.698	0.96	0.04
MACROD2	1.79	0.698	0.96	0.04
CASC10	1.789	0.698	0.96	0.04
RPP40	1.787	0.698	0.96	0.04
DIO1	1.787	0.698	0.96	0.04
USP1	1.787	0.698	0.96	0.04
TRMT61B	1.784	0.698	0.96	0.04
NCK2	1.782	0.698	0.96	0.04
SPTBN2	1.78	0.698	0.96	0.04
BRINP2	1.78	0.698	0.96	0.04
SPTLC1	1.776	0.698	0.96	0.04
CLDN9	1.775	0.698	0.96	0.04
CEP135	1.773	0.698	0.96	0.04
RNF40	1.769	0.698	0.96	0.04
BMS1	1.767	0.698	0.96	0.04
FERMT1	1.763	0.698	0.96	0.04
EXOC1	1.756	0.698	0.96	0.04
CCDC6	1.756	0.698	0.96	0.04
TINF2	1.749	0.698	0.96	0.04
CDCA3	1.749	0.698	0.96	0.04
BRCA2	1.746	0.698	0.96	0.04
SPPL2C	1.743	0.698	0.958	0.042
APOBEC2	1.74	0.698	0.958	0.042
TMED7	1.74	0.698	0.958	0.042
LSM5	1.739	0.698	0.958	0.042
MARVELD3	1.738	0.698	0.958	0.042
OSGEP	1.733	0.7	0.958	0.042
RNASE9	1.732	0.7	0.956	0.044
CYP27B1	1.724	0.7	0.956	0.044
COX7B2	1.724	0.7	0.954	0.046
ALKBH4	1.722	0.7	0.954	0.046
USPL1	1.719	0.701	0.954	0.046
FGF13	1.717	0.701	0.954	0.046
IPO4	1.716	0.701	0.954	0.046
MECR	1.715	0.701	0.954	0.046
FOXC2	1.714	0.701	0.954	0.046
RPL18	1.713	0.703	0.954	0.046
TRADD	1.713	0.703	0.954	0.046
PSMC5	1.711	0.704	0.954	0.046
GOLGA5	1.708	0.704	0.954	0.046
CDK5RAP3	1.708	0.704	0.954	0.046
GID8	1.706	0.704	0.954	0.046
MAK16	1.701	0.706	0.954	0.046
SVIP	1.701	0.706	0.954	0.046
C5orf46	1.701	0.706	0.954	0.046
TMEM106B	1.699	0.706	0.954	0.046
CR1L	1.697	0.706	0.954	0.046
TAF13	1.696	0.706	0.954	0.046
CALHM1	1.695	0.706	0.954	0.046
AAAS	1.695	0.706	0.954	0.046
KLRG1	1.692	0.706	0.954	0.046
ACTC1	1.69	0.706	0.954	0.046
RPS6KA5	1.685	0.706	0.954	0.046
GSPT1	1.684	0.707	0.954	0.046
CNPPD1	1.682	0.707	0.954	0.046
UBE2C	1.681	0.707	0.954	0.046
FNTB	1.677	0.709	0.954	0.046
PCNXL3	1.674	0.709	0.954	0.046
THOC5	1.671	0.711	0.954	0.046
PCDHA2	1.669	0.711	0.954	0.046
WRAP53	1.667	0.711	0.954	0.046
CNOT6	1.665	0.711	0.954	0.046
GNG10	1.664	0.711	0.954	0.046
GPR151	1.661	0.711	0.952	0.048
SLCO6A1	1.657	0.711	0.95	0.05
TRUB2	1.655	0.711	0.95	0.05
PTTG1IP	1.655	0.711	0.95	0.05
SZRD1	1.654	0.711	0.95	0.05
SYCP1	1.649	0.711	0.95	0.05
NEUROG3	1.647	0.711	0.95	0.05
SAFB	1.64	0.711	0.95	0.05
AGPAT9	1.639	0.711	0.95	0.05
LZIC	1.637	0.711	0.95	0.05
POLD2	1.637	0.711	0.95	0.05
KLF6	1.632	0.711	0.95	0.05
FRMD1	1.63	0.711	0.95	0.05
SLC38A2	1.628	0.711	0.95	0.05
OVCA2	1.626	0.711	0.95	0.05
HIST1H2BN	1.625	0.711	0.95	0.05
CLCA2	1.624	0.711	0.95	0.05
SMARCE1	1.622	0.711	0.95	0.05
RPF1	1.622	0.711	0.95	0.05
AADACL2	1.62	0.711	0.95	0.05
ATP6AP2	1.617	0.711	0.95	0.05
DNAI1	1.617	0.711	0.95	0.05
PEX16	1.616	0.711	0.95	0.05
C10orf10	1.615	0.711	0.95	0.05
UNC119	1.615	0.711	0.95	0.05
POLR1A	1.615	0.712	0.95	0.05
GNL3L	1.615	0.712	0.95	0.05
MCRS1	1.615	0.712	0.95	0.05
TUT1	1.614	0.714	0.951	0.049
DDX27	1.613	0.715	0.951	0.049
VEPH1	1.612	0.715	0.951	0.049
NLRP7	1.607	0.715	0.951	0.049
P4HA2	1.606	0.715	0.951	0.049
FBXW12	1.606	0.715	0.951	0.049
CHP1	1.606	0.715	0.951	0.049
FTSJ2	1.603	0.715	0.951	0.049
NINJ1	1.602	0.715	0.951	0.049
BTAF1	1.602	0.715	0.951	0.049
WDR4	1.602	0.715	0.951	0.049
ACOT2	1.599	0.715	0.951	0.049
EXOC5	1.598	0.715	0.951	0.049
MFSD8	1.598	0.715	0.951	0.049
NRBP1	1.597	0.715	0.951	0.049
HENMT1	1.594	0.715	0.951	0.049
TCP11L1	1.589	0.715	0.951	0.049
ATP5G2	1.588	0.715	0.951	0.049
ACOX2	1.587	0.715	0.951	0.049
MDP1	1.587	0.715	0.951	0.049
NLGN2	1.586	0.715	0.951	0.049
WDR7	1.585	0.715	0.951	0.049
HDAC2	1.585	0.715	0.951	0.049
LAMA3	1.585	0.715	0.951	0.049
RNFT2	1.581	0.715	0.951	0.049
OSTM1	1.581	0.715	0.951	0.049
PLXDC2	1.578	0.715	0.951	0.049
RPL9	1.577	0.715	0.951	0.049
NRDE2	1.573	0.715	0.951	0.049
RHBG	1.571	0.715	0.951	0.049
HOXC11	1.57	0.715	0.951	0.049
INPP5K	1.568	0.715	0.951	0.049
PYROXD1	1.565	0.715	0.951	0.049
SPATA5	1.565	0.715	0.951	0.049
SRCRB4D	1.564	0.715	0.951	0.049
MAGEB5	1.559	0.715	0.951	0.049
MED4	1.559	0.715	0.951	0.049
GMPPA	1.559	0.715	0.951	0.049
POLR1C	1.559	0.717	0.951	0.049
TRIM64B	1.558	0.717	0.951	0.049
OR5T3	1.558	0.717	0.949	0.051
SNIP1	1.555	0.717	0.949	0.051
NAT8	1.554	0.717	0.949	0.051
MRPL33	1.554	0.717	0.949	0.051
DLST	1.553	0.718	0.949	0.051
FCN3	1.553	0.718	0.949	0.051
URB2	1.553	0.718	0.949	0.051
WDR46	1.551	0.718	0.949	0.051
EPHA5	1.55	0.718	0.949	0.051
TMEM184C	1.548	0.718	0.949	0.051
MPHOSPH10	1.547	0.72	0.949	0.051
ADSS	1.543	0.721	0.949	0.051
IQCF2	1.543	0.721	0.949	0.051
PTK2	1.54	0.721	0.949	0.051
TMEM141	1.54	0.721	0.949	0.051
MAST2	1.537	0.721	0.949	0.051
RRAGD	1.537	0.721	0.949	0.051
GARS	1.537	0.721	0.949	0.051
ILF2	1.53	0.721	0.949	0.051
CDC27	1.528	0.723	0.949	0.051
LAMTOR3	1.527	0.723	0.949	0.051
NCALD	1.526	0.723	0.949	0.051
POLE2	1.524	0.723	0.949	0.051
KIAA1841	1.521	0.723	0.949	0.051
GSTA3	1.521	0.723	0.949	0.051
CAB39	1.521	0.723	0.949	0.051
MRPL14	1.519	0.723	0.949	0.051
GDPD2	1.519	0.723	0.949	0.051
BCCIP	1.518	0.723	0.949	0.051
SCO1	1.513	0.723	0.949	0.051
BHLHE41	1.503	0.723	0.949	0.051
NSF	1.499	0.724	0.949	0.051
SLC35F1	1.498	0.724	0.949	0.051
SEC22C	1.496	0.724	0.949	0.051
DARC	1.49	0.724	0.949	0.051
ANKRD36C	1.489	0.724	0.949	0.051
ESCO1	1.489	0.724	0.949	0.051
ODF3B	1.488	0.724	0.949	0.051
FAM175A	1.488	0.724	0.949	0.051
FAM50A	1.485	0.724	0.949	0.051
CYP4A11	1.484	0.724	0.949	0.051
CXCL9	1.484	0.724	0.949	0.051
ENSA	1.481	0.724	0.949	0.051
ZBTB11	1.481	0.724	0.949	0.051
CCT5	1.479	0.726	0.949	0.051
TP53I11	1.477	0.726	0.949	0.051
TRAM1L1	1.476	0.726	0.949	0.051
SNRNP40	1.474	0.726	0.949	0.051
SHMT1	1.471	0.726	0.949	0.051
NUP155	1.47	0.728	0.949	0.051
HEATR2	1.469	0.728	0.949	0.051
PTPN1	1.464	0.728	0.949	0.051
ALG13	1.464	0.728	0.949	0.051
GCSH	1.461	0.728	0.949	0.051
MIOS	1.456	0.728	0.949	0.051
PKIA	1.455	0.728	0.949	0.051
MRPS31	1.454	0.728	0.949	0.051
SLC35F3	1.449	0.728	0.949	0.051
ZNF703	1.448	0.728	0.949	0.051
CAAP1	1.448	0.728	0.949	0.051
VWA5A	1.447	0.728	0.949	0.051
PTMS	1.441	0.728	0.949	0.051
C1orf74	1.437	0.728	0.949	0.051
TCEB3	1.434	0.728	0.949	0.051
C20orf24	1.432	0.728	0.949	0.051
MPI	1.432	0.728	0.949	0.051
ATP6V1C1	1.429	0.728	0.949	0.051
SCNN1A	1.427	0.728	0.949	0.051
ORC3	1.421	0.728	0.949	0.051
PNLIPRP1	1.42	0.728	0.948	0.052
VPS36	1.419	0.728	0.948	0.052
TM9SF2	1.419	0.728	0.948	0.052
ECT2	1.418	0.728	0.948	0.052
SHBG	1.417	0.728	0.948	0.052
NUP54	1.416	0.728	0.948	0.052
PDRG1	1.415	0.728	0.948	0.052
CEP63	1.411	0.728	0.948	0.052
MYLK3	1.411	0.728	0.948	0.052
SMNDC1	1.409	0.728	0.948	0.052
LRRC20	1.405	0.728	0.948	0.052
SRF	1.404	0.728	0.948	0.052
PGAP3	1.402	0.728	0.948	0.052
PTER	1.4	0.728	0.948	0.052
C14orf28	1.397	0.728	0.948	0.052
FGR	1.394	0.728	0.948	0.052
DDX41	1.394	0.729	0.948	0.052
NAIP	1.393	0.729	0.948	0.052
ZNF618	1.39	0.729	0.948	0.052
CTNNA3	1.388	0.729	0.948	0.052
MAPK4	1.388	0.729	0.948	0.052
WDFY1	1.383	0.729	0.948	0.052
CARS2	1.383	0.729	0.948	0.052
GRIA1	1.382	0.729	0.948	0.052
SPINK2	1.381	0.729	0.948	0.052
OR5B3	1.373	0.729	0.948	0.052
NPEPPS	1.367	0.729	0.948	0.052
PHLDA1	1.366	0.729	0.948	0.052
EIF6	1.358	0.731	0.948	0.052
MON2	1.35	0.731	0.948	0.052
TMEM244	1.35	0.731	0.948	0.052
TRIM37	1.349	0.731	0.948	0.052
KRT77	1.349	0.731	0.946	0.054
DPP3	1.349	0.731	0.946	0.054
RRP9	1.345	0.731	0.946	0.054
PLEKHG7	1.34	0.731	0.946	0.054
FGF14	1.338	0.731	0.946	0.054
HMOX2	1.337	0.731	0.946	0.054
ATR	1.336	0.732	0.946	0.054
NFYC	1.334	0.732	0.946	0.054
MURC	1.331	0.732	0.946	0.054
LRRC71	1.329	0.732	0.946	0.054
ZNF281	1.328	0.732	0.946	0.054
CD1D	1.321	0.732	0.946	0.054
CCDC85C	1.311	0.732	0.946	0.054
C11orf57	1.307	0.732	0.946	0.054
CLGN	1.306	0.732	0.946	0.054
TXNRD1	1.306	0.732	0.946	0.054
SRP68	1.297	0.732	0.946	0.054
MALSU1	1.287	0.732	0.946	0.054
ANLN	1.285	0.732	0.946	0.054
ALPI	1.284	0.732	0.944	0.056
ANKRD2	1.283	0.732	0.944	0.056
RBM39	1.283	0.732	0.944	0.056
SNRPE	1.282	0.732	0.944	0.056
PI4KA	1.281	0.732	0.944	0.056
MED7	1.28	0.732	0.944	0.056
TRAPPC12	1.279	0.732	0.944	0.056
AHCTF1	1.279	0.732	0.944	0.056
SENP1	1.276	0.732	0.944	0.056
EZH1	1.275	0.732	0.944	0.056
DSC3	1.274	0.732	0.944	0.056
KCNK3	1.266	0.732	0.944	0.056
CENPJ	1.264	0.732	0.944	0.056
ZNHIT6	1.258	0.732	0.944	0.056
STT3B	1.257	0.732	0.944	0.056
RAPGEF6	1.254	0.732	0.944	0.056
ZHX1-C8ORF76	1.253	0.732	0.944	0.056
IL1RAPL1	1.253	0.732	0.944	0.056
CAV3	1.252	0.732	0.944	0.056
MEIOB	1.249	0.732	0.944	0.056
ZNF202	1.248	0.732	0.944	0.056
PRSS55	1.248	0.732	0.942	0.058
CAPS	1.244	0.732	0.942	0.058
FLII	1.24	0.732	0.942	0.058
RAB11FIP2	1.237	0.732	0.942	0.058
NOL8	1.234	0.732	0.942	0.058
GABRE	1.233	0.732	0.942	0.058
ZNF572	1.231	0.732	0.942	0.058
ARHGAP21	1.23	0.732	0.942	0.058
UBE2V2	1.229	0.732	0.942	0.058
KLF9	1.229	0.732	0.942	0.058
RNF186	1.227	0.732	0.942	0.058
UBFD1	1.226	0.732	0.942	0.058
ARSB	1.224	0.732	0.942	0.058
CSPP1	1.217	0.732	0.942	0.058
EPCAM	1.215	0.732	0.942	0.058
GALNT12	1.215	0.732	0.942	0.058
SERINC5	1.212	0.732	0.942	0.058
RPE	1.211	0.732	0.942	0.058
CCDC151	1.209	0.732	0.942	0.058
TPSAB1	1.204	0.732	0.942	0.058
STX17	1.204	0.732	0.942	0.058
CAMK2N1	1.2	0.732	0.942	0.058
HIRA	1.2	0.732	0.942	0.058
IL31RA	1.194	0.732	0.942	0.058
KMT2D	1.193	0.732	0.942	0.058
SLC43A1	1.191	0.732	0.942	0.058
NUFIP2	1.189	0.732	0.942	0.058
ASB10	1.184	0.732	0.942	0.058
CHMP4C	1.184	0.732	0.942	0.058
COL6A6	1.182	0.732	0.942	0.058
CDC73	1.181	0.734	0.942	0.058
NARG2	1.181	0.734	0.942	0.058
PTRF	1.181	0.734	0.942	0.058
MYOZ2	1.18	0.734	0.942	0.058
MNT	1.179	0.734	0.942	0.058
KCNH3	1.179	0.734	0.942	0.058
HNF4A	1.177	0.734	0.942	0.058
POLR3GL	1.176	0.734	0.942	0.058
FOXD2	1.173	0.734	0.942	0.058
SRPR	1.172	0.734	0.942	0.058
BCAR3	1.171	0.734	0.942	0.058
SYNGR3	1.171	0.734	0.942	0.058
TRMT6	1.17	0.734	0.942	0.058
CTSW	1.168	0.734	0.942	0.058
CCDC109B	1.167	0.734	0.942	0.058
VPS26A	1.166	0.734	0.942	0.058
SORT1	1.165	0.734	0.942	0.058
CPXM1	1.163	0.734	0.942	0.058
BRMS1	1.161	0.734	0.942	0.058
GNPDA2	1.161	0.734	0.942	0.058
OBFC1	1.159	0.734	0.942	0.058
NKX2-1	1.159	0.734	0.94	0.06
FAM120C	1.157	0.734	0.94	0.06
PSMD2	1.155	0.734	0.94	0.06
OR9G4	1.153	0.734	0.94	0.06
MARK3	1.153	0.734	0.94	0.06
ELOVL4	1.151	0.734	0.94	0.06
GSTA5	1.15	0.734	0.939	0.061
SDK1	1.146	0.734	0.939	0.061
PCDHB3	1.146	0.734	0.939	0.061
MRPL41	1.142	0.734	0.939	0.061
ZBTB7B	1.142	0.734	0.939	0.061
CANT1	1.14	0.734	0.939	0.061
DCLRE1B	1.139	0.734	0.939	0.061
MRPL50	1.139	0.734	0.939	0.061
CAPRIN2	1.138	0.734	0.939	0.061
DNAJC7	1.137	0.734	0.939	0.061
FNDC9	1.137	0.734	0.937	0.063
DET1	1.131	0.734	0.937	0.063
COL16A1	1.131	0.734	0.937	0.063
RBM8A	1.13	0.735	0.937	0.063
SLC7A3	1.126	0.735	0.937	0.063
ATP10D	1.126	0.735	0.937	0.063
SYNPO2L	1.126	0.735	0.937	0.063
MESDC2	1.125	0.735	0.937	0.063
ERCC8	1.122	0.735	0.937	0.063
GAA	1.121	0.735	0.937	0.063
SORBS2	1.12	0.735	0.937	0.063
USP10	1.117	0.735	0.937	0.063
ACTRT1	1.117	0.735	0.935	0.065
CDRT1	1.117	0.735	0.935	0.065
RND3	1.113	0.735	0.935	0.065
HMGCL	1.11	0.735	0.935	0.065
LCE3A	1.107	0.735	0.935	0.065
KRT80	1.106	0.735	0.935	0.065
NUS1	1.104	0.737	0.935	0.065
UBE2T	1.103	0.737	0.935	0.065
SRBD1	1.103	0.738	0.935	0.065
WNT11	1.102	0.738	0.935	0.065
TARS2	1.101	0.738	0.935	0.065
IBA57	1.101	0.738	0.935	0.065
GPSM2	1.097	0.738	0.935	0.065
TESK2	1.096	0.738	0.935	0.065
RABIF	1.095	0.738	0.935	0.065
TNFSF9	1.095	0.738	0.935	0.065
RIMS1	1.091	0.738	0.935	0.065
PPP1R3C	1.089	0.738	0.935	0.065
TMC3	1.089	0.738	0.935	0.065
SF3A2	1.089	0.74	0.935	0.065
MASP2	1.087	0.74	0.935	0.065
MED31	1.085	0.74	0.935	0.065
CRLF3	1.083	0.74	0.935	0.065
MYH9	1.08	0.74	0.935	0.065
SCAF11	1.077	0.74	0.935	0.065
PLAC8L1	1.077	0.74	0.935	0.065
TOP3B	1.077	0.74	0.935	0.065
ID3	1.076	0.74	0.935	0.065
GYS1	1.074	0.74	0.935	0.065
ACAD10	1.072	0.74	0.935	0.065
GEMIN6	1.071	0.74	0.935	0.065
NUP50	1.07	0.74	0.935	0.065
FARSB	1.067	0.741	0.936	0.064
MED20	1.063	0.741	0.936	0.064
CARD18	1.059	0.741	0.936	0.064
MRPL48	1.058	0.741	0.936	0.064
RPP30	1.057	0.741	0.936	0.064
EEF1G	1.054	0.741	0.936	0.064
ZRSR2	1.053	0.741	0.936	0.064
ACSM2B	1.052	0.741	0.936	0.064
INPP5E	1.051	0.741	0.936	0.064
AKIRIN1	1.051	0.741	0.936	0.064
[truncated: 16,058 more rows]

## Sheet: 786O+VHL d29 vs. 786O+VHL d3
BAGEL2 analysis: 786O+VHL d29 vs. 786O+VHL d3
Gene	BF	Recall	Precision	FDR
RPLP0	23.17	0.002	1	0
EIF3G	22.514	0.003	1	0
CDK6	21.714	0.003	1	0
RPS5	21.689	0.005	1	0
RAN	21.565	0.006	1	0
LSM7	20.317	0.008	1	0
AP2S1	20.279	0.008	1	0
POP7	19.629	0.008	1	0
DDX46	19.56	0.008	1	0
ZNHIT3	19.552	0.008	1	0
CDK1	19.46	0.009	1	0
RPL12	19.416	0.011	1	0
RPL38	19.26	0.011	1	0
POLR3H	18.964	0.012	1	0
RPS3	18.591	0.014	1	0
EIF3F	18.252	0.014	1	0
SUPT6H	18.22	0.015	1	0
VARS2	18.128	0.017	1	0
POLR2L	18.06	0.019	1	0
TSR1	18.015	0.02	1	0
MYC	17.995	0.022	1	0
WRB	17.948	0.022	1	0
PES1	17.884	0.022	1	0
DDX49	17.791	0.023	1	0
CCT2	17.774	0.025	1	0
ELP5	17.752	0.025	1	0
PSMA4	17.704	0.026	1	0
DUT	17.292	0.026	1	0
GINS2	17.114	0.028	1	0
CCNH	17.104	0.029	1	0
PREB	16.984	0.031	1	0
CDT1	16.908	0.033	1	0
SSU72	16.583	0.034	1	0
PSMA7	16.455	0.036	1	0
GPN1	16.447	0.036	1	0
RPS23	16.238	0.037	1	0
MARS2	16.193	0.039	1	0
TTC27	15.917	0.04	1	0
ISG20L2	15.889	0.042	1	0
BUD31	15.813	0.043	1	0
ENO1	15.806	0.043	1	0
RPL10A	15.783	0.045	1	0
ATP6V0C	15.712	0.046	1	0
POLR2C	15.665	0.048	1	0
ATP2A2	15.658	0.05	1	0
PPP1CB	15.64	0.05	1	0
STRAP	15.635	0.05	1	0
FBL	15.631	0.05	1	0
FEN1	15.561	0.05	1	0
SRP19	15.56	0.051	1	0
NEDD1	15.506	0.051	1	0
TFRC	15.452	0.053	1	0
NOP58	15.379	0.053	1	0
DPH3	15.341	0.053	1	0
RPA1	15.334	0.054	1	0
HNRNPK	15.222	0.056	1	0
HINFP	15.173	0.057	1	0
POLR1B	15.159	0.059	1	0
WDR74	15.156	0.06	1	0
EFTUD1	14.965	0.06	1	0
NLE1	14.915	0.062	1	0
PSMB7	14.914	0.063	1	0
EFTUD2	14.893	0.065	1	0
RPL14	14.884	0.067	1	0
CHMP2A	14.83	0.068	1	0
POLR1C	14.819	0.07	1	0
MPHOSPH10	14.804	0.071	1	0
PRPF8	14.72	0.073	1	0
COPB1	14.687	0.074	1	0
ALG1	14.676	0.076	1	0
SNRNP200	14.672	0.077	1	0
ECD	14.669	0.079	1	0
RNASEH2A	14.617	0.079	1	0
SCAP	14.536	0.079	1	0
RRM1	14.479	0.08	1	0
PPP1R12A	14.476	0.08	1	0
DBR1	14.39	0.082	1	0
SNRPA1	14.377	0.084	1	0
RPL36	14.31	0.085	1	0
ARL2	14.206	0.087	1	0
SPATA5L1	14.179	0.088	1	0
UBA1	14.173	0.09	1	0
VMP1	14.168	0.09	1	0
MRP63	14.151	0.09	1	0
LSM2	14.096	0.091	1	0
SLC35B1	14.065	0.093	1	0
SF3A3	14.014	0.094	1	0
TUBGCP4	13.89	0.094	1	0
PCBP1	13.839	0.094	1	0
EEF2	13.767	0.096	1	0
CDIPT	13.746	0.096	1	0
PSMB1	13.746	0.098	1	0
CCDC84	13.673	0.099	1	0
POP5	13.651	0.101	1	0
KRR1	13.625	0.102	1	0
EIF3B	13.617	0.104	1	0
RABGGTB	13.545	0.105	1	0
EIF5B	13.543	0.107	1	0
TAF7	13.533	0.107	1	0
ATP6V1A	13.491	0.108	1	0
RPS19	13.447	0.11	1	0
ATP6V1G1	13.408	0.11	1	0
RPL27A	13.347	0.111	1	0
EIF5AL1	13.258	0.111	1	0
RNMT	13.248	0.111	1	0
QARS	13.215	0.113	1	0
EIF3I	13.203	0.115	1	0
SART3	13.195	0.116	1	0
NVL	13.175	0.118	1	0
COPS6	13.173	0.119	1	0
GEMIN4	13.13	0.119	1	0
MSTO1	12.998	0.121	1	0
NAA10	12.975	0.122	1	0
PRMT5	12.933	0.124	1	0
SMC3	12.909	0.124	1	0
WDR43	12.902	0.125	1	0
FTSJ3	12.882	0.127	1	0
NOP16	12.842	0.128	1	0
SLC1A5	12.772	0.128	1	0
YARS	12.737	0.13	1	0
GTF2E2	12.725	0.13	1	0
TIMM10	12.723	0.132	1	0
CCT6A	12.717	0.133	1	0
NOL9	12.689	0.135	1	0
UTP6	12.655	0.135	1	0
TUBB	12.625	0.136	1	0
POLR3B	12.59	0.136	1	0
TMEM230	12.585	0.136	1	0
BOP1	12.564	0.136	1	0
ZNF259	12.564	0.136	1	0
NELFB	12.463	0.138	1	0
RCL1	12.462	0.139	1	0
RPL11	12.453	0.141	1	0
RPS11	12.448	0.142	1	0
HMGCR	12.376	0.142	1	0
SUDS3	12.366	0.142	1	0
TUT1	12.325	0.144	1	0
XRCC5	12.311	0.144	1	0
POLR2H	12.29	0.146	1	0
SRP14	12.285	0.146	1	0
RPL3	12.278	0.147	1	0
PCNA	12.265	0.149	1	0
CDC6	12.221	0.149	1	0
PSMD6	12.217	0.149	1	0
COPB2	12.164	0.15	1	0
PSMA2	12.151	0.152	1	0
MCM2	12.081	0.152	1	0
DDX3X	12.066	0.152	1	0
CPSF3L	12.063	0.152	1	0
DDX27	12.052	0.153	1	0
PPP6C	12.018	0.153	1	0
RRM2	11.979	0.153	1	0
TXNL4A	11.963	0.155	1	0
HIRA	11.955	0.155	1	0
VPS28	11.913	0.156	1	0
NAA38	11.904	0.156	1	0
NRDE2	11.877	0.156	1	0
MDN1	11.862	0.158	1	0
CDC45	11.856	0.158	1	0
CDC5L	11.826	0.159	1	0
HSPA5	11.81	0.159	1	0
INCENP	11.808	0.159	1	0
PSMA3	11.761	0.161	1	0
RPLP2	11.734	0.163	1	0
TEX10	11.724	0.163	1	0
RPS8	11.717	0.164	1	0
SMU1	11.702	0.166	1	0
ZNF207	11.696	0.166	1	0
POLR3A	11.681	0.167	1	0
GPS1	11.668	0.169	1	0
UBR5	11.664	0.169	1	0
ILF3	11.644	0.17	1	0
WDR77	11.643	0.172	1	0
QRSL1	11.629	0.172	1	0
MED20	11.612	0.172	1	0
MED11	11.602	0.173	1	0
NDOR1	11.591	0.173	1	0
DIS3	11.579	0.175	1	0
KMT2A	11.553	0.175	1	0
EXOSC5	11.519	0.175	1	0
PSMC6	11.512	0.176	1	0
ZFP36L1	11.511	0.176	1	0
MCRS1	11.505	0.176	1	0
NUP160	11.482	0.178	1	0
CFLAR	11.465	0.178	1	0
NAA25	11.46	0.178	1	0
NFYC	11.434	0.178	1	0
C21orf59	11.392	0.178	1	0
SLC25A32	11.391	0.178	1	0
HGS	11.333	0.178	1	0
SF1	11.323	0.18	1	0
SPAG5	11.306	0.18	1	0
PFDN2	11.298	0.181	1	0
EIF2B2	11.262	0.181	1	0
PRPF38A	11.227	0.183	1	0
CCNA2	11.172	0.184	1	0
SBDS	11.156	0.184	1	0
MRPS14	11.134	0.186	1	0
POLE2	11.089	0.186	1	0
PGD	11.086	0.186	1	0
TIMM22	11.082	0.186	1	0
SF3A2	11.063	0.187	1	0
BCCIP	11.013	0.187	1	0
XRCC3	10.999	0.187	1	0
NHP2L1	10.998	0.187	1	0
GLRX3	10.996	0.187	1	0
NOP9	10.965	0.189	1	0
DHX9	10.955	0.19	1	0
FARSA	10.948	0.192	1	0
POLR1A	10.864	0.193	1	0
GNB2L1	10.822	0.193	1	0
POLE	10.803	0.193	1	0
MRPS22	10.801	0.193	1	0
CDC40	10.735	0.193	1	0
RAD51	10.697	0.193	1	0
MRPL13	10.679	0.193	1	0
C9orf114	10.671	0.193	1	0
PSMG3	10.669	0.195	1	0
RABGGTA	10.663	0.195	1	0
MMS22L	10.647	0.197	1	0
NDNL2	10.625	0.197	1	0
IMP3	10.62	0.198	1	0
BCL2L1	10.605	0.198	1	0
CNOT3	10.572	0.2	1	0
KRI1	10.569	0.201	1	0
SNRPD1	10.544	0.203	1	0
FDX1L	10.485	0.203	1	0
NKAP	10.457	0.204	1	0
PELP1	10.454	0.204	1	0
EIF4A3	10.428	0.206	1	0
POLR2A	10.426	0.207	1	0
COPE	10.42	0.207	1	0
MRPL42	10.419	0.207	1	0
ABCE1	10.407	0.209	1	0
RPP21	10.401	0.211	1	0
NOP2	10.394	0.212	1	0
ALDOA	10.377	0.212	1	0
EIF3M	10.349	0.212	1	0
RFT1	10.34	0.212	1	0
EMC1	10.327	0.212	1	0
THOC2	10.321	0.214	1	0
DHRS7C	10.312	0.214	1	0
SPRED3	10.31	0.214	1	0
NOB1	10.306	0.214	1	0
HNRNPU	10.302	0.215	1	0
CDC7	10.294	0.215	1	0
TINF2	10.285	0.215	1	0
DDX51	10.28	0.215	1	0
PRPF4B	10.25	0.215	1	0
UBA2	10.248	0.215	1	0
URM1	10.247	0.215	1	0
DHPS	10.241	0.217	1	0
HYPK	10.229	0.218	1	0
KRBA2	10.216	0.218	1	0
GINS1	10.197	0.218	1	0
PNPT1	10.183	0.218	1	0
CTCF	10.17	0.218	1	0
SUGP1	10.133	0.218	1	0
RNGTT	10.12	0.22	1	0
CENPC	10.12	0.221	1	0
GEMIN5	10.106	0.223	1	0
PRMT1	10.105	0.224	1	0
KHDRBS1	10.084	0.224	1	0
EEF1A1	10.077	0.224	1	0
CCT7	10.063	0.226	1	0
TRAPPC4	10.058	0.226	1	0
SCD	10.045	0.226	1	0
SLC7A5	9.996	0.226	1	0
PSMD11	9.984	0.228	1	0
POLR3C	9.983	0.229	1	0
ORC6	9.963	0.231	1	0
TRMT5	9.961	0.232	1	0
DNAJC9	9.955	0.234	1	0
GPI	9.945	0.234	1	0
PSMB4	9.932	0.235	1	0
TOP1	9.928	0.237	1	0
ERH	9.921	0.238	1	0
TGOLN2	9.901	0.238	1	0
PSMD7	9.878	0.238	1	0
EIF3A	9.874	0.24	1	0
TRNT1	9.853	0.24	1	0
KTI12	9.84	0.24	1	0
DDX56	9.838	0.241	1	0
PRIM1	9.836	0.243	1	0
C18orf21	9.834	0.243	1	0
DHX15	9.824	0.245	1	0
GTF2A2	9.822	0.245	1	0
RPL30	9.815	0.246	1	0
FXN	9.813	0.246	1	0
IARS	9.794	0.248	1	0
YRDC	9.774	0.249	1	0
NUDC	9.77	0.251	1	0
PSMA6	9.762	0.252	1	0
C1orf27	9.759	0.252	1	0
EXOSC4	9.743	0.254	1	0
SRPRB	9.726	0.254	1	0
ZCCHC9	9.719	0.254	1	0
LRR1	9.713	0.255	1	0
NCL	9.679	0.255	1	0
NOC4L	9.67	0.257	1	0
ALG14	9.657	0.259	1	0
RPL8	9.655	0.26	1	0
U2AF2	9.651	0.262	1	0
MAP3K7	9.636	0.262	1	0
PHAX	9.622	0.262	1	0
POLR2D	9.616	0.263	1	0
PPP1R2	9.604	0.263	1	0
HNRNPD	9.593	0.263	1	0
LSM11	9.552	0.265	1	0
TAF1C	9.541	0.265	1	0
SS18L2	9.531	0.266	1	0
FAM96B	9.517	0.266	1	0
LCN8	9.514	0.266	1	0
TMEM258	9.512	0.268	1	0
UBA52	9.482	0.269	1	0
OXA1L	9.464	0.269	1	0
WDR82	9.455	0.269	1	0
C17orf70	9.378	0.269	1	0
GUK1	9.358	0.271	1	0
RPL18	9.35	0.272	1	0
RPS9	9.345	0.272	1	0
RANGAP1	9.337	0.274	1	0
SEPSECS	9.321	0.274	1	0
NCAPD2	9.314	0.274	1	0
ELL	9.283	0.276	1	0
C12orf29	9.279	0.276	1	0
OIP5	9.278	0.276	1	0
MAD2L2	9.257	0.276	1	0
MAPKAPK5	9.248	0.276	1	0
SNAPC4	9.232	0.277	1	0
PHB2	9.21	0.279	1	0
CPSF4	9.205	0.28	1	0
RPS14	9.196	0.28	1	0
EIF2B1	9.184	0.282	1	0
IGBP1	9.142	0.283	1	0
KPNB1	9.126	0.285	1	0
GPN3	9.122	0.286	1	0
KANSL3	9.11	0.288	1	0
ASNA1	9.09	0.288	1	0
COPS5	9.075	0.288	1	0
LARS	9.059	0.289	1	0
PPP2R1A	9.048	0.289	1	0
RPP25L	9.046	0.289	1	0
PPIE	9.02	0.289	1	0
RPP30	9.012	0.289	1	0
CDH2	9.006	0.289	1	0
TMED10	9.001	0.289	1	0
UBA5	8.992	0.289	1	0
VPS4A	8.985	0.289	1	0
ETF1	8.965	0.289	1	0
CDC73	8.962	0.291	1	0
PSMA5	8.957	0.293	1	0
MCMBP	8.954	0.293	1	0
POLE3	8.95	0.293	1	0
UBE2M	8.937	0.294	1	0
KIF11	8.925	0.296	1	0
CYC1	8.918	0.296	1	0
KDM6B	8.907	0.296	1	0
PSMB3	8.895	0.297	1	0
RPS10	8.882	0.297	1	0
MBTPS1	8.876	0.297	1	0
FDXR	8.875	0.297	1	0
CIRH1A	8.872	0.297	1	0
CUL1	8.872	0.297	1	0
TRAPPC8	8.86	0.297	1	0
SUGT1	8.848	0.297	1	0
SLITRK5	8.845	0.297	1	0
TAB2	8.822	0.297	1	0
DHX35	8.819	0.297	1	0
EIF4E	8.808	0.297	1	0
CLASRP	8.8	0.297	1	0
ACTL6A	8.799	0.299	1	0
AATF	8.795	0.299	1	0
TRAPPC3	8.782	0.3	1	0
CHAF1B	8.756	0.302	1	0
ALG2	8.751	0.303	1	0
ROMO1	8.751	0.305	1	0
TRIM8	8.745	0.305	1	0
TLCD1	8.739	0.305	1	0
FARSB	8.704	0.307	1	0
MLNR	8.702	0.307	1	0
SDE2	8.701	0.307	1	0
CCDC94	8.701	0.307	1	0
POLR2G	8.693	0.308	1	0
LONP1	8.676	0.31	1	0
LSM10	8.664	0.31	1	0
ZC3H8	8.628	0.31	1	0
UROD	8.614	0.311	1	0
ZNF442	8.605	0.311	1	0
C5orf60	8.603	0.311	1	0
SMG6	8.6	0.311	1	0
CHORDC1	8.585	0.311	1	0
PRPF3	8.572	0.311	1	0
TRIM47	8.571	0.311	1	0
TRAPPC1	8.556	0.313	1	0
POLR2F	8.549	0.313	1	0
ABT1	8.541	0.313	1	0
DDX55	8.532	0.314	1	0
WDHD1	8.526	0.314	1	0
ACLY	8.524	0.314	1	0
RBM17	8.516	0.316	1	0
NR2C2AP	8.51	0.316	1	0
EAF1	8.497	0.316	1	0
WEE1	8.485	0.317	1	0
RFC5	8.482	0.319	1	0
ACTR1A	8.472	0.319	1	0
HUWE1	8.471	0.32	1	0
PGM3	8.47	0.32	1	0
DDX24	8.468	0.32	1	0
RPSA	8.459	0.32	1	0
DRAP1	8.444	0.32	1	0
RBM25	8.43	0.32	1	0
RRN3	8.418	0.32	1	0
LSM3	8.415	0.32	1	0
PWP2	8.412	0.322	1	0
VPS37A	8.409	0.322	1	0
PTPMT1	8.407	0.322	1	0
GEMIN2	8.405	0.322	1	0
ACTR2	8.401	0.324	1	0
TBCA	8.373	0.324	1	0
PSMD13	8.369	0.325	1	0
OR1D5	8.363	0.325	1	0
TRA2B	8.362	0.325	1	0
SAE1	8.359	0.327	1	0
LDB1	8.357	0.327	1	0
PIK3C3	8.357	0.327	1	0
RTEL1	8.352	0.327	1	0
RTFDC1	8.345	0.327	1	0
GABPB1	8.343	0.327	1	0
USH1G	8.318	0.327	1	0
CHERP	8.311	0.328	1	0
RPAIN	8.305	0.328	1	0
SNRNP27	8.304	0.33	1	0
IMP4	8.291	0.331	1	0
SF3B3	8.283	0.333	1	0
DTNBP1	8.279	0.333	1	0
DAXX	8.276	0.333	1	0
C1QBP	8.263	0.333	1	0
ZNF770	8.263	0.333	1	0
MRPL34	8.255	0.333	1	0
DHX37	8.245	0.334	1	0
POLR1E	8.231	0.334	1	0
GTF3C3	8.209	0.334	1	0
TRIM37	8.208	0.334	1	0
BRAT1	8.173	0.334	1	0
SRP68	8.173	0.334	1	0
C19orf25	8.172	0.334	1	0
PUF60	8.166	0.336	1	0
GINS3	8.146	0.337	1	0
TSFM	8.128	0.337	1	0
SNRPD3	8.116	0.339	1	0
RUVBL1	8.104	0.339	1	0
SNRPD2	8.092	0.341	1	0
SCFD1	8.09	0.341	1	0
RPS2	8.07	0.342	1	0
SNW1	8.063	0.344	1	0
POLD3	8.057	0.344	1	0
METTL3	8.042	0.344	1	0
MRPS18B	8.037	0.344	1	0
G2E3	7.999	0.344	1	0
SLC17A7	7.991	0.344	1	0
CCT8	7.984	0.345	1	0
CTNS	7.982	0.345	1	0
SRBD1	7.97	0.347	1	0
NOL6	7.959	0.348	1	0
ATP6AP2	7.952	0.348	1	0
IPO7	7.943	0.348	1	0
BANF1	7.929	0.35	1	0
EXOSC6	7.921	0.351	1	0
RTTN	7.91	0.351	1	0
AQP2	7.898	0.351	1	0
SNRPB	7.876	0.351	1	0
NDUFB10	7.868	0.351	1	0
TSEN54	7.865	0.351	1	0
SAMM50	7.838	0.353	1	0
INTS4	7.837	0.353	1	0
TSR2	7.833	0.353	1	0
PDRG1	7.827	0.353	1	0
COPA	7.82	0.354	1	0
AZIN1	7.805	0.354	1	0
CDC27	7.802	0.356	1	0
CLNS1A	7.794	0.358	1	0
OAZ1	7.785	0.358	1	0
ACTR6	7.775	0.358	1	0
RAP1GAP2	7.748	0.358	1	0
ZBTB43	7.743	0.358	1	0
EDEM2	7.735	0.358	1	0
LAMTOR3	7.735	0.358	1	0
THAP4	7.734	0.358	1	0
GGCX	7.714	0.358	1	0
HAUS5	7.704	0.359	1	0
OTUD4	7.662	0.359	1	0
PMPCA	7.637	0.361	1	0
NOM1	7.622	0.361	1	0
RAD51D	7.621	0.362	1	0
MED18	7.62	0.364	1	0
MED30	7.607	0.365	1	0
ANHX	7.591	0.365	1	0
SDAD1	7.588	0.367	1	0
WDR33	7.577	0.368	1	0
POLR3D	7.558	0.368	1	0
ZNF7	7.511	0.368	1	0
CBY1	7.51	0.368	1	0
UBA3	7.489	0.368	1	0
NUP153	7.486	0.368	1	0
PSMB5	7.471	0.368	1	0
EIF5	7.469	0.368	1	0
DSCC1	7.449	0.368	1	0
EDEM3	7.447	0.368	1	0
BLOC1S1	7.446	0.368	1	0
ATP6V1B2	7.442	0.368	1	0
PDCD11	7.435	0.368	1	0
CASZ1	7.429	0.368	1	0
WDR73	7.429	0.368	1	0
NARS	7.419	0.37	1	0
TBC1D20	7.411	0.37	1	0
STT3B	7.402	0.37	1	0
CEP57	7.381	0.37	1	0
HNRNPH1	7.377	0.37	1	0
MFAP1	7.375	0.37	1	0
TNPO3	7.363	0.372	1	0
MEX3B	7.344	0.372	1	0
RPS13	7.341	0.373	1	0
RUVBL2	7.333	0.375	1	0
FRAT2	7.327	0.375	1	0
CCNK	7.317	0.376	1	0
PUS10	7.316	0.376	1	0
ZNRD1	7.303	0.376	1	0
UNC50	7.303	0.376	1	0
COMMD2	7.288	0.376	1	0
LAMTOR2	7.287	0.376	1	0
AP2M1	7.274	0.376	1	0
DKC1	7.274	0.378	1	0
BTAF1	7.262	0.378	1	0
ANAPC11	7.258	0.378	1	0
LSM5	7.248	0.378	1	0
CDK5RAP3	7.238	0.378	1	0
RPL18A	7.225	0.379	1	0
TRAIP	7.208	0.379	1	0
SARS	7.204	0.381	1	0
DAZAP1	7.202	0.381	1	0
CENPH	7.193	0.381	1	0
DECR1	7.171	0.381	1	0
ERCC2	7.169	0.382	1	0
CCT4	7.163	0.384	1	0
CDK11A	7.161	0.384	1	0
NOLC1	7.159	0.384	1	0
TOMM22	7.155	0.385	1	0
RPAP1	7.152	0.385	1	0
RPRD1B	7.13	0.385	1	0
DDX5	7.123	0.385	1	0
DNAJC8	7.108	0.385	1	0
NCBP2	7.106	0.387	1	0
CDC23	7.097	0.387	1	0
CCNC	7.095	0.387	1	0
MRPL11	7.088	0.387	1	0
TBCB	7.083	0.387	1	0
SIKE1	7.077	0.387	1	0
MRPL53	7.068	0.389	1	0
SRSF1	7.057	0.39	1	0
CNOT7	7.051	0.39	1	0
SKA2	7.05	0.39	1	0
CALML6	7.046	0.39	1	0
WDR55	7.041	0.39	1	0
NAA20	7.038	0.39	1	0
WDR7	7.032	0.39	1	0
DDB1	7.023	0.392	1	0
RPS19BP1	7.006	0.392	1	0
SKA1	6.997	0.392	1	0
MRPL47	6.995	0.392	1	0
EXOSC9	6.987	0.392	1	0
TNIP1	6.975	0.392	1	0
TRMT12	6.965	0.392	1	0
LAMTOR5	6.948	0.392	1	0
EIF2S1	6.938	0.393	1	0
GEMIN6	6.922	0.393	1	0
RANBP1	6.922	0.393	1	0
DAD1	6.921	0.395	1	0
TOP2A	6.92	0.396	1	0
VCP	6.912	0.398	1	0
EIF3J	6.9	0.398	1	0
ARF4	6.885	0.398	1	0
SLBP	6.882	0.398	1	0
NAE1	6.879	0.398	1	0
GLE1	6.866	0.398	1	0
PLK1	6.865	0.399	1	0
AARS	6.863	0.401	1	0
BRPF1	6.853	0.401	1	0
RPA2	6.853	0.402	1	0
LAS1L	6.836	0.404	1	0
PRPF38B	6.83	0.406	1	0
PPWD1	6.824	0.407	1	0
DCTN5	6.819	0.409	1	0
CTU2	6.816	0.409	1	0
CACNB2	6.81	0.409	1	0
NES	6.799	0.409	1	0
LETMD1	6.766	0.409	1	0
TMCO6	6.757	0.409	1	0
SKA3	6.737	0.409	1	0
OR4D9	6.733	0.409	0.996	0.004
UTS2	6.732	0.409	0.996	0.004
UFSP2	6.702	0.409	0.996	0.004
KAT5	6.7	0.409	0.996	0.004
PSTK	6.695	0.409	0.996	0.004
PSMD12	6.694	0.41	0.996	0.004
SMNDC1	6.684	0.41	0.996	0.004
GPX4	6.682	0.41	0.996	0.004
NSF	6.68	0.412	0.996	0.004
EAPP	6.678	0.412	0.996	0.004
SF3B1	6.666	0.413	0.996	0.004
SIRT7	6.656	0.413	0.996	0.004
DOT1L	6.651	0.413	0.996	0.004
CTR9	6.648	0.415	0.996	0.004
AASDHPPT	6.644	0.415	0.996	0.004
SF3B2	6.644	0.416	0.996	0.004
THG1L	6.642	0.416	0.996	0.004
CEBPZ	6.637	0.418	0.996	0.004
YPEL5	6.63	0.418	0.996	0.004
POLR2I	6.616	0.42	0.996	0.004
MON2	6.603	0.42	0.996	0.004
COA3	6.603	0.42	0.996	0.004
DTL	6.599	0.421	0.996	0.004
TAF6	6.597	0.423	0.996	0.004
UPF3A	6.591	0.423	0.996	0.004
GBE1	6.59	0.423	0.996	0.004
FAM120A	6.583	0.423	0.996	0.004
PSMA1	6.572	0.424	0.996	0.004
CIAO1	6.548	0.426	0.996	0.004
FCHO2	6.544	0.426	0.996	0.004
PELO	6.53	0.426	0.996	0.004
MTG2	6.524	0.427	0.996	0.004
TBCC	6.523	0.427	0.996	0.004
GLT8D1	6.514	0.427	0.996	0.004
GMPS	6.513	0.429	0.996	0.004
C2orf88	6.507	0.429	0.996	0.004
SIAH2	6.498	0.429	0.996	0.004
LUC7L3	6.49	0.43	0.996	0.004
NAA30	6.48	0.43	0.996	0.004
EXOSC2	6.465	0.432	0.996	0.004
RACGAP1	6.462	0.433	0.996	0.004
DNAJA3	6.453	0.435	0.996	0.004
MTPAP	6.419	0.435	0.996	0.004
NAA40	6.391	0.435	0.996	0.004
ELMSAN1	6.388	0.435	0.996	0.004
COASY	6.383	0.435	0.996	0.004
RBM39	6.361	0.435	0.996	0.004
GAPDH	6.355	0.437	0.996	0.004
GNL3	6.34	0.438	0.996	0.004
RPL23	6.328	0.44	0.996	0.004
SHOC2	6.322	0.44	0.996	0.004
MIS12	6.318	0.44	0.996	0.004
GPATCH1	6.316	0.44	0.996	0.004
SSBP4	6.303	0.44	0.996	0.004
SLC7A6OS	6.293	0.44	0.996	0.004
N6AMT1	6.292	0.44	0.996	0.004
RPLP1	6.289	0.441	0.997	0.003
ZZZ3	6.283	0.441	0.997	0.003
NLGN2	6.278	0.441	0.997	0.003
ATR	6.262	0.443	0.997	0.003
SIN3A	6.26	0.443	0.997	0.003
DYNC1H1	6.241	0.443	0.997	0.003
PRUNE	6.24	0.443	0.997	0.003
PPP4C	6.234	0.444	0.997	0.003
TRMT112	6.214	0.446	0.997	0.003
DNTTIP2	6.208	0.446	0.997	0.003
LELP1	6.204	0.446	0.997	0.003
BUB3	6.199	0.447	0.997	0.003
ZCCHC6	6.199	0.447	0.997	0.003
HJURP	6.193	0.449	0.997	0.003
RAD1	6.15	0.449	0.997	0.003
TOP3A	6.144	0.449	0.997	0.003
PMPCB	6.143	0.45	0.997	0.003
PKMYT1	6.13	0.452	0.997	0.003
VPS52	6.125	0.452	0.997	0.003
DLST	6.117	0.454	0.997	0.003
WRAP73	6.104	0.454	0.997	0.003
MRPL45	6.082	0.455	0.997	0.003
RCC1	6.073	0.457	0.997	0.003
HSPA9	6.068	0.458	0.997	0.003
STUB1	6.068	0.458	0.997	0.003
ASB6	6.056	0.458	0.997	0.003
C1orf56	6.043	0.458	0.997	0.003
FBXW11	6.039	0.458	0.997	0.003
MIOS	6.035	0.458	0.997	0.003
RAD21	6.011	0.46	0.997	0.003
RPF1	6.004	0.46	0.997	0.003
HAPLN2	6.002	0.46	0.997	0.003
CDK7	5.992	0.461	0.997	0.003
MNAT1	5.987	0.461	0.997	0.003
NARFL	5.981	0.461	0.997	0.003
RALY	5.976	0.461	0.997	0.003
THAP1	5.965	0.461	0.997	0.003
BARD1	5.958	0.461	0.997	0.003
WDR12	5.956	0.463	0.997	0.003
TPI1	5.939	0.463	0.997	0.003
MRPL33	5.938	0.463	0.997	0.003
BCS1L	5.935	0.463	0.997	0.003
C20orf62	5.93	0.463	0.997	0.003
USP5	5.923	0.464	0.997	0.003
NFYB	5.921	0.464	0.997	0.003
PAICS	5.911	0.466	0.997	0.003
G6PD	5.91	0.466	0.997	0.003
TIMELESS	5.909	0.466	0.997	0.003
PTK2B	5.906	0.466	0.997	0.003
MOCS3	5.903	0.466	0.997	0.003
POLR2B	5.902	0.467	0.997	0.003
POLA1	5.9	0.467	0.997	0.003
HSPA14	5.883	0.467	0.997	0.003
CRLF3	5.867	0.467	0.997	0.003
RRP9	5.859	0.467	0.997	0.003
NCAPG2	5.851	0.467	0.997	0.003
CHUK	5.848	0.467	0.997	0.003
NFE2	5.847	0.467	0.997	0.003
RTCB	5.845	0.469	0.997	0.003
RPA3	5.844	0.469	0.997	0.003
SF3A1	5.84	0.469	0.997	0.003
SKP1	5.827	0.471	0.997	0.003
SYMPK	5.827	0.472	0.997	0.003
MAK16	5.824	0.474	0.997	0.003
ATP5H	5.821	0.474	0.997	0.003
PSMC5	5.818	0.475	0.997	0.003
PPIL4	5.806	0.475	0.997	0.003
RBM8A	5.804	0.477	0.997	0.003
VAMP2	5.799	0.477	0.997	0.003
DHX8	5.797	0.478	0.997	0.003
MVD	5.789	0.478	0.997	0.003
GGPS1	5.771	0.48	0.997	0.003
ESPL1	5.771	0.48	0.997	0.003
AURKA	5.766	0.48	0.997	0.003
ARID5A	5.762	0.48	0.997	0.003
ADAL	5.751	0.48	0.997	0.003
WWTR1	5.75	0.48	0.997	0.003
PCDHGB7	5.747	0.48	0.997	0.003
EIF2B4	5.745	0.48	0.997	0.003
TM2D3	5.736	0.48	0.997	0.003
AUP1	5.727	0.48	0.997	0.003
OTOP2	5.724	0.48	0.997	0.003
CRNKL1	5.716	0.481	0.997	0.003
CMTR1	5.71	0.483	0.997	0.003
BRF2	5.704	0.483	0.997	0.003
DYNLRB1	5.687	0.483	0.997	0.003
RNF31	5.684	0.483	0.997	0.003
PDCD2	5.679	0.483	0.997	0.003
PGK1	5.674	0.485	0.997	0.003
KAT7	5.67	0.485	0.997	0.003
RPL35	5.67	0.486	0.997	0.003
FAM110C	5.658	0.486	0.997	0.003
MRPS12	5.657	0.486	0.997	0.003
AHCY	5.644	0.488	0.997	0.003
TICRR	5.643	0.489	0.997	0.003
ERCC1	5.639	0.489	0.997	0.003
LIN52	5.637	0.489	0.997	0.003
EXOC4	5.631	0.489	0.997	0.003
MCM4	5.628	0.491	0.997	0.003
DNM1	5.608	0.491	0.997	0.003
SEC13	5.599	0.492	0.997	0.003
DEXI	5.593	0.492	0.997	0.003
DVL1	5.592	0.492	0.997	0.003
PTDSS1	5.584	0.492	0.997	0.003
STX8	5.58	0.492	0.997	0.003
TUSC2	5.571	0.492	0.997	0.003
PIK3C2B	5.567	0.492	0.997	0.003
MEMO1	5.562	0.492	0.997	0.003
APEX2	5.559	0.492	0.997	0.003
PSMC4	5.558	0.492	0.997	0.003
EIF6	5.548	0.494	0.997	0.003
THOC7	5.547	0.494	0.997	0.003
LAMTOR4	5.545	0.494	0.997	0.003
NXF1	5.544	0.495	0.997	0.003
ITGAV	5.541	0.495	0.997	0.003
SPG21	5.541	0.495	0.997	0.003
RAE1	5.54	0.497	0.997	0.003
TARDBP	5.54	0.497	0.997	0.003
NHP2	5.52	0.498	0.997	0.003
EEFSEC	5.518	0.498	0.997	0.003
NDC80	5.518	0.5	0.997	0.003
CSNK2B	5.517	0.5	0.997	0.003
FANCF	5.516	0.5	0.997	0.003
CYBA	5.514	0.5	0.997	0.003
UGP2	5.504	0.5	0.997	0.003
GTF2H3	5.497	0.5	0.997	0.003
MRFAP1L1	5.482	0.5	0.997	0.003
RFC2	5.477	0.502	0.997	0.003
EIF3H	5.475	0.502	0.997	0.003
BYSL	5.473	0.503	0.997	0.003
PFDN6	5.473	0.503	0.997	0.003
SOX15	5.472	0.503	0.997	0.003
REEP2	5.471	0.503	0.997	0.003
NELFA	5.467	0.503	0.997	0.003
C12orf45	5.466	0.503	0.997	0.003
POT1	5.461	0.503	0.997	0.003
TTC1	5.445	0.505	0.997	0.003
NSUN4	5.442	0.505	0.997	0.003
PRKRIR	5.442	0.505	0.997	0.003
LCN1	5.439	0.505	0.997	0.003
DBF4	5.438	0.505	0.997	0.003
ZNF232	5.43	0.505	0.997	0.003
CENPM	5.425	0.505	0.997	0.003
TOMM40	5.422	0.506	0.997	0.003
NFE2L2	5.408	0.506	0.997	0.003
GMPPB	5.406	0.508	0.997	0.003
OR2AG2	5.4	0.508	0.997	0.003
DIDO1	5.383	0.508	0.997	0.003
SCLY	5.38	0.508	0.997	0.003
LETM1	5.359	0.508	0.997	0.003
RNF223	5.35	0.508	0.997	0.003
ANKRD39	5.333	0.508	0.997	0.003
PSMD4	5.327	0.509	0.997	0.003
TELO2	5.325	0.511	0.997	0.003
A1CF	5.319	0.511	0.997	0.003
INPP4A	5.312	0.511	0.997	0.003
HAUS6	5.304	0.511	0.997	0.003
TRAPPC11	5.302	0.511	0.997	0.003
POLRMT	5.297	0.512	0.997	0.003
LYRM4	5.296	0.512	0.997	0.003
ILK	5.296	0.512	0.997	0.003
GPR56	5.291	0.512	0.997	0.003
TXN	5.278	0.514	0.997	0.003
GNL2	5.276	0.514	0.997	0.003
PSMC3	5.258	0.515	0.997	0.003
GPHN	5.255	0.515	0.997	0.003
CUL4A	5.24	0.515	0.997	0.003
PSMB2	5.234	0.517	0.997	0.003
SHQ1	5.233	0.517	0.997	0.003
HIGD1B	5.222	0.517	0.997	0.003
GOLT1A	5.221	0.517	0.997	0.003
RPF2	5.219	0.519	0.997	0.003
POLR2E	5.213	0.52	0.997	0.003
GRASP	5.19	0.52	0.997	0.003
ORC5	5.189	0.52	0.997	0.003
OR5AR1	5.181	0.52	0.997	0.003
SARS2	5.18	0.522	0.997	0.003
MICU2	5.177	0.522	0.997	0.003
HEXIM1	5.173	0.522	0.997	0.003
DHDDS	5.173	0.522	0.997	0.003
PTPN23	5.17	0.523	0.997	0.003
CLTC	5.168	0.525	0.997	0.003
MIS18BP1	5.167	0.525	0.997	0.003
EIF3E	5.164	0.525	0.997	0.003
TTI1	5.16	0.526	0.997	0.003
USP31	5.158	0.526	0.997	0.003
CWF19L2	5.155	0.526	0.997	0.003
SNAPC1	5.155	0.528	0.997	0.003
PTK6	5.128	0.528	0.997	0.003
FAU	5.118	0.529	0.997	0.003
HSPA8	5.109	0.529	0.997	0.003
OR1G1	5.109	0.529	0.994	0.006
PHYH	5.101	0.529	0.994	0.006
NUTF2	5.099	0.531	0.994	0.006
DERL2	5.086	0.531	0.994	0.006
ELP6	5.076	0.531	0.994	0.006
GAK	5.055	0.531	0.994	0.006
NFS1	5.054	0.531	0.994	0.006
DDX59	5.035	0.531	0.994	0.006
CINP	5.027	0.533	0.994	0.006
MTHFD1	5.019	0.533	0.994	0.006
IKBKG	5.018	0.533	0.994	0.006
CRCP	5.017	0.533	0.994	0.006
BLM	5.015	0.533	0.994	0.006
SLC47A1	5.015	0.533	0.994	0.006
WDR38	5.014	0.533	0.994	0.006
MED9	5.014	0.533	0.994	0.006
RRS1	5.005	0.534	0.994	0.006
C15orf40	4.991	0.534	0.994	0.006
PABPN1	4.989	0.534	0.994	0.006
SLU7	4.984	0.536	0.994	0.006
LAGE3	4.98	0.536	0.994	0.006
CCND3	4.978	0.536	0.994	0.006
SYAP1	4.978	0.536	0.994	0.006
TUBG1	4.977	0.537	0.994	0.006
TTI2	4.976	0.539	0.994	0.006
CENPI	4.974	0.539	0.994	0.006
RBBP7	4.972	0.539	0.994	0.006
PPP1R15B	4.957	0.539	0.994	0.006
DCPS	4.957	0.539	0.994	0.006
MED14	4.946	0.539	0.994	0.006
HSCB	4.944	0.539	0.994	0.006
PLA2G2C	4.935	0.539	0.994	0.006
TRPA1	4.933	0.539	0.994	0.006
GPN2	4.931	0.539	0.994	0.006
SRSF11	4.921	0.539	0.994	0.006
NOL10	4.919	0.54	0.994	0.006
PARS2	4.914	0.54	0.994	0.006
SDHB	4.911	0.54	0.994	0.006
PRDX1	4.905	0.54	0.994	0.006
PRPH	4.894	0.54	0.994	0.006
SPC24	4.88	0.542	0.994	0.006
C16orf80	4.876	0.542	0.994	0.006
BCAM	4.87	0.542	0.994	0.006
KCNG3	4.869	0.542	0.994	0.006
OTUB1	4.867	0.542	0.994	0.006
SLC16A13	4.858	0.542	0.994	0.006
CFDP1	4.856	0.542	0.994	0.006
INTS2	4.854	0.542	0.994	0.006
HSD17B10	4.85	0.543	0.994	0.006
CBLN3	4.85	0.543	0.994	0.006
SLC15A4	4.848	0.543	0.994	0.006
CSDC2	4.841	0.543	0.994	0.006
NDUFB11	4.832	0.543	0.994	0.006
MORN5	4.83	0.543	0.994	0.006
ANKLE2	4.827	0.543	0.994	0.006
RNF40	4.826	0.543	0.994	0.006
WISP1	4.824	0.543	0.994	0.006
ZNHIT2	4.824	0.543	0.994	0.006
CARD9	4.805	0.543	0.994	0.006
RNF168	4.797	0.543	0.994	0.006
SHMT1	4.792	0.543	0.994	0.006
CSTF3	4.791	0.543	0.994	0.006
NUBP1	4.791	0.543	0.994	0.006
COPS4	4.788	0.543	0.994	0.006
CEP57L1	4.783	0.543	0.994	0.006
COX10	4.777	0.545	0.994	0.006
SPC25	4.771	0.546	0.994	0.006
CTXN3	4.764	0.546	0.994	0.006
FUT11	4.763	0.546	0.994	0.006
CDCA8	4.761	0.546	0.994	0.006
DDX52	4.755	0.546	0.994	0.006
EWSR1	4.752	0.546	0.994	0.006
IZUMO1	4.752	0.546	0.994	0.006
TRIM44	4.746	0.546	0.994	0.006
WDFY2	4.744	0.546	0.994	0.006
DNM2	4.736	0.548	0.994	0.006
TIPRL	4.724	0.548	0.994	0.006
AAMP	4.714	0.548	0.994	0.006
SEPHS2	4.707	0.548	0.994	0.006
POLG2	4.706	0.548	0.994	0.006
GALNT3	4.705	0.548	0.994	0.006
MRPS26	4.697	0.548	0.994	0.006
PDCD7	4.692	0.548	0.994	0.006
AIM1	4.688	0.548	0.994	0.006
PIP5K1B	4.685	0.548	0.994	0.006
MRPL2	4.683	0.548	0.994	0.006
SRSF6	4.683	0.548	0.994	0.006
IPO11	4.683	0.548	0.994	0.006
ELP2	4.666	0.548	0.994	0.006
MRPL12	4.655	0.548	0.994	0.006
LSM6	4.647	0.548	0.994	0.006
PIGQ	4.646	0.548	0.994	0.006
TCP1	4.646	0.55	0.994	0.006
FGFR1OP	4.638	0.55	0.994	0.006
ZNF81	4.635	0.55	0.994	0.006
ATL3	4.63	0.55	0.994	0.006
CDC20	4.626	0.551	0.994	0.006
ACTR3B	4.617	0.551	0.994	0.006
KCNK9	4.614	0.551	0.994	0.006
TXNRD1	4.611	0.551	0.994	0.006
TRIP4	4.602	0.551	0.994	0.006
SMC2	4.591	0.553	0.994	0.006
GPCPD1	4.59	0.553	0.994	0.006
KLHL38	4.588	0.553	0.994	0.006
CSPP1	4.582	0.553	0.994	0.006
CMPK1	4.581	0.554	0.994	0.006
SNRNP40	4.577	0.554	0.994	0.006
EIF3D	4.577	0.556	0.994	0.006
TCOF1	4.577	0.556	0.994	0.006
CTDP1	4.577	0.557	0.994	0.006
RARS2	4.565	0.559	0.994	0.006
GCFC2	4.554	0.559	0.994	0.006
NUP214	4.55	0.56	0.995	0.005
OSGEP	4.549	0.562	0.995	0.005
VPS29	4.546	0.562	0.995	0.005
PDCL	4.531	0.562	0.995	0.005
SLC2A1	4.531	0.562	0.995	0.005
TIMM50	4.53	0.562	0.995	0.005
RCOR1	4.527	0.562	0.995	0.005
CECR5	4.525	0.562	0.995	0.005
MRPS31	4.515	0.562	0.995	0.005
METTL16	4.504	0.563	0.995	0.005
NABP2	4.501	0.563	0.995	0.005
TIMM23	4.5	0.565	0.995	0.005
OTOP1	4.497	0.565	0.992	0.008
DDOST	4.488	0.567	0.992	0.008
WDR92	4.487	0.568	0.992	0.008
UTP20	4.487	0.57	0.992	0.008
TMEM161A	4.484	0.57	0.992	0.008
MYH10	4.483	0.57	0.992	0.008
CERS5	4.476	0.57	0.992	0.008
POLR3E	4.475	0.57	0.992	0.008
KEAP1	4.465	0.57	0.992	0.008
PAIP1	4.46	0.57	0.992	0.008
PAFAH1B1	4.459	0.571	0.992	0.008
SUSD3	4.451	0.571	0.992	0.008
MRPL41	4.44	0.571	0.992	0.008
ACTRT3	4.431	0.571	0.992	0.008
MSGN1	4.43	0.571	0.989	0.011
VARS	4.427	0.573	0.989	0.011
ISCU	4.415	0.574	0.989	0.011
NIP7	4.399	0.576	0.989	0.011
USE1	4.395	0.576	0.989	0.011
MMGT1	4.395	0.576	0.989	0.011
MYO9A	4.39	0.576	0.989	0.011
KARS	4.389	0.577	0.989	0.011
ATP6V1H	4.387	0.577	0.989	0.011
RAB1A	4.384	0.577	0.989	0.011
PPA1	4.382	0.579	0.989	0.011
EFNB3	4.368	0.579	0.989	0.011
TRMT61A	4.362	0.579	0.989	0.011
S100A6	4.353	0.579	0.989	0.011
CTNNBIP1	4.35	0.579	0.989	0.011
SMARCA5	4.345	0.579	0.989	0.011
CCDC33	4.343	0.579	0.989	0.011
TFAM	4.343	0.58	0.989	0.011
CCT5	4.342	0.582	0.989	0.011
PPP1R7	4.328	0.582	0.989	0.011
VCAN	4.317	0.582	0.989	0.011
ZBTB8OS	4.316	0.584	0.99	0.01
PCBP2	4.31	0.584	0.99	0.01
NCOA6	4.308	0.584	0.99	0.01
CNTNAP5	4.292	0.584	0.987	0.013
TXNL4B	4.292	0.584	0.987	0.013
TRHR	4.287	0.584	0.984	0.016
CABIN1	4.272	0.584	0.984	0.016
COX5B	4.263	0.585	0.984	0.016
GTPBP2	4.263	0.585	0.984	0.016
MYLK2	4.262	0.585	0.984	0.016
ACTR10	4.261	0.587	0.984	0.016
RPL4	4.255	0.588	0.984	0.016
NDUFA13	4.236	0.59	0.984	0.016
DHFR	4.234	0.59	0.984	0.016
ZNF346	4.232	0.59	0.984	0.016
NUDCD3	4.227	0.591	0.985	0.015
ZC2HC1C	4.225	0.591	0.985	0.015
EFHC1	4.225	0.591	0.985	0.015
TAF1A	4.222	0.591	0.985	0.015
TONSL	4.221	0.593	0.985	0.015
ARHGAP4	4.212	0.593	0.985	0.015
TAF4	4.212	0.593	0.985	0.015
GMNN	4.212	0.593	0.985	0.015
RGL3	4.21	0.593	0.985	0.015
FOSL1	4.205	0.593	0.985	0.015
PSMC2	4.199	0.594	0.985	0.015
SLC39A7	4.194	0.594	0.985	0.015
COX5A	4.193	0.594	0.985	0.015
ZNF543	4.192	0.594	0.985	0.015
ARL10	4.184	0.594	0.985	0.015
DLGAP4	4.173	0.594	0.985	0.015
DNAJC17	4.165	0.594	0.985	0.015
SF3B4	4.163	0.594	0.985	0.015
CIAPIN1	4.156	0.594	0.985	0.015
ALS2	4.154	0.594	0.985	0.015
PGLYRP1	4.15	0.594	0.985	0.015
WDR70	4.15	0.596	0.985	0.015
MMP13	4.15	0.596	0.985	0.015
NPLOC4	4.147	0.598	0.985	0.015
NOL7	4.145	0.598	0.985	0.015
EIF1AD	4.144	0.598	0.985	0.015
UBE2S	4.143	0.598	0.985	0.015
CCDC115	4.139	0.598	0.985	0.015
TBP	4.138	0.598	0.985	0.015
INTS10	4.138	0.598	0.985	0.015
DDX47	4.136	0.599	0.985	0.015
BTBD18	4.135	0.599	0.985	0.015
GZMB	4.135	0.599	0.985	0.015
FH	4.134	0.599	0.985	0.015
TUBGCP5	4.123	0.599	0.985	0.015
MKI67IP	4.117	0.599	0.985	0.015
FERMT2	4.116	0.599	0.985	0.015
NUF2	4.114	0.601	0.985	0.015
LTV1	4.112	0.601	0.985	0.015
DHX33	4.111	0.602	0.985	0.015
TBL3	4.11	0.604	0.985	0.015
EIF2B5	4.106	0.605	0.985	0.015
AIFM2	4.105	0.605	0.985	0.015
SLC25A11	4.105	0.605	0.985	0.015
AHRR	4.103	0.605	0.985	0.015
SPEF1	4.101	0.605	0.985	0.015
LINGO3	4.096	0.605	0.985	0.015
SART1	4.089	0.605	0.985	0.015
DERL3	4.088	0.605	0.985	0.015
METTL10	4.087	0.605	0.985	0.015
SNUPN	4.086	0.605	0.985	0.015
RRAGC	4.081	0.605	0.985	0.015
RPN2	4.072	0.605	0.985	0.015
ACTR3	4.071	0.605	0.985	0.015
PNPLA4	4.065	0.605	0.985	0.015
UBR2	4.061	0.605	0.985	0.015
ANKDD1A	4.06	0.605	0.985	0.015
WDR1	4.06	0.605	0.985	0.015
NOS1AP	4.053	0.605	0.985	0.015
PHTF1	4.052	0.605	0.985	0.015
USP34	4.05	0.605	0.985	0.015
ABHD14B	4.049	0.605	0.985	0.015
PEX14	4.049	0.605	0.985	0.015
TRMT6	4.044	0.605	0.985	0.015
YAP1	4.032	0.605	0.985	0.015
USP39	4.03	0.607	0.985	0.015
METTL8	4.027	0.607	0.985	0.015
EXOC7	4.023	0.607	0.985	0.015
RPS18	4.018	0.608	0.985	0.015
KPNA2	4.016	0.608	0.985	0.015
UBOX5	4.014	0.608	0.985	0.015
HLA-DOA	4.009	0.608	0.985	0.015
GPKOW	4.003	0.608	0.985	0.015
RNF8	3.992	0.608	0.985	0.015
FANCI	3.987	0.608	0.985	0.015
STEAP3	3.982	0.608	0.985	0.015
TMEM106B	3.98	0.608	0.985	0.015
ZNHIT1	3.98	0.608	0.985	0.015
MMP10	3.975	0.608	0.985	0.015
TSTD1	3.971	0.608	0.985	0.015
EPHB3	3.969	0.608	0.985	0.015
MYEOV2	3.967	0.608	0.985	0.015
NANOS1	3.966	0.608	0.985	0.015
CEP55	3.966	0.608	0.985	0.015
NUP85	3.963	0.61	0.985	0.015
MAP2K3	3.954	0.61	0.985	0.015
C2orf40	3.953	0.61	0.985	0.015
NCAPH2	3.952	0.61	0.985	0.015
WDR83OS	3.945	0.61	0.985	0.015
FAM208A	3.938	0.61	0.985	0.015
DISC1	3.935	0.61	0.985	0.015
IMMP1L	3.933	0.61	0.985	0.015
TMEM256	3.929	0.61	0.985	0.015
OTUD5	3.929	0.61	0.985	0.015
FBXO5	3.927	0.61	0.985	0.015
WDR75	3.927	0.611	0.985	0.015
ZNF622	3.926	0.611	0.985	0.015
C8orf82	3.921	0.611	0.985	0.015
RNASEK	3.915	0.611	0.985	0.015
USPL1	3.905	0.613	0.985	0.015
C3orf58	3.899	0.613	0.985	0.015
DR1	3.892	0.613	0.985	0.015
PRPF40A	3.887	0.613	0.985	0.015
RBX1	3.886	0.615	0.985	0.015
RPL10	3.886	0.615	0.985	0.015
NHLRC2	3.884	0.615	0.985	0.015
CD3EAP	3.882	0.615	0.985	0.015
C3orf38	3.881	0.615	0.985	0.015
KANSL2	3.879	0.615	0.985	0.015
MGAT1	3.876	0.615	0.985	0.015
ZNF593	3.876	0.615	0.985	0.015
OR6X1	3.869	0.615	0.985	0.015
VPS25	3.869	0.616	0.985	0.015
KCTD16	3.869	0.616	0.985	0.015
EPS8L1	3.865	0.616	0.985	0.015
HOXD12	3.865	0.616	0.983	0.017
MRPL23	3.864	0.616	0.983	0.017
MRPS34	3.85	0.618	0.983	0.017
C5orf24	3.847	0.618	0.983	0.017
ITGB7	3.844	0.618	0.983	0.017
P2RX1	3.842	0.618	0.983	0.017
DIABLO	3.841	0.618	0.983	0.017
SLC35D3	3.84	0.618	0.983	0.017
AKIRIN2	3.838	0.618	0.983	0.017
ELAC2	3.835	0.619	0.983	0.017
ZNF407	3.826	0.619	0.983	0.017
GRXCR2	3.825	0.619	0.983	0.017
MVK	3.818	0.621	0.983	0.017
UBE2T	3.812	0.621	0.983	0.017
DRD5	3.805	0.621	0.983	0.017
CENPK	3.802	0.621	0.983	0.017
AKAP1	3.796	0.621	0.983	0.017
UFL1	3.795	0.621	0.983	0.017
YY1	3.795	0.621	0.983	0.017
METTL1	3.79	0.621	0.983	0.017
TAF12	3.788	0.621	0.983	0.017
HYI	3.787	0.621	0.983	0.017
PAK2	3.787	0.621	0.983	0.017
PIGS	3.786	0.621	0.983	0.017
C17orf53	3.786	0.621	0.983	0.017
NEDD9	3.782	0.621	0.983	0.017
XYLT2	3.781	0.621	0.983	0.017
HACE1	3.78	0.621	0.983	0.017
WDR46	3.777	0.621	0.983	0.017
UPF2	3.772	0.622	0.983	0.017
GULP1	3.77	0.622	0.983	0.017
RYR1	3.77	0.622	0.983	0.017
SQLE	3.769	0.622	0.983	0.017
MED27	3.766	0.624	0.983	0.017
AK4	3.762	0.624	0.983	0.017
CDK12	3.761	0.624	0.983	0.017
IMPDH2	3.756	0.624	0.983	0.017
HELB	3.747	0.624	0.983	0.017
CSNK1A1	3.745	0.624	0.983	0.017
ZC3H15	3.744	0.624	0.983	0.017
UTP18	3.735	0.624	0.983	0.017
THOC3	3.732	0.625	0.983	0.017
UBE2I	3.732	0.625	0.983	0.017
CAMK4	3.73	0.625	0.983	0.017
SEC16A	3.727	0.625	0.983	0.017
MICAL1	3.722	0.625	0.983	0.017
CAP1	3.72	0.625	0.983	0.017
SLC30A7	3.719	0.625	0.983	0.017
APC2	3.713	0.625	0.983	0.017
POLA2	3.707	0.627	0.983	0.017
UTP14A	3.705	0.627	0.983	0.017
RPL34	3.7	0.627	0.983	0.017
TCEAL1	3.692	0.627	0.983	0.017
PPAT	3.689	0.628	0.983	0.017
METTL2A	3.688	0.628	0.983	0.017
NDUFAF6	3.68	0.628	0.983	0.017
RRP15	3.679	0.628	0.983	0.017
CIB1	3.676	0.628	0.983	0.017
SCGB1C1	3.676	0.628	0.983	0.017
ACSL5	3.674	0.628	0.983	0.017
ANKRD65	3.665	0.628	0.983	0.017
MED6	3.663	0.628	0.983	0.017
ZBTB10	3.662	0.628	0.983	0.017
TLR1	3.658	0.628	0.983	0.017
ATP6V1F	3.655	0.628	0.983	0.017
C14orf28	3.643	0.628	0.983	0.017
RPS16	3.642	0.63	0.983	0.017
ATP6V0A2	3.636	0.63	0.983	0.017
CSNK2A3	3.633	0.63	0.983	0.017
PSMB8	3.631	0.63	0.983	0.017
PTGES	3.628	0.63	0.983	0.017
EXOSC1	3.621	0.63	0.983	0.017
CHD7	3.62	0.63	0.983	0.017
SNRPF	3.611	0.632	0.983	0.017
OR4D2	3.61	0.632	0.983	0.017
LSG1	3.606	0.633	0.983	0.017
ITGAE	3.605	0.633	0.983	0.017
VPS51	3.602	0.633	0.983	0.017
PPP1R16A	3.594	0.633	0.983	0.017
MAP3K11	3.59	0.633	0.983	0.017
PARVA	3.58	0.633	0.983	0.017
GHITM	3.578	0.633	0.983	0.017
AFG3L2	3.576	0.633	0.983	0.017
TMEM175	3.573	0.633	0.983	0.017
C10orf2	3.573	0.633	0.983	0.017
FNTB	3.573	0.635	0.983	0.017
MYO7A	3.569	0.635	0.983	0.017
MTBP	3.568	0.635	0.983	0.017
TPT1	3.567	0.636	0.983	0.017
FKBP1C	3.566	0.636	0.983	0.017
CFL1	3.565	0.638	0.983	0.017
GPR20	3.56	0.638	0.983	0.017
CUL3	3.56	0.638	0.983	0.017
NRF1	3.553	0.638	0.983	0.017
OBSL1	3.542	0.638	0.983	0.017
DNAJB12	3.542	0.638	0.983	0.017
NARS2	3.538	0.638	0.983	0.017
DTYMK	3.533	0.639	0.983	0.017
ELF1	3.532	0.639	0.983	0.017
ITIH5	3.53	0.639	0.983	0.017
CPSF1	3.526	0.641	0.983	0.017
SMTNL2	3.525	0.641	0.983	0.017
GORAB	3.511	0.641	0.983	0.017
B4GALNT2	3.508	0.641	0.983	0.017
CDK9	3.498	0.642	0.983	0.017
MAF1	3.498	0.642	0.983	0.017
RPP40	3.493	0.642	0.983	0.017
CHMP5	3.49	0.642	0.983	0.017
COG4	3.487	0.642	0.983	0.017
SSRP1	3.486	0.642	0.983	0.017
HMOX2	3.483	0.642	0.983	0.017
NUP88	3.483	0.644	0.983	0.017
ELSPBP1	3.482	0.644	0.983	0.017
GNB1L	3.473	0.644	0.983	0.017
RRP1	3.468	0.646	0.983	0.017
NAT10	3.467	0.647	0.984	0.016
RMI1	3.466	0.647	0.984	0.016
KIF18A	3.465	0.647	0.984	0.016
ZFPM1	3.459	0.647	0.984	0.016
KCNA3	3.459	0.647	0.984	0.016
ADSL	3.456	0.649	0.984	0.016
COG7	3.451	0.649	0.984	0.016
ADPRHL1	3.438	0.649	0.984	0.016
SEPT3	3.438	0.649	0.984	0.016
POMP	3.435	0.649	0.984	0.016
GEMIN7	3.433	0.649	0.984	0.016
AQR	3.423	0.65	0.984	0.016
UTP23	3.422	0.652	0.984	0.016
F5	3.42	0.652	0.984	0.016
OLFML3	3.42	0.652	0.984	0.016
RHOQ	3.419	0.652	0.984	0.016
OR12D2	3.418	0.652	0.981	0.019
GEMIN8	3.414	0.653	0.981	0.019
CCDC124	3.41	0.653	0.981	0.019
ANAPC2	3.408	0.655	0.981	0.019
NLRP1	3.404	0.655	0.981	0.019
GPC6	3.404	0.655	0.981	0.019
TTBK2	3.404	0.655	0.981	0.019
INO80B	3.401	0.655	0.981	0.019
CLSPN	3.396	0.655	0.981	0.019
HDAC3	3.393	0.656	0.981	0.019
ATP6V1D	3.392	0.658	0.982	0.018
SPECC1L	3.39	0.658	0.982	0.018
CHAF1A	3.389	0.659	0.982	0.018
IKZF5	3.389	0.659	0.982	0.018
LRRCC1	3.388	0.659	0.982	0.018
SRRD	3.387	0.659	0.982	0.018
MOS	3.383	0.659	0.982	0.018
MARK2	3.381	0.659	0.982	0.018
SYF2	3.374	0.659	0.982	0.018
SLC4A1AP	3.371	0.659	0.982	0.018
DDX41	3.37	0.661	0.982	0.018
FAM122A	3.364	0.661	0.982	0.018
BCL3	3.359	0.661	0.982	0.018
HEATR1	3.359	0.663	0.982	0.018
IPO4	3.358	0.663	0.982	0.018
CRYGB	3.354	0.663	0.979	0.021
CNNM3	3.353	0.663	0.979	0.021
FAM9C	3.353	0.663	0.979	0.021
UXT	3.353	0.664	0.979	0.021
ILDR1	3.346	0.664	0.979	0.021
LDLR	3.343	0.664	0.979	0.021
GTF3C5	3.34	0.666	0.979	0.021
CENPA	3.332	0.667	0.98	0.02
AXIN2	3.324	0.667	0.98	0.02
SH3YL1	3.323	0.667	0.98	0.02
TAF13	3.321	0.667	0.98	0.02
SLC47A2	3.318	0.667	0.98	0.02
MAGEA11	3.316	0.667	0.977	0.023
RPL35A	3.316	0.669	0.977	0.023
MAPT	3.31	0.669	0.977	0.023
SBNO1	3.309	0.67	0.977	0.023
P2RX5	3.306	0.67	0.977	0.023
RHBDL1	3.302	0.67	0.977	0.023
GPS2	3.299	0.67	0.977	0.023
AGFG1	3.299	0.67	0.977	0.023
MED7	3.299	0.67	0.977	0.023
SNX10	3.298	0.67	0.977	0.023
DGKZ	3.296	0.67	0.977	0.023
WHSC1L1	3.295	0.67	0.977	0.023
PPP1R11	3.292	0.67	0.977	0.023
YKT6	3.29	0.67	0.977	0.023
NEK9	3.289	0.67	0.977	0.023
H1FX	3.288	0.67	0.977	0.023
PDGFRB	3.283	0.67	0.977	0.023
NSUN2	3.28	0.67	0.977	0.023
MLST8	3.279	0.67	0.977	0.023
CARKD	3.278	0.67	0.977	0.023
C4B	3.274	0.67	0.977	0.023
IFNGR1	3.273	0.67	0.977	0.023
ABHD16A	3.272	0.67	0.977	0.023
TMEM184A	3.269	0.67	0.977	0.023
CASP14	3.268	0.67	0.977	0.023
MYBBP1A	3.266	0.672	0.977	0.023
NMNAT2	3.26	0.672	0.977	0.023
CYB5R4	3.26	0.672	0.977	0.023
SYCE2	3.258	0.672	0.977	0.023
FSTL1	3.251	0.672	0.977	0.023
WDR5	3.249	0.672	0.977	0.023
CD207	3.244	0.672	0.977	0.023
UPK1A	3.244	0.672	0.977	0.023
FAM173B	3.243	0.672	0.977	0.023
MAFB	3.24	0.672	0.977	0.023
UFC1	3.231	0.672	0.977	0.023
CA13	3.225	0.672	0.977	0.023
PSMG1	3.223	0.672	0.977	0.023
MNX1	3.222	0.672	0.977	0.023
KIF2C	3.221	0.672	0.977	0.023
RPS27L	3.218	0.672	0.977	0.023
TMPRSS7	3.216	0.672	0.977	0.023
COPS2	3.21	0.672	0.977	0.023
PLSCR5	3.206	0.672	0.977	0.023
GPRIN1	3.203	0.672	0.977	0.023
ZNF236	3.197	0.672	0.977	0.023
DPYS	3.195	0.672	0.977	0.023
COLCA1	3.194	0.672	0.977	0.023
TRIM64B	3.188	0.672	0.977	0.023
MFN2	3.186	0.672	0.977	0.023
INTS5	3.186	0.672	0.977	0.023
PSKH2	3.184	0.672	0.975	0.025
HLA-DRA	3.181	0.672	0.975	0.025
SEC61A1	3.178	0.672	0.975	0.025
FTMT	3.171	0.672	0.975	0.025
BMPR1A	3.168	0.672	0.975	0.025
ELF5	3.168	0.672	0.975	0.025
PYURF	3.167	0.672	0.975	0.025
SAP30BP	3.166	0.672	0.975	0.025
POC1A	3.164	0.672	0.975	0.025
PTK2	3.163	0.672	0.975	0.025
NUP98	3.156	0.672	0.975	0.025
C7orf55-LUC7L2	3.153	0.672	0.975	0.025
WBP2	3.152	0.672	0.975	0.025
UBE2V1	3.147	0.672	0.975	0.025
CCDC89	3.146	0.672	0.975	0.025
CDC25C	3.146	0.672	0.975	0.025
CYB561	3.143	0.672	0.975	0.025
CHAMP1	3.14	0.672	0.975	0.025
MRPL44	3.137	0.672	0.975	0.025
RAD9A	3.129	0.672	0.975	0.025
TMX2	3.127	0.672	0.975	0.025
MBOAT2	3.127	0.672	0.975	0.025
C14orf37	3.126	0.672	0.975	0.025
HAUS8	3.123	0.672	0.975	0.025
SOX17	3.12	0.672	0.975	0.025
PAFAH1B2	3.118	0.672	0.975	0.025
SDHA	3.117	0.672	0.975	0.025
CCDC86	3.117	0.672	0.975	0.025
MBD4	3.115	0.672	0.975	0.025
PAK1IP1	3.111	0.673	0.975	0.025
CDK20	3.108	0.673	0.975	0.025
KIAA1598	3.107	0.673	0.975	0.025
UBTD2	3.107	0.673	0.975	0.025
GMFG	3.102	0.673	0.975	0.025
BCL6B	3.093	0.673	0.975	0.025
FOXR1	3.093	0.673	0.973	0.027
NOS3	3.093	0.673	0.973	0.027
GNL3L	3.093	0.673	0.973	0.027
MIPEP	3.092	0.673	0.973	0.027
PGM1	3.092	0.673	0.973	0.027
GRWD1	3.09	0.675	0.973	0.027
MAFA	3.085	0.675	0.973	0.027
MRAP2	3.083	0.675	0.973	0.027
RNASE8	3.081	0.675	0.971	0.029
UBE2O	3.075	0.675	0.971	0.029
ZMYND12	3.073	0.675	0.971	0.029
ANP32B	3.064	0.675	0.971	0.029
ADA	3.063	0.675	0.971	0.029
AMHR2	3.06	0.675	0.971	0.029
CENPP	3.059	0.675	0.971	0.029
ATG2B	3.057	0.675	0.971	0.029
KIF1C	3.056	0.675	0.971	0.029
POLQ	3.052	0.675	0.971	0.029
FOXO3	3.049	0.675	0.971	0.029
KLF16	3.047	0.675	0.971	0.029
FAM129B	3.044	0.675	0.971	0.029
MRPS21	3.04	0.675	0.971	0.029
SHPK	3.032	0.675	0.971	0.029
ABHD11	3.032	0.675	0.971	0.029
HAUS3	3.032	0.675	0.971	0.029
DBN1	3.031	0.675	0.971	0.029
ST7	3.029	0.675	0.971	0.029
PRPF4	3.019	0.676	0.971	0.029
TRAF3IP3	3.014	0.676	0.971	0.029
UBE3D	3.011	0.676	0.971	0.029
OSBPL6	3.009	0.676	0.971	0.029
PPY	3.004	0.676	0.971	0.029
TMEM196	3.003	0.676	0.971	0.029
AMZ2	2.995	0.676	0.971	0.029
FCF1	2.994	0.676	0.971	0.029
PPIL2	2.99	0.678	0.971	0.029
DPP9	2.985	0.678	0.971	0.029
GUCA1C	2.982	0.678	0.971	0.029
UTP11L	2.981	0.678	0.971	0.029
CNGA3	2.966	0.678	0.971	0.029
CD151	2.965	0.678	0.971	0.029
STK3	2.963	0.678	0.971	0.029
KRT222	2.963	0.678	0.971	0.029
GLYAT	2.959	0.678	0.971	0.029
ATP6V1C1	2.955	0.678	0.971	0.029
ZNF287	2.952	0.678	0.971	0.029
TLN1	2.951	0.678	0.971	0.029
SAP18	2.95	0.68	0.971	0.029
NOL3	2.944	0.68	0.971	0.029
ANKRD28	2.941	0.68	0.971	0.029
FOXH1	2.938	0.68	0.971	0.029
FAM160B1	2.937	0.68	0.971	0.029
ZNF468	2.931	0.68	0.971	0.029
PITPNB	2.93	0.68	0.971	0.029
TM6SF1	2.928	0.68	0.971	0.029
RANBP3	2.927	0.68	0.971	0.029
ADM5	2.926	0.68	0.971	0.029
TP53INP1	2.924	0.68	0.971	0.029
DAZL	2.923	0.68	0.969	0.031
TRA2A	2.921	0.68	0.969	0.031
SRP72	2.917	0.68	0.969	0.031
TEKT4	2.909	0.68	0.969	0.031
UFD1L	2.908	0.68	0.969	0.031
PACS2	2.907	0.68	0.969	0.031
GPR144	2.899	0.68	0.967	0.033
HCN3	2.898	0.68	0.967	0.033
RNPC3	2.897	0.68	0.967	0.033
SIL1	2.894	0.68	0.967	0.033
PRKACG	2.887	0.68	0.967	0.033
FCRL2	2.885	0.68	0.967	0.033
ZNF33A	2.883	0.68	0.967	0.033
C12orf44	2.883	0.68	0.967	0.033
RPL28	2.881	0.68	0.967	0.033
POLR3K	2.881	0.681	0.967	0.033
BCLAF1	2.878	0.681	0.967	0.033
TAF6L	2.878	0.681	0.967	0.033
GLTSCR2	2.873	0.681	0.967	0.033
ELP4	2.87	0.681	0.967	0.033
STX5	2.87	0.681	0.967	0.033
MRPS35	2.864	0.681	0.967	0.033
CADM1	2.864	0.681	0.967	0.033
MTG1	2.846	0.681	0.967	0.033
ALOX15	2.844	0.681	0.967	0.033
EBNA1BP2	2.844	0.681	0.967	0.033
ANAPC15	2.844	0.681	0.967	0.033
FDXACB1	2.842	0.681	0.967	0.033
PKM	2.841	0.681	0.967	0.033
RABGAP1	2.834	0.681	0.967	0.033
CCND1	2.83	0.681	0.967	0.033
KRT19	2.825	0.681	0.967	0.033
SLURP1	2.822	0.681	0.967	0.033
RPL15	2.818	0.681	0.967	0.033
UQCC1	2.817	0.681	0.967	0.033
NPEPL1	2.814	0.681	0.967	0.033
OBFC1	2.813	0.681	0.967	0.033
FAM180A	2.813	0.681	0.967	0.033
CWC25	2.811	0.681	0.967	0.033
MAP2K2	2.805	0.681	0.967	0.033
GDI2	2.802	0.681	0.967	0.033
SLC4A7	2.802	0.681	0.967	0.033
TOMM20L	2.8	0.681	0.967	0.033
INTS1	2.799	0.683	0.967	0.033
EEF1G	2.798	0.683	0.967	0.033
PRPF31	2.796	0.684	0.967	0.033
ACADM	2.795	0.684	0.967	0.033
FAM214B	2.793	0.684	0.967	0.033
TRANK1	2.789	0.684	0.967	0.033
CENPN	2.787	0.684	0.967	0.033
NSD1	2.787	0.684	0.967	0.033
SLC33A1	2.784	0.684	0.967	0.033
TBCD	2.782	0.686	0.967	0.033
CCDC180	2.782	0.686	0.967	0.033
RAPGEF2	2.769	0.686	0.967	0.033
TM9SF4	2.767	0.686	0.967	0.033
MYH7	2.767	0.686	0.967	0.033
AQP10	2.765	0.686	0.967	0.033
FYTTD1	2.765	0.686	0.967	0.033
COQ10A	2.764	0.686	0.967	0.033
TRIM28	2.76	0.686	0.967	0.033
ZNF419	2.759	0.686	0.967	0.033
EFNA1	2.756	0.686	0.967	0.033
EIF1AX	2.755	0.686	0.967	0.033
ABCC8	2.755	0.686	0.967	0.033
PWP1	2.75	0.686	0.967	0.033
MRPS18A	2.746	0.686	0.967	0.033
MASTL	2.745	0.687	0.967	0.033
FANCA	2.743	0.687	0.967	0.033
RAD17	2.737	0.687	0.967	0.033
PPP1R15A	2.736	0.687	0.967	0.033
FNDC4	2.736	0.687	0.967	0.033
C2orf81	2.734	0.687	0.967	0.033
RPS25	2.733	0.687	0.967	0.033
RGS6	2.727	0.687	0.967	0.033
LRRC57	2.725	0.687	0.967	0.033
LARP1	2.723	0.687	0.967	0.033
FERMT3	2.721	0.687	0.967	0.033
NELFCD	2.719	0.687	0.967	0.033
SNRPB2	2.719	0.687	0.967	0.033
TNPO1	2.719	0.687	0.967	0.033
GRIA1	2.717	0.687	0.967	0.033
WAPAL	2.708	0.687	0.967	0.033
FAM194B	2.707	0.687	0.967	0.033
UBE2L6	2.704	0.687	0.967	0.033
ALG11	2.703	0.687	0.967	0.033
GTSF1L	2.701	0.687	0.967	0.033
USP33	2.7	0.687	0.967	0.033
ZNF696	2.697	0.687	0.967	0.033
NUP133	2.695	0.689	0.967	0.033
TREML2	2.693	0.689	0.967	0.033
HIF3A	2.691	0.689	0.967	0.033
CD1B	2.69	0.689	0.967	0.033
DDX6	2.689	0.689	0.967	0.033
RPUSD4	2.682	0.689	0.967	0.033
ANAPC5	2.681	0.69	0.967	0.033
SEC61G	2.676	0.69	0.967	0.033
FXYD2	2.675	0.69	0.967	0.033
C8orf46	2.674	0.69	0.967	0.033
WNT3A	2.674	0.69	0.967	0.033
RPAP2	2.671	0.69	0.967	0.033
INTS9	2.668	0.692	0.968	0.032
RIF1	2.665	0.692	0.968	0.032
AOC2	2.663	0.692	0.968	0.032
HNRNPL	2.659	0.693	0.968	0.032
C3orf17	2.658	0.693	0.968	0.032
KATNB1	2.657	0.693	0.968	0.032
PLRG1	2.649	0.695	0.968	0.032
PRSS50	2.649	0.695	0.968	0.032
RAB18	2.647	0.695	0.968	0.032
CYS1	2.647	0.695	0.968	0.032
KBTBD11	2.643	0.695	0.968	0.032
EIF4E2	2.642	0.695	0.968	0.032
ZNF787	2.64	0.695	0.968	0.032
MAFK	2.638	0.695	0.968	0.032
C1orf210	2.637	0.695	0.968	0.032
HARS	2.635	0.697	0.968	0.032
NUP155	2.634	0.698	0.968	0.032
FAM186B	2.633	0.698	0.968	0.032
DAGLB	2.631	0.698	0.968	0.032
MB21D2	2.63	0.698	0.968	0.032
EXOSC8	2.629	0.7	0.968	0.032
PGBD1	2.624	0.7	0.968	0.032
WARS2	2.618	0.7	0.968	0.032
CCDC12	2.618	0.7	0.968	0.032
EGFR	2.615	0.7	0.968	0.032
PHKG1	2.614	0.7	0.968	0.032
TLK2	2.611	0.7	0.968	0.032
CMPK2	2.611	0.7	0.968	0.032
TBX3	2.609	0.7	0.968	0.032
SOCS3	2.608	0.7	0.968	0.032
DNAJC21	2.603	0.7	0.968	0.032
SIMC1	2.603	0.7	0.968	0.032
DHTKD1	2.602	0.7	0.968	0.032
ARPC1B	2.602	0.7	0.968	0.032
WDR36	2.601	0.7	0.968	0.032
SH3RF2	2.6	0.7	0.968	0.032
SRSF3	2.598	0.701	0.968	0.032
FAM133B	2.593	0.701	0.968	0.032
PAPSS1	2.593	0.701	0.968	0.032
DES	2.592	0.701	0.968	0.032
LIMA1	2.59	0.701	0.968	0.032
SAP130	2.589	0.701	0.968	0.032
MRPL21	2.588	0.701	0.968	0.032
FST	2.585	0.701	0.968	0.032
IPMK	2.582	0.701	0.968	0.032
AP4E1	2.582	0.701	0.968	0.032
TSPYL6	2.578	0.701	0.966	0.034
FBXL2	2.577	0.701	0.966	0.034
NCBP1	2.576	0.703	0.966	0.034
RBM14	2.575	0.704	0.966	0.034
KLC2	2.565	0.704	0.966	0.034
C6orf226	2.562	0.704	0.966	0.034
ATP5G3	2.56	0.704	0.966	0.034
DDX54	2.557	0.704	0.966	0.034
TOMM70A	2.556	0.704	0.966	0.034
PRDM10	2.556	0.704	0.966	0.034
URB1	2.555	0.704	0.966	0.034
E2F2	2.555	0.704	0.966	0.034
TGFBI	2.553	0.704	0.966	0.034
LMX1A	2.544	0.704	0.966	0.034
IL6	2.542	0.704	0.966	0.034
SPATA5	2.542	0.704	0.966	0.034
IFI30	2.54	0.704	0.966	0.034
GID8	2.54	0.704	0.966	0.034
DLEC1	2.537	0.704	0.966	0.034
CNPPD1	2.535	0.704	0.966	0.034
POP1	2.533	0.706	0.966	0.034
CSTB	2.53	0.706	0.966	0.034
ORC1	2.52	0.706	0.966	0.034
C1orf74	2.52	0.706	0.966	0.034
SBF1	2.52	0.706	0.966	0.034
HSP90AB1	2.518	0.706	0.966	0.034
BTBD6	2.518	0.706	0.966	0.034
MRPL55	2.515	0.706	0.966	0.034
GANAB	2.514	0.706	0.966	0.034
TMEM229A	2.505	0.706	0.966	0.034
CNIH4	2.493	0.706	0.966	0.034
SOD1	2.489	0.706	0.966	0.034
PET100	2.484	0.706	0.966	0.034
DDX18	2.484	0.707	0.966	0.034
C6orf222	2.483	0.707	0.966	0.034
TPRG1L	2.48	0.707	0.966	0.034
PRRC2B	2.48	0.707	0.966	0.034
C4A	2.476	0.707	0.966	0.034
ELP3	2.471	0.707	0.966	0.034
MTRF1L	2.467	0.707	0.966	0.034
CHEK1	2.467	0.709	0.966	0.034
HSD11B1L	2.467	0.709	0.966	0.034
CPNE9	2.466	0.709	0.966	0.034
AP2A1	2.463	0.709	0.966	0.034
RHNO1	2.462	0.709	0.966	0.034
ELL3	2.462	0.709	0.966	0.034
RPIA	2.459	0.709	0.966	0.034
NUDT4	2.459	0.711	0.966	0.034
MRPS27	2.456	0.711	0.966	0.034
LYVE1	2.455	0.711	0.966	0.034
CTPS1	2.455	0.712	0.966	0.034
PIGB	2.454	0.712	0.966	0.034
DNASE1L1	2.451	0.712	0.966	0.034
YIF1B	2.447	0.712	0.966	0.034
ZBTB41	2.441	0.712	0.966	0.034
MPP6	2.436	0.712	0.966	0.034
U2AF1	2.436	0.714	0.966	0.034
WBSCR22	2.43	0.714	0.966	0.034
VSTM2L	2.429	0.714	0.966	0.034
SLC7A11	2.429	0.714	0.966	0.034
METTL14	2.427	0.714	0.966	0.034
SOD2	2.422	0.714	0.966	0.034
ERAL1	2.422	0.714	0.966	0.034
SLC27A3	2.421	0.714	0.966	0.034
HADHB	2.42	0.714	0.966	0.034
SYS1	2.414	0.715	0.967	0.033
JUN	2.409	0.715	0.967	0.033
RND1	2.406	0.715	0.967	0.033
LTBP3	2.402	0.715	0.967	0.033
ATMIN	2.399	0.715	0.967	0.033
TRAPPC2L	2.395	0.715	0.967	0.033
TPD52	2.389	0.715	0.967	0.033
RAB8A	2.389	0.715	0.967	0.033
CAMK1	2.387	0.715	0.967	0.033
DEFB115	2.382	0.715	0.967	0.033
YBX3	2.377	0.715	0.967	0.033
ZNF174	2.377	0.715	0.967	0.033
RNF165	2.375	0.715	0.967	0.033
NOP14	2.375	0.715	0.967	0.033
L2HGDH	2.372	0.715	0.967	0.033
COG3	2.372	0.715	0.967	0.033
RFFL	2.371	0.715	0.967	0.033
TCF25	2.369	0.715	0.967	0.033
PEG10	2.369	0.715	0.967	0.033
PARK7	2.368	0.715	0.967	0.033
RSU1	2.365	0.715	0.967	0.033
CXXC1	2.365	0.715	0.967	0.033
NACC2	2.364	0.715	0.967	0.033
FGF12	2.362	0.715	0.967	0.033
PDPK1	2.361	0.715	0.967	0.033
PCDH15	2.357	0.715	0.967	0.033
CDK3	2.355	0.715	0.967	0.033
PRDX5	2.354	0.715	0.967	0.033
CDC25A	2.353	0.715	0.967	0.033
ATF7	2.352	0.715	0.967	0.033
VANGL1	2.351	0.715	0.967	0.033
KCTD5	2.349	0.715	0.967	0.033
DEFB127	2.345	0.715	0.965	0.035
EIF4A1	2.345	0.715	0.965	0.035
RCCD1	2.342	0.715	0.965	0.035
SLC7A1	2.341	0.715	0.965	0.035
C10orf88	2.338	0.715	0.965	0.035
RARS	2.338	0.715	0.965	0.035
ACAA1	2.337	0.715	0.965	0.035
NT5C1B	2.334	0.715	0.965	0.035
ATP5G2	2.333	0.715	0.965	0.035
FAM149B1	2.332	0.715	0.965	0.035
PLEKHB1	2.328	0.715	0.965	0.035
MCM5	2.328	0.717	0.965	0.035
FAM71F2	2.326	0.717	0.965	0.035
CLASP2	2.326	0.717	0.965	0.035
NSMCE1	2.324	0.717	0.965	0.035
CCND2	2.321	0.717	0.965	0.035
MMP24	2.319	0.717	0.965	0.035
RELA	2.319	0.717	0.965	0.035
ABCA7	2.319	0.717	0.965	0.035
CACNA1A	2.311	0.717	0.965	0.035
FAM63A	2.31	0.717	0.965	0.035
SURF1	2.309	0.717	0.965	0.035
DPYSL3	2.308	0.717	0.965	0.035
SOS1	2.308	0.717	0.965	0.035
ZFP91	2.307	0.717	0.965	0.035
RIOK1	2.306	0.717	0.965	0.035
SLC26A11	2.301	0.717	0.965	0.035
EIF2S3	2.299	0.718	0.965	0.035
PRKD3	2.295	0.718	0.965	0.035
LARS2	2.294	0.718	0.965	0.035
HEATR3	2.293	0.718	0.965	0.035
TAS2R13	2.292	0.718	0.963	0.037
MAT2A	2.29	0.718	0.963	0.037
CARHSP1	2.289	0.718	0.963	0.037
CNOT6L	2.287	0.718	0.963	0.037
ME3	2.287	0.718	0.963	0.037
ADORA2B	2.285	0.718	0.963	0.037
FKBP5	2.284	0.718	0.963	0.037
CYB561D1	2.281	0.718	0.963	0.037
FKRP	2.278	0.718	0.963	0.037
NCAPH	2.277	0.718	0.963	0.037
PCGF6	2.276	0.718	0.963	0.037
SRPR	2.273	0.718	0.963	0.037
LRRC4	2.27	0.718	0.963	0.037
SRF	2.267	0.718	0.963	0.037
AEBP1	2.266	0.718	0.963	0.037
SUPV3L1	2.265	0.72	0.963	0.037
ZNF581	2.262	0.72	0.963	0.037
FGFBP3	2.261	0.72	0.963	0.037
DNAJC14	2.258	0.72	0.963	0.037
CCDC144A	2.256	0.72	0.963	0.037
ZNF217	2.256	0.72	0.963	0.037
LYPD2	2.255	0.72	0.963	0.037
ERCC3	2.252	0.721	0.963	0.037
MREG	2.249	0.721	0.963	0.037
TMEM170A	2.249	0.721	0.963	0.037
GTF2A1	2.244	0.721	0.963	0.037
OSBPL7	2.242	0.721	0.963	0.037
C10orf105	2.234	0.721	0.963	0.037
C1QB	2.223	0.721	0.963	0.037
SPATA32	2.22	0.721	0.961	0.039
ARL9	2.212	0.721	0.961	0.039
ORC2	2.208	0.721	0.961	0.039
EEPD1	2.204	0.721	0.961	0.039
MYO15A	2.203	0.721	0.961	0.039
INO80	2.202	0.721	0.961	0.039
GCDH	2.201	0.721	0.961	0.039
CHMP4B	2.2	0.721	0.961	0.039
DYNC1I2	2.198	0.723	0.961	0.039
C19orf53	2.196	0.723	0.961	0.039
CXorf56	2.194	0.723	0.961	0.039
TBC1D22B	2.194	0.723	0.961	0.039
HLA-E	2.192	0.723	0.961	0.039
ARHGEF1	2.192	0.723	0.961	0.039
PFDN1	2.189	0.723	0.961	0.039
RNF145	2.189	0.723	0.961	0.039
NPAT	2.187	0.723	0.961	0.039
SREK1	2.187	0.723	0.961	0.039
SPP2	2.184	0.723	0.961	0.039
MZF1	2.182	0.723	0.961	0.039
IKBKB	2.181	0.723	0.961	0.039
CRISP2	2.18	0.723	0.961	0.039
INPP5E	2.179	0.723	0.961	0.039
UBIAD1	2.177	0.723	0.961	0.039
NUP188	2.176	0.723	0.961	0.039
CARM1	2.176	0.723	0.961	0.039
IGLL1	2.175	0.723	0.961	0.039
FAM35A	2.175	0.723	0.961	0.039
P2RX2	2.175	0.723	0.961	0.039
THOC1	2.174	0.723	0.961	0.039
ARL16	2.17	0.723	0.961	0.039
TP53I13	2.168	0.723	0.961	0.039
NEUROG1	2.166	0.723	0.959	0.041
SNAPC3	2.165	0.723	0.959	0.041
PYGM	2.164	0.723	0.959	0.041
RAB24	2.163	0.723	0.959	0.041
LTB4R2	2.163	0.723	0.959	0.041
MDFIC	2.158	0.723	0.959	0.041
CHRNB1	2.156	0.723	0.959	0.041
SCPEP1	2.154	0.723	0.959	0.041
ZNF607	2.149	0.723	0.959	0.041
BIRC6	2.147	0.723	0.959	0.041
DNAJC13	2.145	0.723	0.959	0.041
CACNA1F	2.143	0.723	0.959	0.041
PARD6B	2.142	0.723	0.959	0.041
PARP3	2.135	0.723	0.959	0.041
KCND2	2.135	0.723	0.959	0.041
NUP43	2.134	0.723	0.959	0.041
PIGR	2.133	0.723	0.959	0.041
RRP36	2.13	0.723	0.959	0.041
RNF166	2.127	0.723	0.959	0.041
CNST	2.121	0.723	0.959	0.041
SLC36A4	2.119	0.723	0.959	0.041
SLC35A1	2.119	0.723	0.959	0.041
PHC3	2.118	0.723	0.959	0.041
FAM104A	2.117	0.723	0.959	0.041
CEP68	2.114	0.723	0.959	0.041
YIF1A	2.112	0.723	0.959	0.041
OR2H1	2.112	0.723	0.957	0.043
RHBG	2.102	0.723	0.957	0.043
EDC3	2.102	0.723	0.957	0.043
TMEM102	2.1	0.723	0.957	0.043
RAB14	2.099	0.723	0.957	0.043
PBX1	2.095	0.723	0.957	0.043
PCYT1A	2.095	0.723	0.957	0.043
RPS4X	2.095	0.724	0.957	0.043
ORAI1	2.089	0.724	0.957	0.043
ATP4B	2.089	0.724	0.955	0.045
OXER1	2.085	0.724	0.955	0.045
MED8	2.076	0.724	0.955	0.045
LARP4	2.076	0.724	0.955	0.045
RPS15A	2.074	0.726	0.955	0.045
PFN4	2.074	0.726	0.955	0.045
PDCD5	2.073	0.726	0.955	0.045
TNN	2.071	0.726	0.955	0.045
MRPL36	2.07	0.726	0.955	0.045
TOR1AIP2	2.07	0.726	0.955	0.045
PNKP	2.069	0.728	0.955	0.045
EOMES	2.067	0.728	0.955	0.045
NKX6-1	2.066	0.728	0.955	0.045
ARMC7	2.064	0.728	0.955	0.045
NAGK	2.06	0.728	0.955	0.045
MPL	2.058	0.728	0.955	0.045
NCAPG	2.058	0.728	0.955	0.045
OGT	2.055	0.729	0.955	0.045
SENP1	2.054	0.729	0.955	0.045
MAML3	2.051	0.729	0.955	0.045
SAR1A	2.051	0.729	0.955	0.045
TARBP1	2.049	0.729	0.955	0.045
MGAT3	2.048	0.729	0.955	0.045
LRIT3	2.047	0.729	0.955	0.045
ZNF655	2.043	0.729	0.955	0.045
RASGRP2	2.039	0.729	0.955	0.045
DGCR8	2.039	0.731	0.955	0.045
MGRN1	2.034	0.731	0.955	0.045
ACAD11	2.034	0.731	0.955	0.045
ENOSF1	2.032	0.731	0.955	0.045
STRADA	2.031	0.731	0.955	0.045
PLOD1	2.031	0.731	0.955	0.045
OR1D2	2.031	0.731	0.954	0.046
CARS2	2.028	0.731	0.954	0.046
SYT15	2.028	0.731	0.954	0.046
NUFIP1	2.027	0.731	0.954	0.046
NANS	2.027	0.731	0.954	0.046
SKIV2L2	2.027	0.731	0.954	0.046
KIAA0141	2.027	0.731	0.954	0.046
ZNF621	2.026	0.731	0.954	0.046
KIN	2.024	0.731	0.954	0.046
MIB1	2.022	0.731	0.954	0.046
MECR	2.022	0.731	0.954	0.046
CENPL	2.019	0.731	0.954	0.046
GDPD3	2.017	0.731	0.954	0.046
PCDHA2	2.015	0.731	0.954	0.046
TRIM23	2.012	0.731	0.954	0.046
NAA15	2.01	0.731	0.954	0.046
CDKN2AIPNL	2.008	0.731	0.954	0.046
ASPSCR1	2.008	0.731	0.954	0.046
C9orf78	2.007	0.731	0.954	0.046
GUCY2C	2.005	0.731	0.954	0.046
ALYREF	2.004	0.731	0.954	0.046
TTC4	2.003	0.731	0.954	0.046
ATG9A	1.999	0.731	0.954	0.046
SHBG	1.998	0.731	0.954	0.046
ZBTB9	1.996	0.731	0.954	0.046
RASGEF1C	1.996	0.731	0.954	0.046
LIPT1	1.995	0.731	0.954	0.046
C11orf57	1.99	0.731	0.954	0.046
GOSR2	1.99	0.731	0.954	0.046
LEUTX	1.989	0.731	0.954	0.046
SCXA	1.988	0.731	0.954	0.046
SLC16A5	1.987	0.731	0.954	0.046
KCNJ14	1.982	0.731	0.954	0.046
IL17D	1.98	0.731	0.954	0.046
SLC52A3	1.975	0.731	0.954	0.046
TMEM259	1.971	0.731	0.954	0.046
GPR151	1.971	0.731	0.952	0.048
CCT3	1.971	0.732	0.952	0.048
TSSC1	1.971	0.732	0.952	0.048
CYSLTR2	1.969	0.732	0.952	0.048
DPY19L1	1.967	0.732	0.952	0.048
SULT6B1	1.967	0.732	0.95	0.05
DDX21	1.966	0.734	0.95	0.05
NOP56	1.965	0.735	0.95	0.05
DRG2	1.964	0.735	0.95	0.05
H6PD	1.963	0.735	0.95	0.05
NPEPPS	1.961	0.735	0.95	0.05
OR4A5	1.961	0.735	0.95	0.05
SPCS3	1.959	0.735	0.95	0.05
BORA	1.958	0.735	0.95	0.05
TTC3	1.956	0.735	0.95	0.05
HOXC10	1.954	0.735	0.95	0.05
RGS10	1.949	0.735	0.95	0.05
WNK4	1.945	0.735	0.95	0.05
POU4F3	1.942	0.735	0.948	0.052
MAPKAP1	1.94	0.735	0.948	0.052
ITPKA	1.938	0.735	0.948	0.052
KCNJ13	1.937	0.735	0.948	0.052
NAA50	1.936	0.737	0.948	0.052
TMEM70	1.936	0.737	0.948	0.052
SP2	1.933	0.737	0.948	0.052
NCF1	1.932	0.737	0.948	0.052
WDR4	1.932	0.737	0.948	0.052
PDE6C	1.928	0.737	0.948	0.052
ZC3H3	1.926	0.737	0.948	0.052
ZAR1L	1.925	0.737	0.948	0.052
ZNF90	1.925	0.737	0.948	0.052
FUCA2	1.924	0.737	0.948	0.052
FOXK2	1.922	0.737	0.948	0.052
MAGEL2	1.921	0.737	0.948	0.052
C17orf80	1.921	0.737	0.948	0.052
C12orf55	1.92	0.737	0.948	0.052
TSEN15	1.917	0.737	0.948	0.052
CEACAM5	1.914	0.737	0.948	0.052
EFNA3	1.913	0.737	0.948	0.052
BANP	1.908	0.737	0.948	0.052
ARHGEF16	1.908	0.737	0.948	0.052
PTPRA	1.907	0.737	0.948	0.052
REXO2	1.907	0.737	0.948	0.052
TBC1D28	1.904	0.737	0.948	0.052
LAMC3	1.901	0.737	0.948	0.052
LINC00998	1.899	0.737	0.948	0.052
GFAP	1.899	0.737	0.948	0.052
KLHL7	1.898	0.737	0.948	0.052
FOXM1	1.898	0.737	0.948	0.052
RFC3	1.896	0.737	0.948	0.052
CHMP7	1.893	0.737	0.948	0.052
HABP4	1.893	0.737	0.948	0.052
SET	1.892	0.737	0.948	0.052
PDCL3	1.887	0.737	0.948	0.052
SCGB2A2	1.887	0.737	0.948	0.052
MS4A13	1.886	0.737	0.946	0.054
GCNT4	1.886	0.737	0.946	0.054
BOLA3	1.884	0.737	0.946	0.054
ZACN	1.878	0.737	0.946	0.054
RILP	1.878	0.737	0.946	0.054
SLAMF9	1.876	0.737	0.946	0.054
SPHKAP	1.875	0.737	0.946	0.054
COPS3	1.875	0.738	0.946	0.054
CDC42EP2	1.872	0.738	0.946	0.054
HMGCS1	1.871	0.738	0.946	0.054
MRPL17	1.869	0.738	0.946	0.054
RPL32	1.868	0.738	0.946	0.054
PRC1	1.863	0.738	0.946	0.054
NR2F6	1.861	0.738	0.946	0.054
YTHDC1	1.859	0.738	0.946	0.054
NRXN2	1.859	0.738	0.946	0.054
C4orf46	1.858	0.738	0.946	0.054
SMARCA4	1.857	0.738	0.946	0.054
SCTR	1.854	0.738	0.946	0.054
AIDA	1.853	0.738	0.946	0.054
MOB3C	1.85	0.738	0.946	0.054
SELT	1.847	0.738	0.946	0.054
GTF2H5	1.846	0.738	0.946	0.054
PTGES3L-AARSD1	1.844	0.738	0.946	0.054
DLG1	1.844	0.738	0.946	0.054
CCDC71	1.843	0.738	0.946	0.054
CCDC137	1.843	0.738	0.946	0.054
TSGA10	1.843	0.738	0.946	0.054
DCTN3	1.842	0.738	0.946	0.054
AHCTF1	1.84	0.738	0.946	0.054
DPAGT1	1.839	0.74	0.947	0.053
WDR25	1.838	0.741	0.947	0.053
CYTH4	1.837	0.741	0.947	0.053
NICN1	1.836	0.741	0.947	0.053
TYSND1	1.833	0.741	0.947	0.053
GID4	1.833	0.741	0.947	0.053
MRPS11	1.832	0.741	0.947	0.053
E2F4	1.825	0.741	0.947	0.053
DCLRE1B	1.824	0.741	0.947	0.053
PCDHGA5	1.823	0.741	0.947	0.053
RPL13	1.821	0.743	0.947	0.053
TXNL1	1.817	0.743	0.947	0.053
BRIP1	1.807	0.743	0.947	0.053
NCOA3	1.805	0.743	0.947	0.053
IQSEC3	1.804	0.743	0.947	0.053
SPEN	1.803	0.743	0.947	0.053
SON	1.803	0.743	0.947	0.053
CEPT1	1.802	0.743	0.947	0.053
SACM1L	1.801	0.745	0.947	0.053
GRB2	1.799	0.745	0.947	0.053
TRIM43	1.797	0.745	0.945	0.055
TDP2	1.795	0.745	0.945	0.055
MCM9	1.787	0.745	0.945	0.055
C3AR1	1.785	0.745	0.945	0.055
SSBP3	1.785	0.745	0.945	0.055
NR3C1	1.783	0.745	0.945	0.055
UGDH	1.781	0.745	0.945	0.055
[truncated: 16,058 more rows]

## Sheet: RCC4 d37 vs. RCC4+VHL d28
BAGEL2 analysis: RCC4 d37 vs. RCC4+VHL d28
Gene	BF	Recall	Precision	FDR
ARNT	12.444	0	1	0
PPTC7	10.707	0	1	0
DNAJC9	9.964	0.002	1	0
KLF6	9.495	0.002	1	0
CARD10	8.657	0.002	1	0
RUNX2	8.076	0.002	1	0
GNB2	7.501	0.002	1	0
OTUD5	6.653	0.002	1	0
WDR73	6.635	0.002	1	0
SALL1	5.626	0.002	1	0
CRKL	5.11	0.002	1	0
TMCO6	4.903	0.002	1	0
TEAD1	4.886	0.002	1	0
PIK3CB	4.704	0.002	1	0
TBCA	4.584	0.002	1	0
SOCS3	4.531	0.002	1	0
CBFB	4.442	0.002	1	0
AHR	4.154	0.002	1	0
LAMTOR5	3.926	0.002	1	0
FBXL4	3.922	0.002	1	0
CABIN1	3.692	0.002	1	0
FANCF	3.632	0.002	1	0
MYL6	3.423	0.002	1	0
RPRD2	3.42	0.002	1	0
MAPKAPK2	3.2	0.002	1	0
RHOG	2.941	0.002	1	0
MAP3K7	2.831	0.002	1	0
MCM9	2.621	0.002	1	0
MAP2K7	2.546	0.002	1	0
DRAP1	2.516	0.002	1	0
SREK1IP1	2.356	0.002	1	0
COPS6	2.341	0.003	1	0
LRP8	2.211	0.003	1	0
PRKAR1A	2.2	0.003	1	0
MYC	2.161	0.005	1	0
GPR45	2.071	0.005	0.75	0.25
SLC25A37	2.059	0.005	0.75	0.25
CDCA5	1.833	0.005	0.75	0.25
EXOC8	1.815	0.005	0.75	0.25
DOT1L	1.644	0.005	0.75	0.25
PPM1G	1.599	0.005	0.75	0.25
MMP9	1.556	0.005	0.75	0.25
PIAS4	1.548	0.005	0.75	0.25
ASF1A	1.489	0.005	0.75	0.25
RIC8A	1.41	0.005	0.75	0.25
TRIO	1.347	0.005	0.75	0.25
CLASP1	1.334	0.005	0.75	0.25
MIB1	1.267	0.005	0.75	0.25
RAD51B	1.248	0.005	0.75	0.25
CD164	1.197	0.005	0.75	0.25
TSPAN4	1.145	0.005	0.75	0.25
PHLDA1	1.058	0.005	0.75	0.25
RAB10	1.051	0.005	0.75	0.25
KMT2A	1.015	0.005	0.75	0.25
BCL10	0.878	0.005	0.75	0.25
SLC12A9	0.832	0.005	0.75	0.25
RRAGA	0.831	0.005	0.75	0.25
TDP2	0.818	0.005	0.75	0.25
GGNBP2	0.771	0.005	0.75	0.25
CREB5	0.764	0.005	0.75	0.25
MALT1	0.734	0.005	0.75	0.25
CEP57	0.722	0.005	0.75	0.25
SMAD7	0.666	0.005	0.75	0.25
GATAD2A	0.649	0.005	0.75	0.25
ELMO2	0.627	0.005	0.75	0.25
RPL34	0.607	0.005	0.75	0.25
AGPAT1	0.483	0.005	0.75	0.25
SIRT6	0.446	0.005	0.75	0.25
UBE2V1	0.369	0.005	0.75	0.25
VWA5B2	0.305	0.005	0.75	0.25
XRCC2	0.281	0.005	0.75	0.25
MAPK8	0.275	0.005	0.75	0.25
YPEL5	0.236	0.005	0.75	0.25
ELOVL1	0.16	0.005	0.75	0.25
CYP2A7	0.146	0.005	0.75	0.25
PFKP	0.14	0.005	0.75	0.25
TMEM78	0.084	0.005	0.75	0.25
ZBTB24	0.041	0.005	0.75	0.25
TRIM37	0.017	0.005	0.75	0.25
GBE1	-0.011	0.005	0.75	0.25
CDAN1	-0.096	0.005	0.75	0.25
HNRNPF	-0.102	0.005	0.75	0.25
SUMO2	-0.103	0.005	0.75	0.25
CRY2	-0.109	0.005	0.75	0.25
HIST1H2AG	-0.11	0.005	0.75	0.25
GAB2	-0.142	0.005	0.75	0.25
MED19	-0.17	0.005	0.75	0.25
DIDO1	-0.181	0.005	0.75	0.25
CTDNEP1	-0.183	0.005	0.75	0.25
POLR2J2	-0.256	0.005	0.75	0.25
C20orf24	-0.299	0.005	0.75	0.25
COMMD2	-0.425	0.005	0.75	0.25
ARID2	-0.436	0.005	0.75	0.25
SLC39A1	-0.469	0.005	0.75	0.25
CARKD	-0.476	0.005	0.75	0.25
ACTL8	-0.509	0.005	0.75	0.25
LINC00998	-0.512	0.005	0.75	0.25
ZFAT	-0.529	0.005	0.75	0.25
SYNCRIP	-0.555	0.005	0.75	0.25
CBLL1	-0.56	0.005	0.75	0.25
IPO5	-0.564	0.005	0.75	0.25
POLE4	-0.578	0.005	0.75	0.25
PTPRJ	-0.585	0.005	0.75	0.25
HECTD3	-0.635	0.005	0.75	0.25
ABHD13	-0.635	0.005	0.75	0.25
HIST1H3C	-0.645	0.005	0.75	0.25
C4B	-0.652	0.005	0.75	0.25
HIST1H4E	-0.672	0.005	0.75	0.25
RGS2	-0.728	0.005	0.75	0.25
EIF4G1	-0.736	0.005	0.75	0.25
STIP1	-0.739	0.005	0.75	0.25
AIP	-0.757	0.005	0.75	0.25
C3orf33	-0.78	0.005	0.75	0.25
PSG3	-0.783	0.005	0.75	0.25
HIST1H2BI	-0.818	0.005	0.75	0.25
KRTAP5-10	-0.855	0.005	0.75	0.25
ACTB	-0.867	0.006	0.8	0.2
OPN1LW	-0.87	0.006	0.667	0.333
HIPK2	-0.891	0.006	0.667	0.333
XPO4	-0.912	0.006	0.667	0.333
POLE3	-0.946	0.006	0.667	0.333
APOL4	-0.953	0.006	0.667	0.333
ABHD16B	-0.956	0.006	0.667	0.333
BMP8B	-0.967	0.006	0.667	0.333
TMEM155	-0.977	0.006	0.667	0.333
MANF	-0.988	0.006	0.667	0.333
P2RY11	-1.037	0.006	0.667	0.333
ZNF747	-1.039	0.006	0.667	0.333
NFE2L1	-1.048	0.006	0.667	0.333
WSB1	-1.052	0.006	0.667	0.333
OR2M2	-1.053	0.006	0.667	0.333
KRTAP9-7	-1.06	0.006	0.667	0.333
DHFRL1	-1.074	0.006	0.667	0.333
MEN1	-1.074	0.006	0.667	0.333
BRPF3	-1.091	0.006	0.667	0.333
SLC39A13	-1.098	0.006	0.667	0.333
PPP1R14B	-1.116	0.006	0.667	0.333
CISD1	-1.117	0.006	0.667	0.333
FAM127B	-1.13	0.006	0.667	0.333
GDF11	-1.135	0.006	0.667	0.333
HECTD1	-1.184	0.006	0.667	0.333
MT2A	-1.194	0.006	0.667	0.333
CT45A5	-1.206	0.006	0.571	0.429
C1orf145	-1.206	0.006	0.571	0.429
LILRB3	-1.209	0.006	0.571	0.429
REEP3	-1.213	0.006	0.571	0.429
GNB1	-1.214	0.006	0.571	0.429
TUBA3C	-1.245	0.006	0.571	0.429
MRS2	-1.246	0.006	0.571	0.429
MRPS36	-1.246	0.006	0.571	0.429
TRIQK	-1.253	0.006	0.571	0.429
MCUR1	-1.256	0.006	0.571	0.429
POU5F1	-1.264	0.006	0.571	0.429
CDK6	-1.264	0.006	0.571	0.429
CYP3A4	-1.275	0.006	0.571	0.429
KCNJ11	-1.293	0.006	0.571	0.429
TNNI3K	-1.298	0.006	0.571	0.429
ZNF519	-1.306	0.006	0.571	0.429
LRRC19	-1.315	0.006	0.571	0.429
FTH1	-1.338	0.006	0.571	0.429
MAP1LC3B	-1.348	0.006	0.571	0.429
NCBP2	-1.354	0.008	0.625	0.375
HIST1H3A	-1.374	0.008	0.625	0.375
FBXL5	-1.376	0.008	0.625	0.375
SRSF11	-1.387	0.008	0.625	0.375
TRIM16	-1.391	0.008	0.625	0.375
SLC17A5	-1.4	0.008	0.625	0.375
LAMTOR2	-1.411	0.008	0.625	0.375
TUBB8	-1.422	0.008	0.625	0.375
VNN3	-1.433	0.008	0.625	0.375
KRTAP5-9	-1.435	0.008	0.625	0.375
DOCK5	-1.439	0.008	0.625	0.375
NUDT18	-1.442	0.008	0.625	0.375
PRMT6	-1.446	0.008	0.625	0.375
ANKHD1	-1.47	0.008	0.625	0.375
ACTG1	-1.475	0.008	0.625	0.375
ZNF92	-1.485	0.008	0.625	0.375
CNTNAP3	-1.487	0.008	0.625	0.375
FAM199X	-1.494	0.008	0.625	0.375
ULBP3	-1.496	0.008	0.625	0.375
USP24	-1.504	0.008	0.625	0.375
ZNF738	-1.51	0.008	0.625	0.375
ATP5L2	-1.524	0.008	0.625	0.375
KRTAP19-5	-1.532	0.008	0.625	0.375
PSG5	-1.534	0.008	0.625	0.375
NAT8L	-1.535	0.008	0.625	0.375
OR5K2	-1.545	0.008	0.625	0.375
ATXN7L3	-1.546	0.008	0.625	0.375
ZNF679	-1.55	0.008	0.556	0.444
CDNF	-1.563	0.008	0.556	0.444
BLOC1S2	-1.576	0.008	0.556	0.444
KRTAP1-1	-1.616	0.008	0.5	0.5
ROCK1	-1.62	0.008	0.5	0.5
UBC	-1.623	0.008	0.5	0.5
IL15	-1.625	0.008	0.5	0.5
KRTAP10-12	-1.646	0.008	0.455	0.545
POLR3G	-1.648	0.008	0.455	0.545
ITGB5	-1.654	0.008	0.455	0.545
BTG1	-1.662	0.008	0.455	0.545
HIST1H2BJ	-1.669	0.008	0.455	0.545
RAVER2	-1.67	0.008	0.455	0.545
TAS2R43	-1.678	0.008	0.417	0.583
S100A7	-1.692	0.008	0.417	0.583
ZNF487	-1.697	0.008	0.417	0.583
RPL41	-1.708	0.008	0.417	0.583
OR2M7	-1.734	0.008	0.417	0.583
PSAP	-1.754	0.008	0.417	0.583
LARP1	-1.763	0.008	0.417	0.583
ALG10B	-1.772	0.008	0.417	0.583
MUSTN1	-1.773	0.008	0.417	0.583
RIN1	-1.784	0.008	0.417	0.583
HDGF	-1.784	0.008	0.417	0.583
TMSB4X	-1.79	0.008	0.417	0.583
SRY	-1.791	0.008	0.417	0.583
RECQL5	-1.791	0.008	0.417	0.583
HOXC13	-1.808	0.008	0.417	0.583
ZNF443	-1.812	0.008	0.417	0.583
ZNF431	-1.813	0.008	0.417	0.583
ANKRD30BL	-1.816	0.008	0.417	0.583
BLOC1S5	-1.817	0.008	0.417	0.583
RPS27	-1.819	0.008	0.417	0.583
DEFB131	-1.827	0.008	0.417	0.583
LIF	-1.832	0.008	0.417	0.583
ZNF835	-1.847	0.008	0.417	0.583
HSBP1L1	-1.85	0.008	0.417	0.583
CDKN1A	-1.851	0.008	0.417	0.583
C7orf55	-1.857	0.008	0.417	0.583
HIST1H2BO	-1.86	0.008	0.417	0.583
ZDHHC11B	-1.866	0.008	0.417	0.583
FAM76B	-1.867	0.008	0.417	0.583
GADD45B	-1.875	0.008	0.417	0.583
ARL4C	-1.878	0.008	0.417	0.583
ZBTB44	-1.878	0.008	0.417	0.583
TIGD1	-1.879	0.008	0.417	0.583
ATG4C	-1.884	0.008	0.417	0.583
IMPDH1	-1.894	0.008	0.417	0.583
PCNP	-1.907	0.008	0.417	0.583
HIST1H2BC	-1.908	0.008	0.417	0.583
SPDYE1	-1.909	0.008	0.417	0.583
CYP4A22	-1.912	0.008	0.385	0.615
GALNT4	-1.917	0.008	0.385	0.615
NRBF2	-1.918	0.008	0.385	0.615
NDST4	-1.918	0.008	0.357	0.643
MSLN	-1.929	0.008	0.357	0.643
FAM195A	-1.93	0.008	0.357	0.643
CELA3B	-1.933	0.008	0.333	0.667
OBP2B	-1.933	0.008	0.333	0.667
KRTAP19-1	-1.938	0.008	0.333	0.667
S100A11	-1.938	0.008	0.333	0.667
KRTAP6-1	-1.944	0.008	0.333	0.667
RPS4Y1	-1.944	0.008	0.333	0.667
ADAM17	-1.952	0.008	0.333	0.667
SRSF3	-1.957	0.009	0.375	0.625
CYB561D1	-1.967	0.009	0.375	0.625
FANK1	-1.972	0.009	0.375	0.625
MT1M	-1.996	0.009	0.375	0.625
METTL2B	-2.002	0.009	0.375	0.625
UGGT2	-2.002	0.009	0.375	0.625
KRTAP9-3	-2.004	0.009	0.353	0.647
FRG2C	-2.008	0.009	0.353	0.647
PPP4R2	-2.008	0.009	0.353	0.647
ANP32D	-2.013	0.009	0.353	0.647
SEPT7	-2.014	0.009	0.353	0.647
FKBP3	-2.033	0.009	0.353	0.647
ARHGDIA	-2.036	0.009	0.353	0.647
GYPB	-2.036	0.009	0.353	0.647
HMGN1	-2.037	0.009	0.353	0.647
IFNA5	-2.038	0.009	0.333	0.667
AKR1C2	-2.04	0.009	0.333	0.667
OR13C5	-2.042	0.009	0.333	0.667
LPAR1	-2.061	0.009	0.333	0.667
CYP2A6	-2.066	0.009	0.333	0.667
CMC2	-2.066	0.009	0.333	0.667
WNK1	-2.077	0.009	0.333	0.667
HIST1H2BD	-2.077	0.009	0.333	0.667
ZNF138	-2.079	0.009	0.333	0.667
HIST1H4A	-2.088	0.009	0.333	0.667
ZNF430	-2.091	0.009	0.333	0.667
SNRNP27	-2.092	0.011	0.368	0.632
LGALS13	-2.093	0.011	0.35	0.65
PLN	-2.095	0.011	0.35	0.65
MCM8	-2.1	0.011	0.35	0.65
NBPF4	-2.103	0.011	0.35	0.65
KRTAP10-11	-2.109	0.011	0.333	0.667
MT1G	-2.109	0.011	0.333	0.667
LPCAT1	-2.114	0.011	0.333	0.667
B4GALNT1	-2.12	0.011	0.333	0.667
SLC2A14	-2.123	0.011	0.333	0.667
CCDC179	-2.126	0.011	0.333	0.667
XPA	-2.128	0.011	0.333	0.667
SNURF	-2.155	0.011	0.333	0.667
RAB20	-2.163	0.011	0.333	0.667
AC009892.10	-2.169	0.011	0.333	0.667
NGEF	-2.169	0.011	0.333	0.667
COL4A2	-2.181	0.011	0.333	0.667
TFCP2	-2.185	0.011	0.333	0.667
PHC2	-2.188	0.011	0.333	0.667
GTF2A1L	-2.198	0.011	0.333	0.667
MRM1	-2.199	0.011	0.333	0.667
RAET1L	-2.203	0.011	0.333	0.667
UGT2B17	-2.214	0.011	0.333	0.667
SCARB1	-2.225	0.011	0.333	0.667
GSTA3	-2.23	0.011	0.333	0.667
GNG12	-2.231	0.011	0.333	0.667
UGT1A9	-2.235	0.011	0.333	0.667
LGALS9B	-2.235	0.011	0.333	0.667
WNT3A	-2.25	0.011	0.333	0.667
RAB32	-2.253	0.011	0.333	0.667
BOD1	-2.255	0.011	0.333	0.667
IL6	-2.256	0.011	0.333	0.667
SYCE3	-2.257	0.011	0.333	0.667
CARD16	-2.259	0.011	0.333	0.667
UBXN1	-2.261	0.011	0.333	0.667
ANKRD18B	-2.264	0.011	0.333	0.667
RCOR2	-2.266	0.011	0.333	0.667
RBMXL1	-2.266	0.011	0.333	0.667
CHMP3	-2.269	0.011	0.333	0.667
ILK	-2.277	0.011	0.333	0.667
FOXM1	-2.279	0.011	0.333	0.667
KRTAP10-7	-2.294	0.011	0.318	0.682
PSG11	-2.295	0.011	0.318	0.682
RBMX	-2.3	0.012	0.348	0.652
SLC35G5	-2.3	0.012	0.348	0.652
NDC1	-2.308	0.012	0.348	0.652
KPNA3	-2.309	0.012	0.348	0.652
ZBTB38	-2.309	0.012	0.348	0.652
ZNF43	-2.313	0.012	0.348	0.652
SNRPE	-2.315	0.012	0.348	0.652
ALOX15B	-2.316	0.012	0.348	0.652
PSG4	-2.326	0.012	0.348	0.652
CCDC58	-2.33	0.012	0.348	0.652
UBR2	-2.333	0.012	0.348	0.652
KRTAP10-9	-2.34	0.012	0.333	0.667
TPP2	-2.34	0.012	0.333	0.667
OR51A4	-2.343	0.012	0.333	0.667
BCAP31	-2.345	0.012	0.333	0.667
CTGF	-2.349	0.012	0.333	0.667
TAS2R19	-2.367	0.012	0.333	0.667
CDC25B	-2.372	0.012	0.333	0.667
HIST1H4C	-2.376	0.012	0.333	0.667
PIDD	-2.38	0.012	0.333	0.667
ULBP2	-2.382	0.012	0.333	0.667
MYPN	-2.391	0.012	0.333	0.667
SP3	-2.392	0.012	0.333	0.667
ZNF788	-2.393	0.012	0.333	0.667
TXN	-2.394	0.014	0.36	0.64
PLA2G4B	-2.398	0.014	0.36	0.64
C17orf49	-2.411	0.014	0.36	0.64
PRB3	-2.421	0.014	0.36	0.64
BID	-2.423	0.014	0.36	0.64
HIST1H2BN	-2.433	0.014	0.36	0.64
CUTA	-2.441	0.014	0.36	0.64
MGAT4B	-2.448	0.014	0.36	0.64
MBOAT2	-2.448	0.014	0.36	0.64
PNPLA2	-2.461	0.014	0.36	0.64
HIST1H4B	-2.461	0.014	0.36	0.64
POMZP3	-2.467	0.014	0.36	0.64
FOXK1	-2.484	0.014	0.36	0.64
TGIF2LX	-2.502	0.014	0.346	0.654
MYZAP	-2.503	0.014	0.346	0.654
PDCL	-2.508	0.014	0.346	0.654
DSCC1	-2.513	0.014	0.346	0.654
MYL12B	-2.515	0.014	0.346	0.654
SEMA5B	-2.515	0.014	0.346	0.654
BICC1	-2.516	0.014	0.346	0.654
HIST1H2BL	-2.517	0.014	0.346	0.654
EWSR1	-2.517	0.014	0.346	0.654
CXCL3	-2.521	0.014	0.346	0.654
TRIM54	-2.546	0.014	0.346	0.654
BCAR3	-2.561	0.014	0.346	0.654
FAM21B	-2.562	0.014	0.346	0.654
CUL1	-2.568	0.014	0.346	0.654
C6ORF165	-2.572	0.014	0.346	0.654
PTGES3L-AARSD1	-2.572	0.014	0.346	0.654
COX20	-2.578	0.014	0.346	0.654
JUN	-2.58	0.014	0.346	0.654
KRTAP10-4	-2.587	0.014	0.333	0.667
DEFB108B	-2.587	0.014	0.333	0.667
CALM2	-2.597	0.014	0.333	0.667
KCNK3	-2.605	0.014	0.333	0.667
TMEM140	-2.605	0.014	0.333	0.667
USMG5	-2.605	0.014	0.333	0.667
GATA5	-2.615	0.014	0.333	0.667
WFDC10A	-2.618	0.014	0.321	0.679
WHSC1	-2.619	0.014	0.321	0.679
RPS4Y2	-2.621	0.014	0.321	0.679
PF4	-2.625	0.014	0.321	0.679
FAM154B	-2.626	0.014	0.321	0.679
ZNF486	-2.633	0.014	0.321	0.679
CABP7	-2.637	0.014	0.321	0.679
SFT2D1	-2.638	0.014	0.321	0.679
SMYD2	-2.64	0.014	0.321	0.679
SLC16A13	-2.643	0.014	0.321	0.679
HM13	-2.667	0.014	0.321	0.679
HIST2H2AC	-2.669	0.014	0.321	0.679
ZNF878	-2.67	0.014	0.321	0.679
CLDN10	-2.674	0.014	0.321	0.679
C6orf211	-2.679	0.014	0.321	0.679
OR2T27	-2.679	0.014	0.31	0.69
SGCD	-2.69	0.014	0.31	0.69
PURA	-2.697	0.014	0.31	0.69
ARNTL	-2.714	0.014	0.31	0.69
MCF2L	-2.72	0.014	0.31	0.69
SVIP	-2.72	0.014	0.31	0.69
MSH5	-2.723	0.014	0.31	0.69
ZNF66	-2.729	0.014	0.31	0.69
ZNF736	-2.73	0.014	0.31	0.69
ZNF525	-2.733	0.014	0.31	0.69
RRAGC	-2.734	0.014	0.31	0.69
TAS2R46	-2.737	0.014	0.3	0.7
FAF1	-2.738	0.014	0.3	0.7
RAPGEF6	-2.751	0.014	0.3	0.7
MPPED1	-2.751	0.014	0.3	0.7
NACC1	-2.751	0.014	0.3	0.7
RPL27	-2.754	0.015	0.323	0.677
SF3B1	-2.754	0.017	0.344	0.656
NPM1	-2.755	0.017	0.344	0.656
PPIAL4D	-2.762	0.017	0.344	0.656
KRTAP12-1	-2.762	0.017	0.344	0.656
MTRR	-2.764	0.017	0.344	0.656
ZMYND12	-2.765	0.017	0.344	0.656
SULT1A1	-2.766	0.017	0.344	0.656
ZNF532	-2.777	0.017	0.344	0.656
TRIM24	-2.777	0.017	0.344	0.656
POTEC	-2.778	0.017	0.344	0.656
NOTCH2NL	-2.782	0.017	0.344	0.656
DYNLL1	-2.783	0.017	0.344	0.656
CWF19L1	-2.783	0.017	0.344	0.656
OR2T12	-2.787	0.017	0.333	0.667
OR8J1	-2.792	0.017	0.333	0.667
PPIF	-2.794	0.017	0.333	0.667
CYP27B1	-2.796	0.017	0.333	0.667
NPM3	-2.813	0.017	0.333	0.667
ZC3HAV1L	-2.814	0.017	0.333	0.667
ITGB7	-2.817	0.017	0.333	0.667
PIGM	-2.817	0.017	0.333	0.667
LEFTY2	-2.82	0.017	0.333	0.667
DCAF7	-2.821	0.017	0.333	0.667
TADA2B	-2.825	0.017	0.333	0.667
BPIFC	-2.831	0.017	0.324	0.676
TTC39A	-2.833	0.017	0.324	0.676
PNPLA8	-2.844	0.017	0.324	0.676
FBXL3	-2.844	0.017	0.324	0.676
MTRNR2L6	-2.868	0.017	0.324	0.676
CXCL6	-2.869	0.017	0.324	0.676
OR7A17	-2.874	0.017	0.314	0.686
CRK	-2.874	0.017	0.314	0.686
ZNF468	-2.875	0.017	0.314	0.686
GPANK1	-2.875	0.017	0.314	0.686
TINAGL1	-2.876	0.017	0.314	0.686
YY1AP1	-2.876	0.017	0.314	0.686
RELA	-2.878	0.017	0.314	0.686
TUBA1C	-2.879	0.017	0.314	0.686
HMGA1	-2.883	0.017	0.314	0.686
METTL2A	-2.883	0.017	0.314	0.686
FBXO15	-2.886	0.017	0.314	0.686
DEFB114	-2.891	0.017	0.314	0.686
MB21D1	-2.892	0.017	0.314	0.686
KRT8	-2.894	0.017	0.314	0.686
WISP3	-2.895	0.017	0.314	0.686
MUC2	-2.897	0.017	0.314	0.686
AXL	-2.9	0.017	0.314	0.686
ZNF76	-2.9	0.017	0.314	0.686
SPRY2	-2.901	0.017	0.314	0.686
OR8H2	-2.904	0.017	0.314	0.686
RPS12	-2.911	0.019	0.333	0.667
C17orf51	-2.912	0.019	0.333	0.667
IER3	-2.912	0.019	0.333	0.667
OR4S1	-2.914	0.019	0.333	0.667
HSP90AB1	-2.915	0.019	0.333	0.667
FAM86A	-2.919	0.019	0.333	0.667
ITM2B	-2.92	0.019	0.333	0.667
KRTAP5-11	-2.922	0.019	0.333	0.667
ANKRD12	-2.928	0.019	0.333	0.667
MAX	-2.93	0.019	0.333	0.667
LILRA3	-2.932	0.019	0.333	0.667
HCAR3	-2.934	0.019	0.333	0.667
TRAM2	-2.937	0.019	0.333	0.667
MARCKS	-2.938	0.019	0.333	0.667
EVA1B	-2.939	0.019	0.333	0.667
HOXB6	-2.948	0.019	0.333	0.667
STON1	-2.951	0.019	0.333	0.667
GABRR2	-2.953	0.019	0.333	0.667
CNEP1R1	-2.961	0.019	0.333	0.667
PKD2	-2.962	0.019	0.333	0.667
ATG2B	-2.963	0.019	0.333	0.667
FAM3C	-2.966	0.019	0.333	0.667
KBTBD6	-2.975	0.019	0.333	0.667
TEX40	-2.983	0.019	0.333	0.667
HMGN4	-2.985	0.019	0.333	0.667
EGFL8	-2.987	0.019	0.333	0.667
SAMD5	-3.009	0.019	0.333	0.667
ATP5J2	-3.011	0.019	0.333	0.667
STRAP	-3.014	0.019	0.333	0.667
BAD	-3.024	0.019	0.333	0.667
ZNF701	-3.026	0.019	0.333	0.667
TRIM5	-3.029	0.019	0.333	0.667
ARHGEF12	-3.029	0.019	0.333	0.667
PRICKLE3	-3.031	0.019	0.333	0.667
NDUFC2	-3.031	0.019	0.333	0.667
ATAD3B	-3.035	0.019	0.333	0.667
HIST1H2AK	-3.037	0.019	0.333	0.667
CHUK	-3.041	0.019	0.333	0.667
HIST1H2BB	-3.044	0.019	0.333	0.667
MAD2L1BP	-3.052	0.019	0.333	0.667
CTXN1	-3.059	0.019	0.333	0.667
PPRC1	-3.061	0.019	0.333	0.667
ASB16	-3.062	0.019	0.333	0.667
ZRSR1	-3.064	0.019	0.333	0.667
LYRM5	-3.067	0.019	0.333	0.667
COX7B	-3.068	0.019	0.333	0.667
CTAGE1	-3.083	0.019	0.333	0.667
C16orf72	-3.088	0.019	0.333	0.667
TNPO2	-3.098	0.019	0.333	0.667
HLA-F	-3.102	0.019	0.333	0.667
OBP2A	-3.103	0.019	0.333	0.667
PPP2R5A	-3.109	0.019	0.333	0.667
C16orf87	-3.113	0.019	0.333	0.667
AKAP12	-3.114	0.019	0.333	0.667
LRRC37A3	-3.123	0.019	0.333	0.667
BZW1	-3.131	0.019	0.333	0.667
ZNF709	-3.145	0.019	0.333	0.667
LILRB1	-3.155	0.019	0.333	0.667
C1orf94	-3.158	0.019	0.333	0.667
HMOX2	-3.158	0.019	0.333	0.667
TSPYL1	-3.163	0.019	0.333	0.667
SERPING1	-3.167	0.019	0.333	0.667
INPP5B	-3.171	0.019	0.333	0.667
SLC25A24	-3.173	0.019	0.333	0.667
LGALS3BP	-3.173	0.019	0.333	0.667
OTOGL	-3.178	0.019	0.333	0.667
RUNX1	-3.178	0.019	0.333	0.667
WDR11	-3.179	0.019	0.333	0.667
BANK1	-3.189	0.019	0.333	0.667
CTNS	-3.191	0.019	0.333	0.667
TTC32	-3.196	0.019	0.333	0.667
GAS6	-3.197	0.019	0.333	0.667
SUMO1	-3.198	0.019	0.333	0.667
RNH1	-3.198	0.019	0.333	0.667
MFSD12	-3.202	0.019	0.333	0.667
HEXIM1	-3.204	0.019	0.333	0.667
TRIM27	-3.205	0.019	0.333	0.667
UBBP4	-3.213	0.019	0.333	0.667
HIST1H3D	-3.214	0.019	0.333	0.667
MFSD7	-3.214	0.019	0.333	0.667
ME2	-3.216	0.019	0.333	0.667
C8orf59	-3.216	0.019	0.333	0.667
DTNBP1	-3.22	0.019	0.333	0.667
MAP3K1	-3.224	0.019	0.333	0.667
XAGE5	-3.232	0.019	0.324	0.676
PTPN3	-3.236	0.019	0.324	0.676
PIP	-3.236	0.019	0.324	0.676
HIST1H3G	-3.253	0.019	0.324	0.676
FJX1	-3.254	0.019	0.324	0.676
CLYBL	-3.265	0.019	0.324	0.676
FAM153C	-3.27	0.019	0.324	0.676
C1orf229	-3.272	0.019	0.324	0.676
FRG1	-3.275	0.019	0.324	0.676
LRRC56	-3.278	0.019	0.324	0.676
NEURL	-3.278	0.019	0.324	0.676
LRRC8A	-3.281	0.019	0.324	0.676
KRTAP5-2	-3.283	0.019	0.316	0.684
SSX1	-3.283	0.019	0.316	0.684
SYVN1	-3.289	0.019	0.316	0.684
PCDH11Y	-3.29	0.019	0.316	0.684
LAMTOR3	-3.29	0.019	0.316	0.684
ERCC5	-3.294	0.019	0.316	0.684
C1orf106	-3.302	0.019	0.316	0.684
SRC	-3.304	0.019	0.316	0.684
KRTAP4-12	-3.306	0.019	0.308	0.692
MAP3K4	-3.307	0.019	0.308	0.692
SFR1	-3.308	0.019	0.308	0.692
ZMIZ1	-3.32	0.019	0.308	0.692
WNT11	-3.32	0.019	0.308	0.692
GJA10	-3.324	0.019	0.308	0.692
C1orf86	-3.325	0.019	0.308	0.692
KRBOX4	-3.326	0.019	0.308	0.692
OR2L5	-3.336	0.019	0.308	0.692
STK19	-3.337	0.019	0.308	0.692
FAM8A1	-3.341	0.019	0.308	0.692
LARP4	-3.345	0.019	0.308	0.692
ATRN	-3.347	0.019	0.308	0.692
MAPRE3	-3.35	0.019	0.308	0.692
MFSD1	-3.354	0.019	0.308	0.692
ARHGEF18	-3.365	0.019	0.308	0.692
MRGPRG	-3.38	0.019	0.308	0.692
FOXP1	-3.387	0.019	0.308	0.692
LEPROT	-3.393	0.019	0.308	0.692
KRTAP19-2	-3.396	0.019	0.308	0.692
AKAP7	-3.398	0.019	0.308	0.692
DHTKD1	-3.4	0.019	0.308	0.692
TBC1D23	-3.404	0.019	0.308	0.692
TMEM61	-3.406	0.019	0.308	0.692
C21orf37	-3.412	0.019	0.308	0.692
ZNF700	-3.414	0.019	0.308	0.692
KRTAP10-5	-3.415	0.019	0.3	0.7
HIST1H3B	-3.417	0.019	0.3	0.7
SON	-3.422	0.019	0.3	0.7
MTHFD2L	-3.426	0.019	0.3	0.7
OXGR1	-3.427	0.019	0.3	0.7
PPM1D	-3.428	0.019	0.3	0.7
LETMD1	-3.434	0.019	0.3	0.7
TBC1D5	-3.435	0.019	0.3	0.7
LOR	-3.445	0.019	0.293	0.707
FPGT	-3.453	0.019	0.293	0.707
PCMT1	-3.455	0.019	0.293	0.707
TFAP2E	-3.458	0.019	0.293	0.707
NANOG	-3.46	0.019	0.293	0.707
H3F3C	-3.461	0.019	0.293	0.707
SLC29A3	-3.465	0.019	0.293	0.707
AARSD1	-3.467	0.019	0.293	0.707
UVRAG	-3.473	0.019	0.293	0.707
CDK13	-3.475	0.019	0.293	0.707
CRIPT	-3.479	0.019	0.293	0.707
UGT1A1	-3.485	0.019	0.293	0.707
DEDD2	-3.486	0.019	0.293	0.707
CCDC23	-3.49	0.019	0.293	0.707
C12orf76	-3.512	0.019	0.293	0.707
OGFR	-3.516	0.019	0.293	0.707
HSD3B7	-3.521	0.019	0.293	0.707
CDK12	-3.522	0.019	0.293	0.707
RPS4X	-3.531	0.02	0.31	0.69
PGAM4	-3.537	0.02	0.31	0.69
MAPK12	-3.538	0.02	0.31	0.69
CPEB2	-3.539	0.02	0.31	0.69
CYCS	-3.539	0.022	0.326	0.674
HIGD1A	-3.542	0.022	0.326	0.674
FUS	-3.545	0.022	0.326	0.674
HIST1H3E	-3.546	0.022	0.326	0.674
SLC25A22	-3.552	0.022	0.326	0.674
TMEM80	-3.559	0.022	0.326	0.674
KRTAP21-1	-3.564	0.022	0.326	0.674
C12orf29	-3.567	0.022	0.326	0.674
P2RX6	-3.573	0.022	0.326	0.674
C11orf44	-3.581	0.022	0.326	0.674
IRS2	-3.583	0.022	0.326	0.674
DNAH17	-3.584	0.022	0.326	0.674
TNRC6B	-3.587	0.022	0.326	0.674
TRIM64B	-3.595	0.022	0.326	0.674
GJB4	-3.6	0.022	0.326	0.674
SCAND1	-3.6	0.022	0.326	0.674
ARHGAP17	-3.605	0.022	0.326	0.674
CHIC2	-3.605	0.022	0.326	0.674
ROPN1	-3.605	0.022	0.326	0.674
UGT1A3	-3.607	0.022	0.326	0.674
ZNF85	-3.613	0.022	0.326	0.674
KIFC1	-3.615	0.022	0.326	0.674
ZCCHC24	-3.616	0.022	0.326	0.674
FAM110C	-3.623	0.022	0.326	0.674
NEK2	-3.625	0.022	0.326	0.674
ORMDL2	-3.629	0.022	0.326	0.674
SLC10A2	-3.633	0.022	0.318	0.682
NOL3	-3.637	0.022	0.318	0.682
AKAP2	-3.64	0.022	0.318	0.682
NUAK2	-3.641	0.022	0.318	0.682
PDF	-3.644	0.022	0.318	0.682
KRT6A	-3.646	0.022	0.318	0.682
ELF3	-3.653	0.022	0.318	0.682
CNOT2	-3.654	0.022	0.318	0.682
HRASLS5	-3.661	0.022	0.318	0.682
OST4	-3.662	0.022	0.318	0.682
TESK1	-3.665	0.022	0.318	0.682
OVCA2	-3.668	0.022	0.318	0.682
OR10G3	-3.673	0.022	0.318	0.682
NPIPB5	-3.677	0.022	0.318	0.682
AKT1	-3.677	0.022	0.318	0.682
HELQ	-3.679	0.022	0.318	0.682
TGM6	-3.679	0.022	0.311	0.689
ACTR5	-3.683	0.022	0.311	0.689
FGD2	-3.685	0.022	0.311	0.689
MED1	-3.687	0.022	0.311	0.689
RPS6	-3.689	0.023	0.326	0.674
IFNGR1	-3.689	0.023	0.326	0.674
KDM5B	-3.69	0.023	0.326	0.674
CPEB4	-3.694	0.023	0.326	0.674
PCGF5	-3.695	0.023	0.326	0.674
FKBP2	-3.698	0.023	0.326	0.674
ARHGEF25	-3.699	0.023	0.326	0.674
KIR2DL1	-3.699	0.023	0.319	0.681
PRAMEF10	-3.708	0.023	0.319	0.681
OR2T7	-3.709	0.023	0.319	0.681
TGFBR2	-3.711	0.023	0.319	0.681
SNX27	-3.713	0.023	0.319	0.681
SPEF1	-3.713	0.023	0.319	0.681
C6orf120	-3.713	0.023	0.319	0.681
KIAA1279	-3.718	0.023	0.319	0.681
PDE10A	-3.721	0.023	0.319	0.681
EED	-3.724	0.023	0.319	0.681
ELOVL2	-3.734	0.023	0.319	0.681
LTC4S	-3.737	0.023	0.319	0.681
NAGA	-3.744	0.023	0.319	0.681
HLA-B	-3.747	0.023	0.319	0.681
HELT	-3.752	0.023	0.319	0.681
PER2	-3.753	0.023	0.319	0.681
LAMTOR4	-3.754	0.023	0.319	0.681
C12orf43	-3.754	0.023	0.319	0.681
ALPP	-3.757	0.023	0.319	0.681
LRWD1	-3.76	0.023	0.319	0.681
RHOD	-3.766	0.023	0.319	0.681
RNF166	-3.77	0.023	0.319	0.681
PXN	-3.776	0.023	0.319	0.681
C4A	-3.778	0.023	0.319	0.681
SMPD2	-3.78	0.023	0.319	0.681
CHRNE	-3.783	0.023	0.319	0.681
STK24	-3.786	0.023	0.319	0.681
C1orf74	-3.788	0.023	0.319	0.681
CASP1	-3.789	0.023	0.319	0.681
SPEN	-3.789	0.023	0.319	0.681
GTF2A1	-3.789	0.023	0.319	0.681
ALPPL2	-3.795	0.023	0.319	0.681
C14orf2	-3.795	0.023	0.319	0.681
ARL2BP	-3.803	0.023	0.319	0.681
SPACA1	-3.805	0.023	0.312	0.688
EFCAB7	-3.808	0.023	0.312	0.688
TIFAB	-3.809	0.023	0.312	0.688
METTL21C	-3.818	0.023	0.312	0.688
TCP11L1	-3.823	0.023	0.312	0.688
ATE1	-3.827	0.023	0.312	0.688
PITPNB	-3.828	0.023	0.312	0.688
GPR56	-3.83	0.023	0.312	0.688
CCDC102B	-3.832	0.023	0.312	0.688
FABP5	-3.833	0.023	0.312	0.688
PDE7B	-3.836	0.023	0.312	0.688
BTN3A2	-3.837	0.023	0.312	0.688
FAM111A	-3.837	0.023	0.312	0.688
GDF10	-3.841	0.023	0.312	0.688
B4GALNT4	-3.842	0.023	0.312	0.688
SMIM12	-3.844	0.023	0.312	0.688
TST	-3.844	0.023	0.312	0.688
TRADD	-3.845	0.023	0.312	0.688
MTCH1	-3.846	0.023	0.312	0.688
ZNF91	-3.847	0.023	0.312	0.688
CYP26A1	-3.848	0.023	0.312	0.688
SSX5	-3.849	0.023	0.306	0.694
PKN2	-3.853	0.023	0.306	0.694
IRX5	-3.854	0.023	0.306	0.694
ERCC6L2	-3.855	0.023	0.306	0.694
RPL22	-3.861	0.023	0.306	0.694
PXDC1	-3.864	0.023	0.306	0.694
RPL22L1	-3.865	0.023	0.306	0.694
FAM230A	-3.867	0.023	0.306	0.694
TPBGL	-3.871	0.023	0.306	0.694
RFPL1	-3.878	0.023	0.306	0.694
LRRC1	-3.88	0.023	0.306	0.694
SNX6	-3.882	0.023	0.306	0.694
ANKRD18A	-3.882	0.023	0.306	0.694
CRYBB2	-3.884	0.023	0.306	0.694
C11orf45	-3.886	0.023	0.306	0.694
MAP4K2	-3.887	0.023	0.306	0.694
SLC22A18	-3.892	0.023	0.306	0.694
GOSR1	-3.892	0.023	0.306	0.694
PTAR1	-3.894	0.023	0.306	0.694
MKI67	-3.895	0.023	0.306	0.694
NT5C1B	-3.896	0.023	0.306	0.694
MDFI	-3.901	0.023	0.306	0.694
MECR	-3.913	0.023	0.306	0.694
PRR26	-3.921	0.023	0.306	0.694
TAS2R30	-3.922	0.023	0.306	0.694
OR52B6	-3.924	0.023	0.3	0.7
FAM151A	-3.925	0.023	0.3	0.7
KRTAP10-8	-3.925	0.023	0.294	0.706
ZNF181	-3.932	0.023	0.294	0.706
ZNF318	-3.932	0.023	0.294	0.706
PITRM1	-3.933	0.023	0.294	0.706
FLCN	-3.935	0.023	0.294	0.706
TK2	-3.935	0.023	0.294	0.706
LIN7C	-3.936	0.023	0.294	0.706
EFNB2	-3.938	0.023	0.294	0.706
ZNF821	-3.945	0.023	0.294	0.706
TUBA8	-3.949	0.023	0.294	0.706
C5orf30	-3.952	0.023	0.294	0.706
RSU1	-3.952	0.023	0.294	0.706
TACO1	-3.953	0.023	0.294	0.706
HBZ	-3.954	0.023	0.294	0.706
MROH7	-3.954	0.023	0.294	0.706
C6orf136	-3.958	0.023	0.294	0.706
WDR6	-3.959	0.023	0.294	0.706
PNLDC1	-3.963	0.023	0.294	0.706
NAA50	-3.964	0.025	0.308	0.692
RPS20	-3.975	0.026	0.321	0.679
SSX7	-3.977	0.026	0.315	0.685
CHD1L	-3.979	0.026	0.315	0.685
GSTA1	-3.988	0.026	0.315	0.685
RDH14	-3.989	0.026	0.315	0.685
ZNF552	-3.99	0.026	0.315	0.685
RIBC1	-3.999	0.026	0.315	0.685
NADSYN1	-4	0.026	0.315	0.685
UBR5	-4	0.026	0.315	0.685
LMO4	-4.002	0.026	0.315	0.685
SH3GLB1	-4.003	0.026	0.315	0.685
CYP21A2	-4.004	0.026	0.315	0.685
PLXDC2	-4.007	0.026	0.315	0.685
FAM213B	-4.012	0.026	0.315	0.685
ULK1	-4.014	0.026	0.315	0.685
SIVA1	-4.022	0.026	0.315	0.685
C1orf173	-4.022	0.026	0.315	0.685
TDG	-4.029	0.026	0.315	0.685
ITPR3	-4.029	0.026	0.315	0.685
VPS26A	-4.03	0.026	0.315	0.685
TNNC2	-4.03	0.026	0.315	0.685
ZNF410	-4.032	0.026	0.315	0.685
GLI1	-4.033	0.026	0.315	0.685
GRK1	-4.038	0.026	0.309	0.691
CCBL2	-4.042	0.026	0.309	0.691
SMARCB1	-4.048	0.026	0.309	0.691
FAM122A	-4.056	0.026	0.309	0.691
OR51D1	-4.058	0.026	0.304	0.696
GYPE	-4.058	0.026	0.304	0.696
FAM229B	-4.062	0.026	0.304	0.696
SPINT4	-4.068	0.026	0.304	0.696
DOCK9	-4.076	0.026	0.304	0.696
VCX2	-4.077	0.026	0.304	0.696
ZBTB22	-4.081	0.026	0.304	0.696
RPGR	-4.081	0.026	0.304	0.696
TPBG	-4.081	0.026	0.304	0.696
VPS29	-4.082	0.026	0.304	0.696
KRTAP10-2	-4.088	0.026	0.298	0.702
KRTAP19-7	-4.09	0.026	0.298	0.702
TGIF1	-4.091	0.026	0.298	0.702
TEAD3	-4.095	0.026	0.298	0.702
CCDC144NL	-4.098	0.026	0.298	0.702
CAB39	-4.099	0.026	0.298	0.702
SCAF11	-4.1	0.026	0.298	0.702
CR1L	-4.101	0.026	0.298	0.702
PDLIM5	-4.102	0.026	0.298	0.702
FBXO3	-4.103	0.026	0.298	0.702
ZNF654	-4.111	0.026	0.298	0.702
TSR3	-4.113	0.026	0.298	0.702
DZANK1	-4.114	0.026	0.298	0.702
HEATR1	-4.115	0.028	0.31	0.69
ZIC2	-4.117	0.028	0.31	0.69
RHOB	-4.12	0.028	0.31	0.69
MBD2	-4.121	0.028	0.31	0.69
CLCA2	-4.126	0.028	0.31	0.69
TRIM23	-4.128	0.028	0.31	0.69
ARHGAP20	-4.131	0.028	0.31	0.69
P2RY6	-4.131	0.028	0.31	0.69
MOV10	-4.131	0.028	0.31	0.69
SLC1A1	-4.135	0.028	0.31	0.69
PTPRE	-4.135	0.028	0.31	0.69
C19orf10	-4.136	0.028	0.31	0.69
FAHD1	-4.137	0.028	0.31	0.69
ACY3	-4.137	0.028	0.31	0.69
HNRNPH1	-4.141	0.028	0.31	0.69
TRIM21	-4.145	0.028	0.31	0.69
TUBA1A	-4.145	0.028	0.31	0.69
PTPRK	-4.146	0.028	0.31	0.69
HRH3	-4.147	0.028	0.305	0.695
C6orf163	-4.154	0.028	0.305	0.695
OSGIN1	-4.158	0.028	0.305	0.695
ATF7	-4.16	0.028	0.305	0.695
HEATR3	-4.161	0.028	0.305	0.695
CCDC90B	-4.162	0.028	0.305	0.695
FAM155A	-4.164	0.028	0.305	0.695
CDKN2AIP	-4.164	0.028	0.305	0.695
RPRD1B	-4.166	0.028	0.305	0.695
INTS1	-4.169	0.029	0.317	0.683
PARVA	-4.169	0.029	0.317	0.683
ORM1	-4.17	0.029	0.317	0.683
SNX14	-4.172	0.029	0.317	0.683
NKTR	-4.174	0.029	0.317	0.683
TTLL6	-4.179	0.029	0.317	0.683
ASAH1	-4.18	0.029	0.317	0.683
ZNF479	-4.184	0.029	0.317	0.683
CDHR2	-4.186	0.029	0.317	0.683
RASGRF1	-4.186	0.029	0.317	0.683
TADA2A	-4.187	0.029	0.317	0.683
EIF4EBP3	-4.188	0.029	0.317	0.683
FZR1	-4.189	0.029	0.317	0.683
RAP2A	-4.19	0.029	0.317	0.683
TEX36	-4.19	0.029	0.317	0.683
PAIP1	-4.191	0.029	0.317	0.683
ACSM2B	-4.195	0.029	0.317	0.683
PABPN1	-4.196	0.029	0.317	0.683
FANCM	-4.198	0.029	0.317	0.683
UBOX5	-4.2	0.029	0.317	0.683
LGALS9	-4.206	0.029	0.317	0.683
PLIN4	-4.206	0.029	0.317	0.683
CCDC74B	-4.207	0.029	0.317	0.683
P2RY2	-4.208	0.029	0.317	0.683
MRGPRX3	-4.209	0.029	0.317	0.683
UBAP2L	-4.211	0.029	0.317	0.683
CORT	-4.213	0.029	0.317	0.683
HIST1H2AD	-4.218	0.029	0.317	0.683
CSF1	-4.219	0.029	0.317	0.683
IQGAP3	-4.219	0.029	0.317	0.683
MYCBP2	-4.22	0.029	0.317	0.683
FOXP4	-4.223	0.029	0.317	0.683
WBP2NL	-4.226	0.029	0.317	0.683
FAM24A	-4.228	0.029	0.317	0.683
ANAPC15	-4.234	0.029	0.317	0.683
ZNF501	-4.235	0.029	0.317	0.683
AGER	-4.236	0.029	0.317	0.683
KCNIP2	-4.237	0.029	0.317	0.683
ATP2B1	-4.238	0.029	0.317	0.683
MATN4	-4.24	0.029	0.317	0.683
PYGL	-4.24	0.029	0.317	0.683
NKAIN4	-4.244	0.029	0.317	0.683
C2orf69	-4.244	0.029	0.317	0.683
PTBP1	-4.245	0.029	0.317	0.683
TRABD2B	-4.245	0.029	0.317	0.683
TNKS1BP1	-4.248	0.029	0.317	0.683
SH2D4B	-4.249	0.029	0.317	0.683
CCDC47	-4.251	0.029	0.317	0.683
CYR61	-4.253	0.029	0.317	0.683
C8orf33	-4.254	0.029	0.317	0.683
ARL14EP	-4.256	0.029	0.317	0.683
PARK2	-4.258	0.029	0.317	0.683
UBE2Q1	-4.259	0.029	0.317	0.683
UBQLN2	-4.26	0.029	0.317	0.683
H3F3B	-4.264	0.029	0.317	0.683
APOPT1	-4.268	0.029	0.317	0.683
BCAP29	-4.268	0.029	0.317	0.683
GATSL3	-4.268	0.029	0.317	0.683
VAPA	-4.271	0.029	0.317	0.683
MAN1A2	-4.271	0.029	0.317	0.683
OR10H1	-4.273	0.029	0.311	0.689
ALLC	-4.275	0.029	0.311	0.689
MISP	-4.276	0.029	0.311	0.689
MT1HL1	-4.278	0.029	0.311	0.689
GFOD1	-4.284	0.029	0.311	0.689
C1orf180	-4.286	0.029	0.311	0.689
ACSM2A	-4.287	0.029	0.311	0.689
TRIM44	-4.287	0.029	0.311	0.689
FUCA2	-4.295	0.029	0.311	0.689
PCED1B	-4.296	0.029	0.311	0.689
HELLS	-4.297	0.029	0.311	0.689
CCNYL1	-4.299	0.029	0.311	0.689
MUTYH	-4.301	0.029	0.311	0.689
JUND	-4.301	0.029	0.311	0.689
LY96	-4.302	0.029	0.311	0.689
KLLN	-4.304	0.029	0.311	0.689
TRAP1	-4.304	0.029	0.311	0.689
METTL10	-4.308	0.029	0.311	0.689
FAM179B	-4.309	0.029	0.311	0.689
FNDC3B	-4.316	0.029	0.311	0.689
SRCRB4D	-4.316	0.029	0.311	0.689
HHIPL1	-4.317	0.029	0.311	0.689
ZRANB1	-4.32	0.029	0.311	0.689
TMSB4Y	-4.324	0.029	0.311	0.689
EPB41L3	-4.325	0.029	0.311	0.689
GNPTG	-4.331	0.029	0.311	0.689
PHLDB1	-4.333	0.029	0.311	0.689
HEY2	-4.335	0.029	0.311	0.689
SCRT2	-4.339	0.029	0.306	0.694
ERP44	-4.34	0.029	0.306	0.694
FGD6	-4.341	0.029	0.306	0.694
KRT25	-4.344	0.029	0.302	0.698
MS4A2	-4.344	0.029	0.302	0.698
CCDC67	-4.347	0.029	0.302	0.698
UCN2	-4.351	0.029	0.302	0.698
ZXDA	-4.352	0.029	0.302	0.698
TSPAN1	-4.357	0.029	0.302	0.698
PHF3	-4.357	0.029	0.302	0.698
COL16A1	-4.358	0.029	0.302	0.698
CHST13	-4.362	0.029	0.302	0.698
TAF5L	-4.363	0.029	0.302	0.698
CXCL12	-4.372	0.029	0.302	0.698
RAB9A	-4.373	0.029	0.302	0.698
RP11-408E5.4	-4.375	0.029	0.302	0.698
OARD1	-4.375	0.029	0.302	0.698
C4orf46	-4.375	0.029	0.302	0.698
ZNF618	-4.377	0.029	0.302	0.698
LRRC16A	-4.378	0.029	0.302	0.698
C2orf82	-4.379	0.029	0.302	0.698
PRCC	-4.381	0.029	0.302	0.698
PTPRCAP	-4.385	0.029	0.302	0.698
LMF2	-4.386	0.029	0.302	0.698
HTATIP2	-4.388	0.029	0.302	0.698
SYT12	-4.388	0.029	0.302	0.698
AIF1	-4.391	0.029	0.302	0.698
SLAMF6	-4.391	0.029	0.302	0.698
SP2	-4.396	0.029	0.302	0.698
PRODH	-4.401	0.029	0.302	0.698
SMCO3	-4.401	0.029	0.302	0.698
CELF1	-4.404	0.029	0.302	0.698
RNLS	-4.404	0.029	0.302	0.698
SPDEF	-4.406	0.029	0.302	0.698
ADCY5	-4.409	0.029	0.302	0.698
SLC25A28	-4.41	0.029	0.302	0.698
C20orf27	-4.41	0.029	0.302	0.698
SFXN4	-4.412	0.029	0.302	0.698
ZNF202	-4.413	0.029	0.302	0.698
GAS1	-4.416	0.029	0.302	0.698
RHCE	-4.416	0.029	0.302	0.698
SOX1	-4.416	0.029	0.297	0.703
C5orf17	-4.416	0.029	0.297	0.703
INS	-4.418	0.029	0.292	0.708
CRYAB	-4.418	0.029	0.292	0.708
MMACHC	-4.419	0.029	0.292	0.708
TTC22	-4.423	0.029	0.292	0.708
STAM	-4.424	0.029	0.292	0.708
C18orf54	-4.427	0.029	0.292	0.708
ELF4	-4.428	0.029	0.292	0.708
FAM193A	-4.43	0.029	0.292	0.708
LRPAP1	-4.437	0.029	0.292	0.708
IL4	-4.438	0.029	0.292	0.708
HNRNPA0	-4.442	0.029	0.292	0.708
TAF6L	-4.442	0.029	0.292	0.708
TBC1D2B	-4.445	0.029	0.292	0.708
C11orf63	-4.446	0.029	0.292	0.708
PAFAH1B2	-4.447	0.029	0.292	0.708
GPR160	-4.449	0.029	0.292	0.708
CDC42BPG	-4.45	0.029	0.292	0.708
CLPSL1	-4.45	0.029	0.292	0.708
SUV420H1	-4.451	0.029	0.292	0.708
FRMD8	-4.454	0.029	0.292	0.708
ODF3	-4.456	0.029	0.292	0.708
NXF5	-4.456	0.029	0.292	0.708
PCDH10	-4.459	0.029	0.292	0.708
CNGA4	-4.461	0.029	0.292	0.708
GPA33	-4.468	0.029	0.292	0.708
LAP3	-4.47	0.029	0.292	0.708
CRYBA2	-4.47	0.029	0.292	0.708
TMEM54	-4.47	0.029	0.292	0.708
TAF8	-4.473	0.029	0.292	0.708
TDRD3	-4.474	0.029	0.292	0.708
CPNE5	-4.475	0.029	0.292	0.708
C11orf1	-4.477	0.029	0.292	0.708
CCDC59	-4.478	0.029	0.292	0.708
TMEM167A	-4.479	0.029	0.292	0.708
MRFAP1L1	-4.479	0.029	0.292	0.708
DDTL	-4.48	0.029	0.292	0.708
SPANXD	-4.49	0.029	0.292	0.708
NFKBIL1	-4.491	0.029	0.292	0.708
ZNF296	-4.492	0.029	0.292	0.708
ATAT1	-4.494	0.029	0.292	0.708
ASRGL1	-4.495	0.029	0.292	0.708
SLC16A10	-4.497	0.029	0.292	0.708
OR7A10	-4.498	0.029	0.292	0.708
CAMK2B	-4.5	0.029	0.292	0.708
GNA12	-4.501	0.029	0.292	0.708
PIAS1	-4.505	0.029	0.292	0.708
CTNND2	-4.507	0.029	0.292	0.708
ADI1	-4.507	0.029	0.292	0.708
GSTA5	-4.507	0.029	0.288	0.712
SAAL1	-4.511	0.029	0.288	0.712
PPP1R12B	-4.512	0.029	0.288	0.712
ANP32B	-4.512	0.029	0.288	0.712
CHRNG	-4.512	0.029	0.288	0.712
ZNF585B	-4.514	0.029	0.288	0.712
PACRG	-4.515	0.029	0.288	0.712
CD300E	-4.515	0.029	0.288	0.712
ZNF720	-4.516	0.029	0.288	0.712
PHLPP1	-4.516	0.029	0.288	0.712
ZFYVE27	-4.517	0.029	0.288	0.712
MTMR6	-4.517	0.029	0.288	0.712
PPP4R1	-4.518	0.029	0.288	0.712
FRAT2	-4.518	0.029	0.288	0.712
HIST1H1E	-4.519	0.029	0.288	0.712
RGS17	-4.524	0.029	0.288	0.712
TBX1	-4.525	0.029	0.288	0.712
C17orf53	-4.525	0.029	0.288	0.712
GPC6	-4.525	0.029	0.288	0.712
BRPF1	-4.527	0.029	0.288	0.712
HAGHL	-4.528	0.029	0.288	0.712
KRT77	-4.528	0.029	0.284	0.716
OR52I2	-4.529	0.029	0.279	0.721
BTN2A1	-4.531	0.029	0.279	0.721
UGT1A5	-4.532	0.029	0.279	0.721
CFB	-4.539	0.029	0.279	0.721
OPRL1	-4.543	0.029	0.279	0.721
MBP	-4.543	0.029	0.279	0.721
EMX2	-4.543	0.029	0.279	0.721
CTSC	-4.544	0.029	0.279	0.721
CD2AP	-4.547	0.029	0.279	0.721
KCNA5	-4.548	0.029	0.279	0.721
PAOX	-4.548	0.029	0.279	0.721
ACHE	-4.549	0.029	0.279	0.721
BSX	-4.55	0.029	0.279	0.721
AKR1B15	-4.55	0.029	0.279	0.721
RAB40A	-4.55	0.029	0.279	0.721
USP48	-4.551	0.029	0.279	0.721
FANCD2	-4.553	0.029	0.279	0.721
BACH1	-4.554	0.029	0.279	0.721
PDE1B	-4.56	0.029	0.279	0.721
UGT1A10	-4.562	0.029	0.279	0.721
C6orf47	-4.564	0.029	0.279	0.721
COMMD6	-4.566	0.029	0.279	0.721
USP33	-4.567	0.029	0.279	0.721
GRM4	-4.567	0.029	0.275	0.725
RNF146	-4.568	0.029	0.275	0.725
H2AFV	-4.571	0.029	0.275	0.725
TMEM14C	-4.571	0.029	0.275	0.725
ABTB1	-4.574	0.029	0.275	0.725
SLC35E2B	-4.579	0.029	0.275	0.725
SHISA4	-4.579	0.029	0.275	0.725
FBXO45	-4.582	0.029	0.275	0.725
APOL2	-4.583	0.029	0.275	0.725
FAM131C	-4.584	0.029	0.275	0.725
PSME4	-4.584	0.029	0.275	0.725
TYR	-4.591	0.029	0.271	0.729
GATAD2B	-4.592	0.029	0.271	0.729
CTSD	-4.592	0.029	0.271	0.729
EDN2	-4.593	0.029	0.271	0.729
MMP13	-4.594	0.029	0.271	0.729
KCNC2	-4.595	0.029	0.271	0.729
PDZD3	-4.596	0.029	0.271	0.729
TTL	-4.596	0.029	0.271	0.729
GPX8	-4.597	0.029	0.271	0.729
SWAP70	-4.597	0.029	0.271	0.729
ARHGAP1	-4.599	0.029	0.271	0.729
KMT2E	-4.601	0.029	0.271	0.729
SLC2A11	-4.604	0.029	0.271	0.729
TACC3	-4.606	0.029	0.271	0.729
C1orf146	-4.608	0.029	0.268	0.732
WFDC10B	-4.611	0.029	0.268	0.732
KRTAP5-1	-4.617	0.029	0.268	0.732
GAS2L2	-4.62	0.029	0.268	0.732
GUCA2A	-4.625	0.029	0.264	0.736
APEX2	-4.627	0.029	0.264	0.736
LY6G5C	-4.629	0.029	0.264	0.736
C1orf210	-4.63	0.029	0.264	0.736
HNRNPA1	-4.63	0.029	0.264	0.736
F7	-4.632	0.029	0.264	0.736
PARD6A	-4.635	0.029	0.264	0.736
MTR	-4.638	0.029	0.264	0.736
SLC36A4	-4.638	0.029	0.264	0.736
ZNF197	-4.644	0.029	0.264	0.736
A4GALT	-4.644	0.029	0.264	0.736
DYRK2	-4.645	0.029	0.264	0.736
COL9A3	-4.65	0.029	0.264	0.736
TIMM10B	-4.651	0.029	0.264	0.736
CDK4	-4.655	0.029	0.264	0.736
PEX11G	-4.656	0.029	0.264	0.736
RGS10	-4.657	0.029	0.264	0.736
OR13J1	-4.657	0.029	0.264	0.736
IGFBP3	-4.658	0.029	0.264	0.736
FAM90A26	-4.661	0.029	0.264	0.736
HOXA4	-4.662	0.029	0.264	0.736
FAM120AOS	-4.665	0.029	0.264	0.736
RETNLB	-4.666	0.029	0.26	0.74
HIST1H2BK	-4.666	0.029	0.26	0.74
PRLHR	-4.667	0.029	0.257	0.743
HIST2H2BF	-4.668	0.029	0.257	0.743
UBALD1	-4.668	0.029	0.257	0.743
TCF23	-4.669	0.029	0.257	0.743
KLHL20	-4.669	0.029	0.257	0.743
PRSS8	-4.67	0.029	0.257	0.743
VASP	-4.67	0.029	0.257	0.743
TAB3	-4.674	0.029	0.257	0.743
AJAP1	-4.676	0.029	0.257	0.743
SAA4	-4.676	0.029	0.257	0.743
DNAJC21	-4.677	0.029	0.257	0.743
PLA2R1	-4.678	0.029	0.257	0.743
BIK	-4.682	0.029	0.257	0.743
B3GNT6	-4.686	0.029	0.253	0.747
SLC46A3	-4.688	0.029	0.253	0.747
TPM1	-4.69	0.029	0.253	0.747
KIAA0020	-4.695	0.029	0.253	0.747
GTSE1	-4.696	0.029	0.253	0.747
OR52N4	-4.701	0.029	0.253	0.747
TIGIT	-4.702	0.029	0.253	0.747
SPOCK1	-4.703	0.029	0.253	0.747
DDX11	-4.704	0.029	0.253	0.747
TADA1	-4.704	0.029	0.253	0.747
ATXN1	-4.708	0.029	0.253	0.747
C7orf66	-4.709	0.029	0.25	0.75
AP3B1	-4.709	0.029	0.25	0.75
MIOS	-4.71	0.029	0.25	0.75
FNBP4	-4.711	0.029	0.25	0.75
C3orf38	-4.711	0.029	0.25	0.75
DHRS7C	-4.712	0.029	0.25	0.75
MRGPRD	-4.713	0.029	0.247	0.753
OR2M5	-4.713	0.029	0.247	0.753
TPRA1	-4.716	0.029	0.247	0.753
ARFIP2	-4.721	0.029	0.247	0.753
ANAPC13	-4.722	0.029	0.247	0.753
DDX41	-4.723	0.031	0.256	0.744
SGPP2	-4.723	0.031	0.256	0.744
INPP5A	-4.723	0.031	0.256	0.744
FAM86B1	-4.723	0.031	0.256	0.744
HINT3	-4.725	0.031	0.256	0.744
CD38	-4.728	0.031	0.256	0.744
TTBK1	-4.728	0.031	0.256	0.744
NLRP6	-4.731	0.031	0.256	0.744
LYVE1	-4.731	0.031	0.256	0.744
ORAI3	-4.731	0.031	0.256	0.744
KRTAP19-4	-4.732	0.031	0.256	0.744
KIF13A	-4.732	0.031	0.256	0.744
WDFY1	-4.734	0.031	0.256	0.744
CEND1	-4.74	0.031	0.256	0.744
CD274	-4.74	0.031	0.256	0.744
PHLDB2	-4.745	0.031	0.256	0.744
NBPF6	-4.746	0.031	0.256	0.744
C9orf85	-4.746	0.031	0.256	0.744
IL12RB1	-4.747	0.031	0.256	0.744
PWWP2A	-4.747	0.031	0.256	0.744
MYCT1	-4.748	0.031	0.256	0.744
FAM173B	-4.75	0.031	0.256	0.744
ZNF503	-4.755	0.031	0.256	0.744
CLEC11A	-4.757	0.031	0.256	0.744
SLC17A2	-4.758	0.031	0.256	0.744
KLHDC3	-4.76	0.031	0.256	0.744
IRGM	-4.761	0.031	0.256	0.744
MGAT5	-4.761	0.031	0.256	0.744
FBP2	-4.762	0.031	0.256	0.744
KRTAP21-2	-4.764	0.031	0.256	0.744
FXYD6	-4.766	0.031	0.256	0.744
TBC1D30	-4.769	0.031	0.256	0.744
PDLIM1	-4.769	0.031	0.256	0.744
KRTAP4-5	-4.769	0.031	0.256	0.744
MAP9	-4.773	0.031	0.256	0.744
SHPRH	-4.773	0.031	0.256	0.744
APOBEC3F	-4.774	0.031	0.256	0.744
SERAC1	-4.776	0.031	0.256	0.744
FAM69A	-4.778	0.031	0.256	0.744
GNAZ	-4.779	0.031	0.256	0.744
TLDC1	-4.782	0.031	0.256	0.744
SRSF2	-4.787	0.033	0.266	0.734
NXPE4	-4.789	0.033	0.266	0.734
RBAK-RBAKDN	-4.789	0.033	0.266	0.734
RNF25	-4.793	0.033	0.266	0.734
BNIP3	-4.795	0.033	0.266	0.734
PTS	-4.795	0.033	0.266	0.734
GTF2H5	-4.797	0.033	0.266	0.734
ABHD10	-4.797	0.033	0.266	0.734
PON1	-4.799	0.033	0.266	0.734
FAM160A2	-4.8	0.033	0.266	0.734
FAM46A	-4.802	0.033	0.266	0.734
ANKRD36	-4.806	0.033	0.266	0.734
ARL5A	-4.809	0.033	0.266	0.734
IL2RB	-4.809	0.033	0.266	0.734
TEDDM1	-4.809	0.033	0.263	0.738
SPO11	-4.81	0.033	0.259	0.741
SLN	-4.815	0.033	0.259	0.741
ST8SIA4	-4.819	0.033	0.259	0.741
FAM161B	-4.82	0.033	0.259	0.741
FST	-4.82	0.033	0.259	0.741
PPAP2A	-4.822	0.033	0.259	0.741
PFDN5	-4.825	0.033	0.259	0.741
CSHL1	-4.825	0.033	0.256	0.744
SLCO4A1	-4.828	0.033	0.256	0.744
SMIM8	-4.832	0.033	0.256	0.744
ZMPSTE24	-4.833	0.033	0.256	0.744
VPS35	-4.836	0.033	0.256	0.744
SYT13	-4.838	0.033	0.256	0.744
SFSWAP	-4.838	0.033	0.256	0.744
GPR183	-4.84	0.033	0.256	0.744
GNA13	-4.841	0.033	0.256	0.744
BLACE	-4.844	0.033	0.256	0.744
DDAH2	-4.844	0.033	0.256	0.744
MAP2K4	-4.844	0.033	0.256	0.744
TBL1X	-4.844	0.033	0.256	0.744
TP53I13	-4.845	0.033	0.256	0.744
WDR27	-4.847	0.033	0.256	0.744
MOB2	-4.85	0.033	0.256	0.744
SAMD10	-4.852	0.033	0.256	0.744
LEMD2	-4.854	0.033	0.256	0.744
NLRX1	-4.855	0.033	0.256	0.744
PIGS	-4.855	0.033	0.256	0.744
CST5	-4.855	0.033	0.253	0.747
IAH1	-4.856	0.033	0.253	0.747
TRIM64C	-4.857	0.033	0.253	0.747
PTK2	-4.857	0.033	0.253	0.747
ELF2	-4.858	0.033	0.253	0.747
FAM168A	-4.862	0.033	0.253	0.747
CMC1	-4.862	0.033	0.253	0.747
KIAA0907	-4.862	0.033	0.253	0.747
XRCC1	-4.864	0.033	0.253	0.747
F2	-4.869	0.033	0.253	0.747
SEPT9	-4.869	0.033	0.253	0.747
PTPLA	-4.871	0.033	0.253	0.747
HDAC7	-4.873	0.033	0.253	0.747
SEC31B	-4.877	0.033	0.253	0.747
IL10RA	-4.877	0.033	0.253	0.747
SP5	-4.88	0.033	0.253	0.747
KCTD3	-4.881	0.033	0.253	0.747
C12orf57	-4.883	0.033	0.253	0.747
NTSR2	-4.884	0.033	0.253	0.747
CARNS1	-4.884	0.033	0.253	0.747
ZNF493	-4.886	0.033	0.253	0.747
HIST1H1D	-4.887	0.033	0.253	0.747
ZNF264	-4.889	0.033	0.253	0.747
C6orf226	-4.892	0.033	0.253	0.747
SLC17A1	-4.895	0.033	0.253	0.747
PRR7	-4.896	0.033	0.253	0.747
DKK3	-4.897	0.033	0.253	0.747
RAB6A	-4.897	0.033	0.253	0.747
MSANTD2	-4.9	0.033	0.253	0.747
TMEM105	-4.9	0.033	0.253	0.747
FASN	-4.9	0.033	0.253	0.747
DCAF10	-4.901	0.033	0.253	0.747
CACNA2D2	-4.903	0.033	0.253	0.747
COX6C	-4.903	0.033	0.253	0.747
MED9	-4.904	0.033	0.253	0.747
ALX4	-4.905	0.033	0.253	0.747
FIBP	-4.906	0.033	0.253	0.747
SLC11A1	-4.908	0.033	0.253	0.747
GPATCH11	-4.909	0.033	0.253	0.747
RANBP9	-4.909	0.033	0.253	0.747
PROM1	-4.912	0.033	0.253	0.747
USP18	-4.915	0.033	0.253	0.747
REST	-4.918	0.033	0.253	0.747
CALML6	-4.919	0.033	0.253	0.747
LCE4A	-4.92	0.033	0.253	0.747
SERTAD1	-4.92	0.033	0.253	0.747
MFNG	-4.92	0.033	0.253	0.747
FAXDC2	-4.921	0.033	0.253	0.747
USP15	-4.922	0.033	0.253	0.747
CCND3	-4.924	0.033	0.253	0.747
ART5	-4.926	0.033	0.253	0.747
RPL31	-4.929	0.033	0.253	0.747
MYOM2	-4.929	0.033	0.253	0.747
SWSAP1	-4.93	0.033	0.253	0.747
ARFRP1	-4.932	0.033	0.253	0.747
EPS8L2	-4.935	0.033	0.253	0.747
HOXC4	-4.938	0.033	0.253	0.747
RLF	-4.94	0.033	0.253	0.747
YIF1A	-4.94	0.033	0.253	0.747
ELOVL5	-4.944	0.033	0.253	0.747
PGAP2	-4.944	0.033	0.253	0.747
IER2	-4.947	0.033	0.253	0.747
NMBR	-4.947	0.033	0.253	0.747
SCGB2A1	-4.95	0.033	0.253	0.747
CST6	-4.95	0.033	0.253	0.747
ZNF860	-4.951	0.033	0.253	0.747
CYP2C9	-4.951	0.033	0.253	0.747
MBD4	-4.952	0.033	0.253	0.747
EFCAB2	-4.954	0.033	0.253	0.747
KRTAP11-1	-4.954	0.033	0.25	0.75
HYI	-4.955	0.033	0.25	0.75
PPP1R3G	-4.955	0.033	0.25	0.75
NCKAP5L	-4.957	0.033	0.25	0.75
TCTE3	-4.957	0.033	0.25	0.75
NFIL3	-4.958	0.033	0.25	0.75
PPP3R1	-4.959	0.033	0.25	0.75
PRSS46	-4.961	0.033	0.25	0.75
EPHA7	-4.962	0.033	0.25	0.75
KRTAP10-10	-4.962	0.033	0.247	0.753
MAPK8IP1	-4.964	0.033	0.247	0.753
TMEM55B	-4.965	0.033	0.247	0.753
ICK	-4.965	0.033	0.247	0.753
PRKG1	-4.967	0.033	0.247	0.753
CHAF1A	-4.97	0.034	0.256	0.744
SLC22A18AS	-4.972	0.034	0.256	0.744
GIMAP8	-4.973	0.034	0.256	0.744
KRTAP20-3	-4.975	0.034	0.256	0.744
EHBP1	-4.976	0.034	0.256	0.744
TSPAN32	-4.977	0.034	0.256	0.744
KIAA0125	-4.978	0.034	0.256	0.744
APEX1	-4.982	0.034	0.256	0.744
SPG21	-4.983	0.034	0.256	0.744
XRCC6BP1	-4.984	0.034	0.256	0.744
FAM83H	-4.989	0.034	0.256	0.744
TENM4	-4.991	0.034	0.256	0.744
TBR1	-4.993	0.034	0.253	0.747
AP3D1	-4.994	0.034	0.253	0.747
MGAT2	-4.996	0.034	0.253	0.747
PDCD1	-4.996	0.034	0.253	0.747
RCC2	-4.999	0.034	0.253	0.747
ABCA4	-5	0.034	0.253	0.747
ASCL3	-5	0.034	0.253	0.747
ETV3	-5.001	0.034	0.253	0.747
IFRD1	-5.001	0.034	0.253	0.747
UHRF2	-5.005	0.034	0.253	0.747
ABHD5	-5.005	0.034	0.253	0.747
ANKRD37	-5.007	0.034	0.253	0.747
SAE1	-5.011	0.036	0.261	0.739
ZNF595	-5.011	0.036	0.261	0.739
TRAF3IP3	-5.012	0.036	0.261	0.739
GLB1L3	-5.012	0.036	0.261	0.739
HHEX	-5.013	0.036	0.261	0.739
PEA15	-5.017	0.036	0.261	0.739
CCS	-5.019	0.036	0.261	0.739
DNAL4	-5.022	0.036	0.261	0.739
POLR2J	-5.025	0.036	0.261	0.739
CXorf28	-5.026	0.036	0.261	0.739
ACP2	-5.027	0.036	0.261	0.739
CNNM3	-5.027	0.036	0.261	0.739
RTN3	-5.029	0.036	0.261	0.739
COL4A1	-5.031	0.036	0.261	0.739
UGT2B10	-5.032	0.036	0.261	0.739
C8orf58	-5.032	0.036	0.261	0.739
CATSPER1	-5.034	0.036	0.261	0.739
BET1L	-5.035	0.036	0.261	0.739
PRDX3	-5.036	0.036	0.261	0.739
OR52E2	-5.037	0.036	0.261	0.739
USP47	-5.038	0.036	0.261	0.739
CLN5	-5.039	0.036	0.261	0.739
C19orf25	-5.039	0.036	0.261	0.739
NUDT16L1	-5.039	0.036	0.261	0.739
NT5C	-5.04	0.036	0.261	0.739
NRXN3	-5.041	0.036	0.261	0.739
CEP41	-5.041	0.036	0.261	0.739
NRIP3	-5.044	0.036	0.261	0.739
TGIF2	-5.048	0.036	0.261	0.739
LTV1	-5.051	0.036	0.261	0.739
NR2C2AP	-5.051	0.036	0.261	0.739
OGFOD2	-5.051	0.036	0.261	0.739
KCNMB2	-5.054	0.036	0.261	0.739
CCL7	-5.055	0.036	0.261	0.739
L3HYPDH	-5.057	0.036	0.261	0.739
C10orf25	-5.057	0.036	0.261	0.739
KLF15	-5.059	0.036	0.261	0.739
FBXW8	-5.061	0.036	0.261	0.739
CLN3	-5.064	0.036	0.261	0.739
RDH5	-5.069	0.036	0.261	0.739
UBIAD1	-5.071	0.036	0.261	0.739
BCKDHB	-5.072	0.036	0.261	0.739
SEPT5	-5.072	0.036	0.261	0.739
WNT5A	-5.072	0.036	0.261	0.739
SIRPB1	-5.072	0.036	0.261	0.739
ZNF789	-5.073	0.036	0.261	0.739
F10	-5.074	0.036	0.261	0.739
HSD17B7	-5.074	0.036	0.261	0.739
CITED2	-5.075	0.036	0.261	0.739
B3GNT4	-5.076	0.036	0.261	0.739
ZNF541	-5.078	0.036	0.261	0.739
TRERF1	-5.08	0.036	0.261	0.739
DDX43	-5.086	0.036	0.261	0.739
SYNC	-5.089	0.036	0.261	0.739
LAMA1	-5.092	0.036	0.261	0.739
NUDCD2	-5.094	0.036	0.261	0.739
ARL6IP6	-5.095	0.036	0.261	0.739
TCF21	-5.096	0.036	0.261	0.739
PCNXL3	-5.099	0.036	0.261	0.739
SBF1	-5.099	0.036	0.261	0.739
MYO10	-5.101	0.036	0.261	0.739
NCOA5	-5.104	0.036	0.261	0.739
MICU1	-5.104	0.036	0.261	0.739
KCNMB4	-5.106	0.036	0.261	0.739
C14orf166B	-5.107	0.036	0.261	0.739
TUFT1	-5.109	0.036	0.261	0.739
FAM209B	-5.112	0.036	0.261	0.739
SULT1A2	-5.112	0.036	0.261	0.739
FBXL19	-5.112	0.036	0.261	0.739
SDAD1	-5.115	0.037	0.27	0.73
MMP15	-5.117	0.037	0.27	0.73
ZSCAN12	-5.117	0.037	0.27	0.73
CD302	-5.12	0.037	0.27	0.73
PTPDC1	-5.122	0.037	0.27	0.73
LYST	-5.124	0.037	0.27	0.73
USP53	-5.125	0.037	0.27	0.73
EFHC1	-5.127	0.037	0.27	0.73
TPGS1	-5.127	0.037	0.27	0.73
UBE4A	-5.127	0.037	0.27	0.73
PIK3R2	-5.13	0.037	0.27	0.73
ST7-OT4	-5.13	0.037	0.27	0.73
RGS16	-5.132	0.037	0.27	0.73
SAFB2	-5.132	0.037	0.27	0.73
ARL8A	-5.133	0.037	0.27	0.73
RNFT1	-5.134	0.037	0.27	0.73
USH1C	-5.135	0.037	0.27	0.73
SLC15A3	-5.138	0.037	0.27	0.73
XPO5	-5.14	0.037	0.27	0.73
EPT1	-5.146	0.037	0.27	0.73
SLC2A10	-5.149	0.037	0.27	0.73
CRIP2	-5.151	0.037	0.27	0.73
ZMYND15	-5.151	0.037	0.27	0.73
C6orf100	-5.153	0.037	0.27	0.73
TMEM128	-5.154	0.037	0.27	0.73
ZNF133	-5.154	0.037	0.27	0.73
PHLDA2	-5.155	0.037	0.27	0.73
CCDC88B	-5.156	0.037	0.27	0.73
APOB	-5.157	0.037	0.27	0.73
ZNF81	-5.158	0.037	0.27	0.73
TBC1D4	-5.161	0.037	0.27	0.73
VILL	-5.163	0.037	0.27	0.73
AMPD3	-5.163	0.037	0.27	0.73
OR5P2	-5.163	0.037	0.267	0.733
SPINK5	-5.164	0.037	0.267	0.733
ZNF589	-5.167	0.037	0.267	0.733
CYP2S1	-5.171	0.037	0.267	0.733
RFPL4B	-5.172	0.037	0.264	0.736
SMARCD1	-5.172	0.037	0.264	0.736
BACH2	-5.172	0.037	0.264	0.736
TBC1D22B	-5.174	0.037	0.264	0.736
CYP26C1	-5.174	0.037	0.261	0.739
CSRP2	-5.176	0.037	0.261	0.739
PATE3	-5.177	0.037	0.261	0.739
CHRNB1	-5.179	0.037	0.261	0.739
RIPK4	-5.179	0.037	0.261	0.739
JTB	-5.183	0.037	0.261	0.739
FAM47C	-5.183	0.037	0.258	0.742
C12orf73	-5.186	0.037	0.258	0.742
RHOBTB1	-5.186	0.037	0.258	0.742
NFE2L2	-5.186	0.037	0.258	0.742
FXYD2	-5.187	0.037	0.258	0.742
XK	-5.188	0.037	0.258	0.742
FYN	-5.191	0.037	0.258	0.742
PHF2	-5.194	0.037	0.258	0.742
CD160	-5.195	0.037	0.258	0.742
TSPYL4	-5.196	0.037	0.258	0.742
LARP7	-5.197	0.037	0.258	0.742
GGA1	-5.197	0.037	0.258	0.742
IFNA7	-5.201	0.037	0.255	0.745
APOBEC3B	-5.202	0.037	0.255	0.745
RGCC	-5.204	0.037	0.255	0.745
SPG20OS	-5.205	0.037	0.255	0.745
DSEL	-5.206	0.037	0.255	0.745
TNFSF13B	-5.206	0.037	0.255	0.745
HIST1H1C	-5.206	0.037	0.255	0.745
SNX19	-5.206	0.037	0.255	0.745
KCNC4	-5.207	0.037	0.255	0.745
RFX1	-5.208	0.037	0.255	0.745
MID1	-5.209	0.037	0.255	0.745
MUS81	-5.209	0.037	0.255	0.745
PDZD2	-5.209	0.037	0.255	0.745
EFNA5	-5.21	0.037	0.255	0.745
SEL1L	-5.211	0.037	0.255	0.745
HN1L	-5.211	0.037	0.255	0.745
ZNF324B	-5.211	0.037	0.255	0.745
SMIM11	-5.212	0.037	0.255	0.745
DDRGK1	-5.214	0.037	0.255	0.745
PSMB9	-5.217	0.037	0.255	0.745
TYSND1	-5.217	0.037	0.255	0.745
PIM3	-5.217	0.037	0.255	0.745
USP51	-5.217	0.037	0.255	0.745
GLIS3	-5.219	0.037	0.255	0.745
HYAL2	-5.219	0.037	0.255	0.745
PHF21A	-5.219	0.037	0.255	0.745
S100A14	-5.221	0.037	0.255	0.745
TPST2	-5.222	0.037	0.255	0.745
TGDS	-5.222	0.037	0.255	0.745
FOXC1	-5.223	0.037	0.255	0.745
CACTIN	-5.223	0.037	0.255	0.745
BAIAP2L2	-5.225	0.037	0.255	0.745
CEP57L1	-5.225	0.037	0.255	0.745
RNF151	-5.226	0.037	0.255	0.745
DNAJB1	-5.228	0.037	0.255	0.745
PHLDA3	-5.228	0.037	0.255	0.745
IYD	-5.231	0.037	0.255	0.745
TBC1D9	-5.233	0.037	0.255	0.745
GAREM	-5.234	0.037	0.255	0.745
FOLR4	-5.235	0.037	0.255	0.745
PANK3	-5.237	0.037	0.255	0.745
UBE3B	-5.239	0.037	0.255	0.745
CACNG4	-5.239	0.037	0.255	0.745
UBE3A	-5.24	0.037	0.255	0.745
F13B	-5.241	0.037	0.253	0.747
C7orf25	-5.241	0.037	0.253	0.747
MYEOV	-5.244	0.037	0.253	0.747
USP22	-5.245	0.037	0.253	0.747
MEA1	-5.246	0.037	0.253	0.747
OSBP	-5.249	0.037	0.253	0.747
SCAPER	-5.25	0.037	0.253	0.747
DNAH5	-5.251	0.037	0.253	0.747
VWC2	-5.253	0.037	0.253	0.747
C4orf6	-5.254	0.037	0.253	0.747
FFAR4	-5.257	0.037	0.253	0.747
CSNK2A1	-5.257	0.037	0.253	0.747
MEAF6	-5.259	0.037	0.253	0.747
SERINC2	-5.259	0.037	0.253	0.747
ARHGAP9	-5.26	0.037	0.253	0.747
MXRA7	-5.261	0.037	0.253	0.747
KLC4	-5.262	0.037	0.253	0.747
BCL6	-5.263	0.037	0.253	0.747
CCDC40	-5.264	0.037	0.253	0.747
DAAM2	-5.266	0.037	0.253	0.747
BLOC1S1	-5.267	0.037	0.253	0.747
MLLT11	-5.268	0.037	0.253	0.747
WNT7B	-5.269	0.037	0.253	0.747
SLC30A1	-5.27	0.037	0.253	0.747
MPP5	-5.271	0.037	0.253	0.747
IL4I1	-5.272	0.037	0.253	0.747
CHGB	-5.272	0.037	0.253	0.747
SIGLEC11	-5.273	0.037	0.253	0.747
OR2Z1	-5.273	0.037	0.253	0.747
DSG1	-5.277	0.037	0.253	0.747
CTRB2	-5.277	0.037	0.253	0.747
YIPF3	-5.277	0.037	0.253	0.747
ALKBH5	-5.277	0.037	0.253	0.747
FTO	-5.277	0.037	0.253	0.747
ZNRF3	-5.277	0.037	0.253	0.747
ANGEL2	-5.278	0.037	0.253	0.747
NUDT1	-5.278	0.037	0.253	0.747
KAT6B	-5.279	0.037	0.253	0.747
DNAJC10	-5.28	0.037	0.253	0.747
C5orf27	-5.28	0.037	0.253	0.747
PTPN5	-5.28	0.037	0.253	0.747
RBM4B	-5.284	0.037	0.253	0.747
XKR9	-5.284	0.037	0.253	0.747
TAB2	-5.285	0.037	0.253	0.747
RBL2	-5.286	0.037	0.253	0.747
CLCF1	-5.288	0.037	0.253	0.747
MRVI1	-5.289	0.037	0.253	0.747
HIST1H2AE	-5.289	0.037	0.253	0.747
GORASP2	-5.29	0.037	0.253	0.747
SMARCC2	-5.291	0.037	0.253	0.747
BRSK2	-5.293	0.037	0.253	0.747
TIAM2	-5.293	0.037	0.253	0.747
ACOT11	-5.293	0.037	0.253	0.747
USP32	-5.294	0.037	0.253	0.747
NEDD9	-5.294	0.037	0.253	0.747
ADAM29	-5.294	0.037	0.253	0.747
CEP170	-5.294	0.037	0.253	0.747
CCL15	-5.298	0.037	0.253	0.747
TAPBP	-5.3	0.037	0.253	0.747
SDCBP2	-5.301	0.037	0.253	0.747
GLRX3	-5.301	0.037	0.253	0.747
RAP1GDS1	-5.303	0.037	0.253	0.747
DNAJB2	-5.304	0.037	0.253	0.747
CUL5	-5.305	0.037	0.253	0.747
C1orf228	-5.306	0.037	0.253	0.747
ARIH2OS	-5.306	0.037	0.253	0.747
BIRC3	-5.306	0.037	0.253	0.747
NOTCH4	-5.306	0.037	0.253	0.747
TEX22	-5.313	0.037	0.253	0.747
PLEKHB2	-5.313	0.037	0.253	0.747
HDAC10	-5.313	0.037	0.253	0.747
SLC17A7	-5.313	0.037	0.253	0.747
DNA2	-5.314	0.037	0.253	0.747
C20orf62	-5.314	0.037	0.253	0.747
SLC26A1	-5.315	0.037	0.253	0.747
PTGES3	-5.316	0.037	0.253	0.747
HRASLS2	-5.316	0.037	0.253	0.747
CBX3	-5.317	0.037	0.253	0.747
ATXN7L3B	-5.319	0.037	0.253	0.747
DPEP3	-5.319	0.037	0.253	0.747
CHL1	-5.32	0.037	0.253	0.747
CLN8	-5.321	0.037	0.253	0.747
TRA2A	-5.322	0.037	0.253	0.747
LIN37	-5.324	0.037	0.253	0.747
PCCB	-5.324	0.037	0.253	0.747
LRRC41	-5.324	0.037	0.253	0.747
TRAF3IP2	-5.326	0.037	0.253	0.747
RSPH4A	-5.326	0.037	0.253	0.747
PCBD1	-5.326	0.037	0.253	0.747
CDKL4	-5.327	0.037	0.253	0.747
FMOD	-5.328	0.037	0.253	0.747
CUL4A	-5.329	0.037	0.253	0.747
SET	-5.329	0.037	0.253	0.747
SEC62	-5.333	0.037	0.253	0.747
RNF169	-5.333	0.037	0.253	0.747
ITGBL1	-5.333	0.037	0.253	0.747
ANKRD42	-5.333	0.037	0.253	0.747
ASCL5	-5.335	0.037	0.253	0.747
GLIPR1L1	-5.337	0.037	0.253	0.747
MACROD2	-5.338	0.037	0.253	0.747
NSG1	-5.338	0.037	0.253	0.747
ATOH1	-5.339	0.037	0.25	0.75
ESRP2	-5.339	0.037	0.25	0.75
CXorf61	-5.339	0.037	0.25	0.75
SDS	-5.339	0.037	0.25	0.75
TTLL12	-5.339	0.037	0.25	0.75
ZSCAN10	-5.34	0.037	0.25	0.75
BAG2	-5.343	0.037	0.25	0.75
KLHL13	-5.343	0.037	0.25	0.75
SIK2	-5.346	0.037	0.25	0.75
CCDC169	-5.349	0.037	0.25	0.75
EMILIN2	-5.35	0.037	0.25	0.75
RNF175	-5.35	0.037	0.25	0.75
SH3BGRL2	-5.35	0.037	0.25	0.75
C6orf222	-5.351	0.037	0.25	0.75
ATF6B	-5.354	0.037	0.25	0.75
MUC12	-5.355	0.037	0.25	0.75
NT5DC1	-5.355	0.037	0.25	0.75
ELF5	-5.358	0.037	0.25	0.75
LEPR	-5.358	0.037	0.25	0.75
HOOK1	-5.36	0.037	0.25	0.75
PRPSAP2	-5.36	0.037	0.25	0.75
ACSM1	-5.36	0.037	0.25	0.75
DHCR7	-5.361	0.037	0.25	0.75
FAM89A	-5.363	0.037	0.25	0.75
LRRC59	-5.365	0.037	0.25	0.75
ZC3H7A	-5.366	0.037	0.25	0.75
APOC3	-5.366	0.037	0.25	0.75
WFDC11	-5.366	0.037	0.247	0.753
ERP27	-5.368	0.037	0.247	0.753
FAM65A	-5.368	0.037	0.247	0.753
TJP1	-5.369	0.037	0.247	0.753
TMEM127	-5.37	0.037	0.247	0.753
PIM2	-5.37	0.037	0.247	0.753
EFCAB12	-5.371	0.037	0.247	0.753
HMGN2	-5.371	0.037	0.247	0.753
CDC37L1	-5.373	0.037	0.247	0.753
CCDC14	-5.375	0.037	0.247	0.753
TNFSF10	-5.379	0.037	0.247	0.753
NDUFS6	-5.382	0.037	0.247	0.753
KRT23	-5.383	0.037	0.247	0.753
MPV17L2	-5.384	0.037	0.247	0.753
CAMK2G	-5.384	0.037	0.247	0.753
MEMO1	-5.384	0.037	0.247	0.753
C8B	-5.384	0.037	0.245	0.755
MPP1	-5.386	0.037	0.245	0.755
HDGFRP2	-5.386	0.037	0.245	0.755
CRB1	-5.387	0.037	0.245	0.755
TRIP12	-5.389	0.037	0.245	0.755
ZNF781	-5.39	0.037	0.245	0.755
PGC	-5.39	0.037	0.245	0.755
ITPRIPL1	-5.392	0.037	0.245	0.755
KAT2A	-5.392	0.037	0.245	0.755
AATF	-5.394	0.037	0.245	0.755
LIN9	-5.395	0.037	0.245	0.755
NKD1	-5.395	0.037	0.245	0.755
ACOT12	-5.395	0.037	0.245	0.755
DNASE1	-5.396	0.037	0.245	0.755
COMMD9	-5.397	0.037	0.245	0.755
ZNF587B	-5.397	0.037	0.245	0.755
SEC14L5	-5.399	0.037	0.245	0.755
DCLK1	-5.4	0.037	0.245	0.755
TRHDE	-5.4	0.037	0.245	0.755
SASH1	-5.4	0.037	0.245	0.755
SLC12A8	-5.402	0.037	0.245	0.755
TLCD2	-5.403	0.037	0.245	0.755
DRAM1	-5.405	0.037	0.245	0.755
DPYSL5	-5.405	0.037	0.245	0.755
ZNRF1	-5.405	0.037	0.245	0.755
TRDMT1	-5.407	0.037	0.245	0.755
SEC22A	-5.407	0.037	0.245	0.755
CCDC110	-5.407	0.037	0.245	0.755
TMEFF1	-5.408	0.037	0.245	0.755
MMD	-5.41	0.037	0.245	0.755
HOXD11	-5.41	0.037	0.245	0.755
RAP1B	-5.411	0.037	0.245	0.755
TPSG1	-5.412	0.037	0.245	0.755
AGRP	-5.412	0.037	0.245	0.755
SCGB2A2	-5.412	0.037	0.245	0.755
RWDD2A	-5.412	0.037	0.245	0.755
SS18L1	-5.412	0.037	0.245	0.755
FKBP1C	-5.414	0.037	0.245	0.755
LIN54	-5.414	0.037	0.245	0.755
ICMT	-5.415	0.037	0.245	0.755
DHCR24	-5.416	0.037	0.245	0.755
BTN1A1	-5.417	0.037	0.245	0.755
PPP1R14A	-5.417	0.037	0.245	0.755
POGK	-5.417	0.037	0.245	0.755
PPIC	-5.419	0.037	0.245	0.755
AAED1	-5.422	0.037	0.245	0.755
H1FX	-5.422	0.037	0.245	0.755
TMX3	-5.422	0.037	0.245	0.755
DUSP5	-5.422	0.037	0.245	0.755
ZCCHC3	-5.423	0.037	0.245	0.755
LRIT1	-5.423	0.037	0.242	0.758
PYCR2	-5.425	0.037	0.242	0.758
BCAR1	-5.426	0.037	0.242	0.758
ESYT1	-5.426	0.037	0.242	0.758
CCDC68	-5.427	0.037	0.242	0.758
CACHD1	-5.428	0.037	0.242	0.758
TTC17	-5.431	0.037	0.242	0.758
RSBN1	-5.431	0.037	0.242	0.758
ANKRD11	-5.431	0.037	0.242	0.758
TREM1	-5.431	0.037	0.242	0.758
S100G	-5.432	0.037	0.24	0.76
S1PR3	-5.432	0.037	0.24	0.76
ZNF680	-5.434	0.037	0.24	0.76
WDR35	-5.434	0.037	0.24	0.76
PTGER4	-5.435	0.037	0.24	0.76
BTF3	-5.435	0.037	0.24	0.76
RAB38	-5.436	0.037	0.24	0.76
LRP5	-5.438	0.037	0.24	0.76
NDUFA4	-5.44	0.037	0.24	0.76
PIBF1	-5.44	0.037	0.24	0.76
SEMA4B	-5.441	0.037	0.24	0.76
TCEB2	-5.443	0.037	0.24	0.76
HIST1H4H	-5.444	0.037	0.24	0.76
SYCP2L	-5.444	0.037	0.24	0.76
ZNF100	-5.445	0.037	0.24	0.76
FILIP1	-5.445	0.037	0.24	0.76
OPA1	-5.445	0.037	0.24	0.76
DENND6B	-5.446	0.037	0.24	0.76
TNXB	-5.446	0.037	0.24	0.76
CYP2D6	-5.447	0.037	0.24	0.76
KRTAP29-1	-5.448	0.037	0.24	0.76
VSIG2	-5.452	0.037	0.24	0.76
CYP4V2	-5.456	0.037	0.24	0.76
BTBD19	-5.456	0.037	0.24	0.76
BCL2L13	-5.456	0.037	0.24	0.76
BIRC7	-5.457	0.037	0.24	0.76
ANKRD10	-5.458	0.037	0.24	0.76
PSMC3IP	-5.46	0.037	0.24	0.76
DDX19A	-5.46	0.037	0.24	0.76
WBP5	-5.463	0.037	0.24	0.76
PLCH2	-5.464	0.037	0.24	0.76
PBDC1	-5.465	0.037	0.24	0.76
SDF2L1	-5.468	0.037	0.24	0.76
DBX1	-5.468	0.037	0.24	0.76
CTXN2	-5.47	0.037	0.24	0.76
KRBOX1	-5.471	0.037	0.24	0.76
RPUSD1	-5.472	0.037	0.24	0.76
SIGIRR	-5.474	0.037	0.24	0.76
SNAP47	-5.474	0.037	0.24	0.76
TMEM108	-5.475	0.037	0.24	0.76
SLC22A12	-5.477	0.037	0.238	0.762
HS1BP3	-5.477	0.037	0.238	0.762
MLH3	-5.477	0.037	0.238	0.762
ARHGEF11	-5.478	0.037	0.238	0.762
DAGLA	-5.479	0.037	0.238	0.762
CDON	-5.48	0.037	0.238	0.762
AKIRIN2	-5.481	0.037	0.238	0.762
ZNF852	-5.483	0.037	0.238	0.762
HOXD9	-5.484	0.037	0.238	0.762
KRT86	-5.485	0.037	0.235	0.765
RPL9	-5.489	0.037	0.235	0.765
MAN2B1	-5.489	0.037	0.235	0.765
MAP3K12	-5.489	0.037	0.235	0.765
PRKD2	-5.492	0.037	0.235	0.765
ICOS	-5.492	0.037	0.235	0.765
SSR1	-5.493	0.037	0.235	0.765
PNPLA6	-5.493	0.037	0.235	0.765
BARX2	-5.493	0.037	0.235	0.765
FADD	-5.493	0.037	0.235	0.765
GATA6	-5.496	0.037	0.235	0.765
FAM193B	-5.497	0.037	0.235	0.765
FAM154A	-5.497	0.037	0.235	0.765
ZHX1-C8ORF76	-5.499	0.037	0.235	0.765
JMJD8	-5.503	0.037	0.235	0.765
CDR2L	-5.503	0.037	0.235	0.765
ST6GALNAC5	-5.505	0.037	0.235	0.765
SLC7A1	-5.506	0.037	0.235	0.765
CLIC5	-5.507	0.037	0.235	0.765
KIAA1217	-5.508	0.037	0.235	0.765
CYP2C19	-5.511	0.037	0.233	0.767
ZNF732	-5.511	0.037	0.233	0.767
DHRS4	-5.512	0.037	0.233	0.767
ZNF594	-5.514	0.037	0.233	0.767
PICK1	-5.516	0.037	0.233	0.767
C7orf49	-5.516	0.037	0.233	0.767
GPM6B	-5.516	0.037	0.233	0.767
TTC40	-5.516	0.037	0.233	0.767
PRICKLE4	-5.517	0.037	0.233	0.767
FABP3	-5.517	0.037	0.233	0.767
EMC9	-5.518	0.037	0.233	0.767
SOGA3	-5.519	0.037	0.233	0.767
SLC47A2	-5.521	0.037	0.233	0.767
RAB12	-5.523	0.037	0.233	0.767
HMHA1	-5.524	0.037	0.233	0.767
EFHC2	-5.524	0.037	0.233	0.767
C5orf55	-5.525	0.037	0.233	0.767
EML1	-5.526	0.037	0.233	0.767
ESPN	-5.526	0.037	0.233	0.767
AP3S2	-5.528	0.037	0.233	0.767
IRX3	-5.529	0.037	0.233	0.767
C5orf38	-5.53	0.037	0.233	0.767
HDAC1	-5.531	0.037	0.233	0.767
AKIRIN1	-5.532	0.037	0.233	0.767
GPR116	-5.533	0.037	0.233	0.767
ADPRHL1	-5.534	0.037	0.233	0.767
TNKS	-5.535	0.037	0.233	0.767
KCNV2	-5.536	0.037	0.233	0.767
UHMK1	-5.537	0.037	0.233	0.767
CPT2	-5.539	0.037	0.233	0.767
OR51E2	-5.54	0.037	0.233	0.767
NOD2	-5.541	0.037	0.233	0.767
ABCC8	-5.542	0.037	0.233	0.767
OR2H2	-5.544	0.037	0.233	0.767
SIM1	-5.544	0.037	0.233	0.767
FAM218A	-5.546	0.037	0.233	0.767
INHBB	-5.546	0.037	0.233	0.767
KIRREL3	-5.546	0.037	0.233	0.767
FNDC3A	-5.547	0.037	0.233	0.767
BFSP2	-5.549	0.037	0.233	0.767
AICDA	-5.55	0.037	0.231	0.769
CAMKK1	-5.55	0.037	0.231	0.769
CEBPG	-5.552	0.037	0.231	0.769
MYNN	-5.556	0.037	0.231	0.769
ACADVL	-5.56	0.037	0.231	0.769
CHAC2	-5.563	0.037	0.231	0.769
DLGAP1	-5.563	0.037	0.231	0.769
ARR3	-5.564	0.037	0.231	0.769
UNC5D	-5.564	0.037	0.231	0.769
TPPP	-5.567	0.037	0.231	0.769
DMRTA1	-5.567	0.037	0.231	0.769
SRR	-5.568	0.037	0.231	0.769
PDZD8	-5.57	0.037	0.231	0.769
OR52L1	-5.57	0.037	0.229	0.771
C20orf195	-5.57	0.037	0.229	0.771
KATNBL1	-5.57	0.037	0.229	0.771
DDIT3	-5.571	0.037	0.229	0.771
NT5C2	-5.571	0.037	0.229	0.771
OR52I1	-5.572	0.037	0.229	0.771
PAX2	-5.573	0.037	0.229	0.771
RFXANK	-5.573	0.037	0.229	0.771
TWSG1	-5.574	0.037	0.229	0.771
TFPI2	-5.574	0.037	0.229	0.771
ANXA1	-5.575	0.037	0.229	0.771
UCHL5	-5.575	0.037	0.229	0.771
RASSF3	-5.575	0.037	0.229	0.771
ANKRD30B	-5.576	0.037	0.229	0.771
APLF	-5.576	0.037	0.229	0.771
MIOX	-5.577	0.037	0.229	0.771
CDCA3	-5.578	0.037	0.229	0.771
KIAA0930	-5.578	0.037	0.229	0.771
KDM4D	-5.578	0.037	0.229	0.771
MUC22	-5.579	0.037	0.229	0.771
SPATA2L	-5.58	0.037	0.229	0.771
PEBP1	-5.58	0.037	0.229	0.771
DEFB121	-5.584	0.037	0.229	0.771
OLAH	-5.584	0.037	0.229	0.771
CYP2E1	-5.586	0.037	0.229	0.771
MPZL3	-5.586	0.037	0.229	0.771
IL21	-5.587	0.037	0.226	0.774
ANXA10	-5.588	0.037	0.226	0.774
ASXL2	-5.589	0.037	0.226	0.774
EPHA6	-5.589	0.037	0.226	0.774
CHRDL2	-5.59	0.037	0.226	0.774
VLDLR	-5.59	0.037	0.226	0.774
CRYZ	-5.591	0.037	0.226	0.774
GRP	-5.591	0.037	0.226	0.774
RAB28	-5.591	0.037	0.226	0.774
C12orf68	-5.591	0.037	0.226	0.774
LAMP1	-5.592	0.037	0.226	0.774
MARCH9	-5.592	0.037	0.226	0.774
AHCYL2	-5.592	0.037	0.226	0.774
ST5	-5.593	0.037	0.226	0.774
ANKRD27	-5.597	0.037	0.226	0.774
S100PBP	-5.597	0.037	0.226	0.774
MAS1L	-5.598	0.037	0.224	0.776
ZNF322	-5.599	0.037	0.224	0.776
CNTNAP5	-5.6	0.037	0.222	0.778
PNPLA3	-5.6	0.037	0.222	0.778
LARGE	-5.6	0.037	0.222	0.778
GLS2	-5.601	0.037	0.222	0.778
PLK3	-5.602	0.037	0.222	0.778
FCN1	-5.602	0.037	0.222	0.778
LRRC30	-5.604	0.037	0.222	0.778
OR52W1	-5.604	0.037	0.22	0.78
DYRK1A	-5.605	0.037	0.22	0.78
ARL6	-5.605	0.037	0.22	0.78
RP11-93B14.6	-5.606	0.037	0.22	0.78
METTL25	-5.607	0.037	0.22	0.78
XPNPEP1	-5.61	0.037	0.22	0.78
TNFRSF12A	-5.611	0.037	0.22	0.78
HOXD10	-5.611	0.037	0.22	0.78
HPDL	-5.612	0.037	0.22	0.78
ZNF671	-5.614	0.037	0.22	0.78
TMEM132E	-5.614	0.037	0.22	0.78
C10orf32	-5.615	0.037	0.22	0.78
XPO6	-5.616	0.037	0.22	0.78
SLC5A10	-5.617	0.037	0.22	0.78
ATRX	-5.617	0.037	0.22	0.78
SHISA9	-5.619	0.037	0.22	0.78
GFRAL	-5.619	0.037	0.218	0.782
CYB5RL	-5.62	0.037	0.218	0.782
PLXND1	-5.621	0.037	0.218	0.782
ARL14	-5.621	0.037	0.218	0.782
BAI3	-5.625	0.037	0.218	0.782
ADAMTSL4-AS1	-5.626	0.037	0.218	0.782
MAGEB2	-5.627	0.037	0.218	0.782
TMEM130	-5.627	0.037	0.218	0.782
GSTM4	-5.628	0.037	0.218	0.782
RTCA	-5.631	0.037	0.218	0.782
EPHX2	-5.631	0.037	0.218	0.782
PTGER3	-5.632	0.037	0.218	0.782
CD200R1L	-5.634	0.037	0.216	0.784
AMTN	-5.635	0.037	0.216	0.784
FGF19	-5.635	0.037	0.216	0.784
HMMR	-5.635	0.037	0.216	0.784
ARL5B	-5.635	0.037	0.216	0.784
LAYN	-5.636	0.037	0.216	0.784
CALD1	-5.637	0.037	0.216	0.784
PVRL1	-5.637	0.037	0.216	0.784
MBD6	-5.638	0.037	0.216	0.784
TRIM7	-5.639	0.037	0.216	0.784
OPTN	-5.64	0.037	0.216	0.784
P2RX4	-5.641	0.037	0.216	0.784
KRTAP1-5	-5.642	0.037	0.216	0.784
C2CD3	-5.644	0.037	0.216	0.784
RGAG1	-5.644	0.037	0.216	0.784
ADORA3	-5.646	0.037	0.216	0.784
FLG	-5.646	0.037	0.216	0.784
SORL1	-5.647	0.037	0.216	0.784
PIGW	-5.648	0.037	0.216	0.784
SLC17A4	-5.649	0.037	0.216	0.784
C1orf192	-5.65	0.037	0.216	0.784
SLC38A8	-5.651	0.037	0.216	0.784
DGCR2	-5.652	0.037	0.216	0.784
TPGS2	-5.653	0.037	0.216	0.784
SETD3	-5.654	0.037	0.216	0.784
OR2M3	-5.655	0.037	0.216	0.784
GHDC	-5.657	0.037	0.216	0.784
APEH	-5.658	0.037	0.216	0.784
MCM6	-5.662	0.037	0.216	0.784
ACPP	-5.664	0.037	0.216	0.784
USP28	-5.664	0.037	0.216	0.784
LDHA	-5.666	0.037	0.216	0.784
CCDC141	-5.667	0.037	0.216	0.784
FEN1	-5.667	0.037	0.216	0.784
NIT1	-5.667	0.037	0.216	0.784
KRTAP20-2	-5.668	0.037	0.216	0.784
HOXC9	-5.669	0.037	0.216	0.784
RGS19	-5.67	0.037	0.216	0.784
CNDP2	-5.672	0.037	0.216	0.784
MAGEB18	-5.674	0.037	0.214	0.786
TAB1	-5.674	0.037	0.214	0.786
CMTM4	-5.675	0.037	0.214	0.786
PDZD11	-5.677	0.037	0.214	0.786
DNAJC18	-5.677	0.037	0.214	0.786
MTHFD1L	-5.681	0.037	0.214	0.786
WBSCR28	-5.682	0.037	0.214	0.786
SSBP3	-5.683	0.037	0.214	0.786
FAM19A5	-5.685	0.037	0.214	0.786
FGF22	-5.686	0.037	0.214	0.786
TRAPPC6B	-5.686	0.037	0.214	0.786
CPT1B	-5.686	0.037	0.214	0.786
RWDD1	-5.689	0.037	0.214	0.786
AUNIP	-5.69	0.037	0.214	0.786
TMEM231	-5.692	0.037	0.214	0.786
FAM120B	-5.692	0.037	0.214	0.786
COL10A1	-5.694	0.037	0.214	0.786
ERGIC2	-5.694	0.037	0.214	0.786
TAS2R38	-5.694	0.037	0.214	0.786
PAQR5	-5.696	0.037	0.214	0.786
BTAF1	-5.696	0.037	0.214	0.786
TBX18	-5.697	0.037	0.214	0.786
STK11IP	-5.7	0.037	0.214	0.786
LIMK2	-5.701	0.037	0.214	0.786
[truncated: 16,058 more rows]

## Sheet: RCC4 d37 vs. RCC4 d4
BAGEL2 analysis: RCC4 d37 vs. RCC4 d4
Gene	BF	Recall	Precision	FDR
TBCA	59.458	0	1	0
ALDOA	53.81	0	1	0
RPL12	53.571	0.002	1	0
WDR82	51.417	0.002	1	0
RPL11	51.31	0.003	1	0
HSPA5	51.132	0.003	1	0
DNAJC9	50.896	0.005	1	0
PSMB7	49.456	0.006	1	0
STRAP	48.908	0.006	1	0
EIF3A	47.531	0.008	1	0
POLR3H	47.332	0.009	1	0
RRM1	45.114	0.011	1	0
CCT6A	45.029	0.012	1	0
RPA2	44.641	0.014	1	0
POLR3A	44.333	0.015	1	0
POLR2L	43.792	0.017	1	0
SSU72	43.555	0.019	1	0
RPL36	43.342	0.02	1	0
GPN2	43.299	0.02	1	0
KLF6	43.287	0.02	1	0
RPL8	43.225	0.022	1	0
RPL14	42.299	0.023	1	0
CDK6	41.93	0.023	1	0
MYC	41.578	0.025	1	0
CCT2	41.519	0.026	1	0
POLR1B	41.385	0.028	1	0
NARS	41.083	0.029	1	0
RNMT	41.017	0.029	1	0
RPS3	40.981	0.031	1	0
RCL1	40.86	0.033	1	0
PSMA3	40.772	0.034	1	0
RUVBL1	40.642	0.034	1	0
DOLK	40.222	0.036	1	0
GPX4	40.158	0.036	1	0
IMP3	40.13	0.037	1	0
SMU1	39.603	0.039	1	0
TCEB2	39.59	0.039	1	0
RPS5	39.08	0.04	1	0
TCP1	39.047	0.042	1	0
PSMA5	38.829	0.043	1	0
SRSF3	38.749	0.045	1	0
CCT3	38.735	0.046	1	0
TUBB	38.47	0.048	1	0
CPSF3L	38.26	0.048	1	0
SF3B1	38.242	0.05	1	0
EXOSC4	38.131	0.051	1	0
BUB3	37.971	0.053	1	0
XPO1	37.822	0.054	1	0
COPA	37.8	0.056	1	0
VPS29	37.749	0.056	1	0
CCNA2	37.548	0.057	1	0
SLC35B1	37.496	0.059	1	0
WDR33	37.468	0.06	1	0
GPN3	37.43	0.062	1	0
YARS	37.161	0.063	1	0
TLN1	37.136	0.063	1	0
AIFM2	36.949	0.063	1	0
CCT8	36.804	0.065	1	0
SS18L2	36.704	0.067	1	0
TPX2	36.564	0.068	1	0
KPNB1	36.531	0.07	1	0
CSTF1	36.501	0.07	1	0
RABGGTB	36.409	0.071	1	0
POLR2D	36.186	0.073	1	0
NUDC	35.999	0.074	1	0
WDR43	35.8	0.076	1	0
RPS11	35.789	0.077	1	0
C16orf72	35.787	0.077	1	0
RAN	35.781	0.079	1	0
NCKAP1	35.493	0.079	1	0
NCBP2	35.392	0.08	1	0
SOCS3	35.344	0.08	1	0
TIMM10	35.234	0.082	1	0
ATP6V1A	35.151	0.084	1	0
EEFSEC	35.005	0.084	1	0
FTSJ3	35.001	0.085	1	0
CENPM	34.957	0.085	1	0
EIF3G	34.898	0.087	1	0
SCD	34.893	0.087	1	0
SMC4	34.864	0.088	1	0
URB1	34.864	0.088	1	0
RPL23	34.816	0.09	1	0
PSMD7	34.789	0.09	1	0
NEDD1	34.718	0.09	1	0
RPP21	34.69	0.091	1	0
PHB2	34.588	0.093	1	0
TIMELESS	34.568	0.093	1	0
DDX46	34.537	0.093	1	0
SF3A3	34.488	0.094	1	0
SF3B3	34.437	0.096	1	0
POLR2C	34.362	0.098	1	0
PES1	34.217	0.098	1	0
TEAD1	34.184	0.098	1	0
PGD	34.046	0.098	1	0
LRR1	34.033	0.099	1	0
RPL38	33.897	0.099	1	0
PRPF8	33.837	0.101	1	0
SKA2	33.711	0.101	1	0
CTCF	33.696	0.101	1	0
CNOT3	33.664	0.102	1	0
ELMO2	33.618	0.102	1	0
HNRNPU	33.538	0.104	1	0
THOC7	33.414	0.104	1	0
ALG2	33.413	0.105	1	0
ACTR2	33.38	0.107	1	0
RTEL1	33.32	0.107	1	0
SRSF11	33.287	0.107	1	0
ILK	33.241	0.107	1	0
DBR1	33.226	0.108	1	0
PMPCA	33.208	0.11	1	0
PTPMT1	33.179	0.11	1	0
ANAPC4	33.167	0.111	1	0
TEN1	33.021	0.111	1	0
ALG1	32.988	0.113	1	0
TBCB	32.972	0.113	1	0
PSMC6	32.934	0.115	1	0
WRB	32.873	0.115	1	0
DHX33	32.822	0.116	1	0
CHORDC1	32.681	0.116	1	0
VCP	32.639	0.118	1	0
CPSF4	32.636	0.119	1	0
DDI2	32.492	0.119	1	0
RTCB	32.316	0.121	1	0
TEX10	32.066	0.121	1	0
HMGCR	31.955	0.121	1	0
TMED10	31.853	0.121	1	0
PPTC7	31.728	0.121	1	0
ASNA1	31.695	0.121	1	0
SOD2	31.693	0.121	1	0
HEATR1	31.621	0.122	1	0
CCT4	31.59	0.124	1	0
NUDT21	31.52	0.125	1	0
ABCE1	31.51	0.127	1	0
TRAPPC1	31.453	0.128	1	0
EXOSC7	31.417	0.13	1	0
PRPF38B	31.366	0.132	1	0
HNRNPK	31.338	0.133	1	0
EWSR1	31.33	0.133	1	0
ZNF207	31.33	0.133	1	0
ATP2A2	31.115	0.135	1	0
TKT	30.918	0.135	1	0
SEPSECS	30.894	0.135	1	0
ERH	30.847	0.136	1	0
CENPN	30.797	0.136	1	0
NELFA	30.758	0.136	1	0
DUT	30.683	0.136	1	0
MECR	30.451	0.136	1	0
ARNT	30.438	0.136	1	0
NAPG	30.415	0.136	1	0
RPSA	30.412	0.136	1	0
PCNA	30.353	0.138	1	0
ACTR10	30.336	0.139	1	0
N6AMT1	30.282	0.139	1	0
EIF3F	30.242	0.139	1	0
DRAP1	30.157	0.139	1	0
TXNL4A	30.079	0.141	1	0
EEF1A1	30.062	0.141	1	0
OXSM	30.04	0.141	1	0
DHDDS	30.023	0.141	1	0
CCT7	29.949	0.142	1	0
SRP14	29.921	0.142	1	0
TPT1	29.878	0.144	1	0
EAF1	29.868	0.144	1	0
MED11	29.86	0.146	1	0
UBA3	29.838	0.146	1	0
DHX15	29.702	0.147	1	0
PCF11	29.687	0.147	1	0
PRMT5	29.644	0.149	1	0
LSM2	29.552	0.15	1	0
ELP5	29.537	0.15	1	0
NHP2	29.514	0.152	1	0
TMED2	29.492	0.152	1	0
PRDX6	29.319	0.152	1	0
PSMA4	29.302	0.153	1	0
ISG20L2	29.28	0.155	1	0
PPP4C	29.236	0.156	1	0
RPL31	29.226	0.156	1	0
C18orf21	29.084	0.156	1	0
RPLP0	28.928	0.158	1	0
NUF2	28.839	0.159	1	0
MOCS3	28.835	0.159	1	0
ACTR1A	28.752	0.159	1	0
FANCF	28.743	0.159	1	0
ACTR3	28.725	0.159	1	0
RPN2	28.67	0.159	1	0
SBDS	28.524	0.159	1	0
COPB2	28.491	0.161	1	0
ETF1	28.458	0.161	1	0
GNB2L1	28.437	0.161	1	0
ACTB	28.43	0.163	1	0
PIK3CB	28.423	0.163	1	0
GRPEL1	28.41	0.164	1	0
POLR2F	28.365	0.164	1	0
MTOR	28.352	0.164	1	0
CDK9	28.335	0.166	1	0
SNRPA1	28.295	0.167	1	0
NSF	28.268	0.169	1	0
COPS6	28.246	0.17	1	0
EIF3D	28.242	0.172	1	0
FANCD2	28.198	0.172	1	0
NGDN	28.179	0.172	1	0
POLR1A	28.163	0.173	1	0
THOC3	28.163	0.175	1	0
PSMD4	28.119	0.176	1	0
TSR1	28.06	0.178	1	0
RPE	28.06	0.178	1	0
LUC7L3	27.873	0.18	1	0
CDC73	27.851	0.181	1	0
CDC45	27.806	0.181	1	0
CHAF1B	27.791	0.183	1	0
PUF60	27.676	0.184	1	0
ENO1	27.659	0.184	1	0
GTF2A2	27.613	0.184	1	0
RANGAP1	27.537	0.186	1	0
EIF3E	27.528	0.186	1	0
CIRH1A	27.516	0.186	1	0
DSCC1	27.428	0.186	1	0
PSMD14	27.408	0.187	1	0
SNRNP200	27.353	0.189	1	0
HINFP	27.312	0.19	1	0
NCAPG	27.274	0.19	1	0
C7orf26	27.267	0.19	1	0
EIF4A1	27.249	0.19	1	0
CTDNEP1	27.23	0.19	1	0
EIF3B	27.171	0.192	1	0
RPS19	27.073	0.193	1	0
IMPDH2	27.042	0.193	1	0
RAC1	26.992	0.193	1	0
CDK1	26.923	0.195	1	0
NARFL	26.919	0.195	1	0
TRAIP	26.866	0.195	1	0
NDOR1	26.838	0.195	1	0
NAE1	26.817	0.195	1	0
ATP6V1G1	26.762	0.195	1	0
ITGAV	26.758	0.195	1	0
SLC7A11	26.717	0.195	1	0
EIF2B5	26.683	0.197	1	0
FBL	26.681	0.197	1	0
SNRPD1	26.657	0.198	1	0
PABPN1	26.577	0.198	1	0
DDX55	26.552	0.2	1	0
ATP6V0C	26.545	0.201	1	0
DDX11	26.523	0.201	1	0
PHAX	26.488	0.201	1	0
NLE1	26.445	0.203	1	0
GUK1	26.424	0.204	1	0
SETD1A	26.385	0.204	1	0
CDC6	26.372	0.204	1	0
RPRD1B	26.357	0.204	1	0
RBM17	26.354	0.206	1	0
GAPDH	26.254	0.207	1	0
RPL10A	26.217	0.209	1	0
UBE2C	26.157	0.209	1	0
PPM1D	26.151	0.209	1	0
POP5	26.077	0.211	1	0
CDC27	26.048	0.212	1	0
DKC1	26.046	0.214	1	0
ILF2	26.018	0.214	1	0
SSRP1	25.987	0.214	1	0
NDC1	25.974	0.214	1	0
FARSB	25.814	0.215	1	0
RPA3	25.784	0.215	1	0
VPS28	25.746	0.217	1	0
RRM2	25.734	0.217	1	0
MDM2	25.717	0.217	1	0
GTF2H3	25.712	0.217	1	0
RPP30	25.595	0.217	1	0
PSMB1	25.565	0.218	1	0
WEE1	25.48	0.22	1	0
NOC4L	25.47	0.221	1	0
PPP1R12A	25.448	0.221	1	0
POLE3	25.429	0.221	1	0
SUPT16H	25.392	0.221	1	0
GFPT1	25.377	0.221	1	0
PSMD11	25.31	0.223	1	0
DCTN5	25.304	0.224	1	0
RPS2	25.279	0.226	1	0
POP7	25.244	0.226	1	0
GPN1	25.241	0.226	1	0
CNOT1	25.237	0.226	1	0
CDIPT	25.227	0.226	1	0
TACC3	25.201	0.226	1	0
NOP16	25.195	0.228	1	0
PSMA7	25.169	0.229	1	0
RPRD2	25.143	0.229	1	0
DHX9	25.141	0.231	1	0
RIOK2	25.056	0.232	1	0
WDR75	25.015	0.234	1	0
THOC2	24.947	0.235	1	0
MAD2L2	24.893	0.235	1	0
EIF2S1	24.89	0.237	1	0
ARF4	24.879	0.237	1	0
CCT5	24.864	0.238	1	0
C19orf25	24.852	0.238	1	0
CKAP5	24.851	0.24	1	0
HMGCS1	24.828	0.24	1	0
PREB	24.796	0.241	1	0
DDX24	24.767	0.241	1	0
CDK12	24.719	0.241	1	0
RPL27A	24.711	0.243	1	0
CDC123	24.684	0.245	1	0
AKIRIN2	24.674	0.245	1	0
HIRA	24.673	0.245	1	0
PAX8	24.615	0.245	1	0
UTP20	24.594	0.246	1	0
WDR77	24.453	0.248	1	0
RAE1	24.424	0.249	1	0
RNGTT	24.413	0.251	1	0
HUWE1	24.408	0.252	1	0
SCLY	24.395	0.252	1	0
WDR5	24.377	0.252	1	0
RBM25	24.317	0.252	1	0
RNASEH2A	24.277	0.252	1	0
VARS	24.217	0.254	1	0
GNL3	24.194	0.255	1	0
CDK7	24.194	0.257	1	0
WDR74	24.189	0.259	1	0
SCAP	24.186	0.259	1	0
ALG3	24.137	0.259	1	0
DHPS	24.129	0.26	1	0
NUS1	24.109	0.262	1	0
SUGT1	24.089	0.262	1	0
METTL3	24.072	0.262	1	0
CDC20	24.032	0.263	1	0
MCM6	24.003	0.263	1	0
SEPHS1	23.965	0.263	1	0
ANKRD49	23.857	0.263	1	0
PSMD12	23.816	0.265	1	0
KAT8	23.74	0.266	1	0
INTS9	23.695	0.268	1	0
KIF18A	23.596	0.268	1	0
NUBP1	23.59	0.268	1	0
CDCA8	23.574	0.268	1	0
MAD2L1BP	23.547	0.268	1	0
HNF1B	23.533	0.268	1	0
NOP58	23.53	0.268	1	0
CDAN1	23.52	0.268	1	0
TAF7	23.514	0.268	1	0
MED18	23.486	0.269	1	0
RPL35	23.482	0.271	1	0
FAM96B	23.414	0.271	1	0
TPI1	23.395	0.271	1	0
CHAF1A	23.285	0.272	1	0
PLK1	23.258	0.274	1	0
RPLP2	23.169	0.276	1	0
RPS19BP1	23.128	0.276	1	0
PRPF38A	23.084	0.277	1	0
LIN52	23.078	0.277	1	0
YRDC	23.041	0.279	1	0
FANCM	22.998	0.279	1	0
NOL9	22.991	0.28	1	0
HUS1	22.988	0.28	1	0
C9orf114	22.947	0.28	1	0
TUBG1	22.937	0.282	1	0
DDX3X	22.893	0.282	1	0
RPF2	22.853	0.283	1	0
DAD1	22.819	0.285	1	0
EDC3	22.814	0.285	1	0
PTBP1	22.811	0.285	1	0
UTP15	22.805	0.286	1	0
NOP9	22.801	0.288	1	0
RAD51	22.765	0.288	1	0
GTF2A1	22.752	0.288	1	0
WDHD1	22.75	0.288	1	0
FANCA	22.75	0.288	1	0
DDX59	22.741	0.288	1	0
BANF1	22.739	0.289	1	0
SLC39A9	22.733	0.289	1	0
TBCD	22.704	0.291	1	0
XRN2	22.683	0.291	1	0
ZNF407	22.614	0.291	1	0
ATP6AP2	22.591	0.291	1	0
HAUS6	22.536	0.291	1	0
GINS2	22.502	0.293	1	0
DDX23	22.481	0.293	1	0
IARS	22.446	0.294	1	0
TRIM37	22.441	0.294	1	0
ZBTB11	22.411	0.294	1	0
METTL16	22.387	0.296	1	0
DDX51	22.376	0.296	1	0
TSPAN4	22.339	0.296	1	0
CNOT7	22.315	0.296	1	0
COPS8	22.29	0.296	1	0
TRAPPC11	22.283	0.296	1	0
ZZZ3	22.271	0.296	1	0
EFTUD2	22.244	0.297	1	0
FXN	22.242	0.297	1	0
PPP1R8	22.207	0.297	1	0
HSF1	22.189	0.297	1	0
RRN3	22.186	0.297	1	0
RRS1	22.135	0.299	1	0
ANKS3	22.113	0.299	1	0
FEN1	22.087	0.299	1	0
ZNHIT2	22.031	0.299	1	0
TIMM22	21.954	0.299	1	0
FBXO5	21.945	0.299	1	0
RPS13	21.941	0.3	1	0
DDB1	21.918	0.302	1	0
EIF2B1	21.881	0.303	1	0
EIF3M	21.751	0.303	1	0
PAFAH1B1	21.75	0.305	1	0
GMPPB	21.705	0.307	1	0
GEMIN8	21.698	0.308	1	0
CCNH	21.661	0.31	1	0
DDX6	21.622	0.31	1	0
TONSL	21.491	0.311	1	0
ELAC2	21.485	0.313	1	0
FDXR	21.471	0.313	1	0
RAD9A	21.447	0.313	1	0
CINP	21.431	0.314	1	0
STAMBP	21.429	0.314	1	0
C21orf59	21.39	0.314	1	0
RPS14	21.389	0.314	1	0
EIF3I	21.372	0.316	1	0
GATAD2A	21.361	0.316	1	0
DNLZ	21.36	0.316	1	0
DYNC1I2	21.335	0.317	1	0
LAGE3	21.312	0.317	1	0
PTK2	21.265	0.317	1	0
LONP1	21.261	0.319	1	0
SRRM1	21.207	0.32	1	0
SNRNP27	21.197	0.322	1	0
ANKLE2	21.19	0.322	1	0
PSMC3	21.181	0.324	1	0
CFDP1	21.11	0.324	1	0
EXOSC5	21.045	0.324	1	0
CDK11A	20.943	0.324	1	0
DHX37	20.913	0.325	1	0
C14orf80	20.907	0.325	1	0
NOL6	20.899	0.327	1	0
WDR73	20.888	0.327	1	0
RPL3	20.854	0.328	1	0
LSM7	20.816	0.33	1	0
RPL7	20.799	0.33	1	0
TRMT6	20.79	0.33	1	0
SDE2	20.776	0.33	1	0
PGGT1B	20.719	0.331	1	0
TMCO6	20.708	0.331	1	0
NDNL2	20.696	0.331	1	0
PRIM1	20.621	0.333	1	0
UTP23	20.604	0.334	1	0
RPL18	20.552	0.336	1	0
CTR9	20.541	0.337	1	0
ILF3	20.512	0.339	1	0
PDCD5	20.457	0.339	1	0
EGFR	20.429	0.339	1	0
PSMD1	20.41	0.341	1	0
COASY	20.409	0.341	1	0
NDC80	20.382	0.342	1	0
WAPAL	20.371	0.342	1	0
OTUD5	20.362	0.342	1	0
RPS23	20.339	0.344	1	0
NOL10	20.28	0.345	1	0
GEMIN7	20.278	0.345	1	0
OXCT2	20.247	0.345	1	0
HGS	20.228	0.345	1	0
RPS18	20.224	0.347	1	0
EIF5B	20.154	0.348	1	0
SRP19	20.145	0.35	1	0
SF3A1	20.128	0.35	1	0
ATP13A1	20.119	0.35	1	0
COPS3	20.078	0.351	1	0
SNUPN	20.075	0.351	1	0
RFK	20.072	0.353	1	0
ARPC4	20.07	0.353	1	0
POLR2G	20.064	0.354	1	0
CLNS1A	20	0.356	1	0
TADA2A	19.971	0.356	1	0
ELP4	19.969	0.356	1	0
PSMA6	19.967	0.358	1	0
HAUS3	19.951	0.358	1	0
NFS1	19.909	0.358	1	0
CSNK2B	19.855	0.358	1	0
MCM4	19.839	0.359	1	0
MCM9	19.829	0.359	1	0
EIF2S3	19.816	0.361	1	0
RPN1	19.816	0.361	1	0
SART3	19.777	0.362	1	0
CDC5L	19.726	0.364	1	0
SUPT6H	19.723	0.365	1	0
DPM2	19.698	0.365	1	0
PCBP1	19.684	0.365	1	0
RAD51D	19.65	0.367	1	0
ZNF259	19.631	0.367	1	0
LAS1L	19.612	0.368	1	0
PSMA1	19.567	0.37	1	0
PSMB3	19.564	0.372	1	0
ACTR5	19.555	0.372	1	0
RFC3	19.537	0.372	1	0
NHLRC2	19.509	0.372	1	0
SNRPB	19.482	0.372	1	0
NOB1	19.475	0.372	1	0
DNM1L	19.468	0.372	1	0
ELP6	19.466	0.372	1	0
LTV1	19.451	0.372	1	0
NAA20	19.423	0.372	1	0
TRRAP	19.416	0.373	1	0
PIAS4	19.375	0.373	1	0
CTC1	19.369	0.373	1	0
DDX56	19.334	0.375	1	0
CCNK	19.327	0.376	1	0
UBA1	19.303	0.378	1	0
VMP1	19.303	0.378	1	0
LETM1	19.277	0.378	1	0
SALL1	19.268	0.378	1	0
SNRNP40	19.221	0.378	1	0
DIDO1	19.182	0.378	1	0
RPS16	19.124	0.379	1	0
MCM5	19.124	0.381	1	0
NXF1	19.124	0.382	1	0
PTAR1	19.116	0.382	1	0
PHF12	19.06	0.382	1	0
CBLL1	19.06	0.382	1	0
LSM6	19.038	0.382	1	0
ADSL	19	0.384	1	0
XRCC2	18.994	0.384	1	0
KTI12	18.966	0.384	1	0
ATP6V1B2	18.966	0.384	1	0
PRPF40A	18.942	0.384	1	0
HSCB	18.921	0.384	1	0
PWP2	18.907	0.385	1	0
HSPA9	18.904	0.387	1	0
NAA38	18.881	0.387	1	0
HDAC3	18.878	0.389	1	0
TRMT5	18.785	0.39	1	0
CHCHD4	18.765	0.39	1	0
CRKL	18.731	0.39	1	0
GTF3C5	18.716	0.392	1	0
CPSF1	18.709	0.393	1	0
SAE1	18.708	0.395	1	0
SACM1L	18.699	0.396	1	0
MPHOSPH10	18.662	0.398	1	0
NAPA	18.632	0.399	1	0
MAX	18.632	0.399	1	0
XRCC3	18.618	0.399	1	0
SPCS3	18.6	0.399	1	0
NFE2L1	18.593	0.399	1	0
PRPF19	18.588	0.401	1	0
NAA25	18.578	0.401	1	0
SNW1	18.569	0.402	1	0
BTAF1	18.556	0.402	1	0
C17orf70	18.54	0.402	1	0
ACTL6A	18.523	0.404	1	0
EIF6	18.518	0.406	1	0
PSMB4	18.496	0.407	1	0
SRSF1	18.484	0.409	1	0
COMMD2	18.454	0.409	1	0
CDT1	18.408	0.41	1	0
PAICS	18.407	0.412	1	0
RFC5	18.406	0.413	1	0
ELOVL1	18.401	0.413	1	0
TOP2A	18.386	0.415	1	0
EFTUD1	18.354	0.415	1	0
ESPL1	18.341	0.415	1	0
UTP6	18.319	0.415	1	0
RAD51C	18.306	0.416	1	0
CMPK1	18.284	0.418	1	0
OIP5	18.281	0.418	1	0
RPIA	18.276	0.418	1	0
MED30	18.275	0.42	1	0
RPL13	18.246	0.421	1	0
ALG12	18.242	0.421	1	0
FBXL4	18.225	0.421	1	0
ARF1	18.204	0.421	1	0
RPL35A	18.195	0.423	1	0
PELO	18.173	0.423	1	0
MAT2A	18.146	0.423	1	0
TBP	18.126	0.423	1	0
CUL2	18.115	0.423	1	0
NFYC	18.031	0.423	1	0
NUP133	17.979	0.424	1	0
SRBD1	17.974	0.426	1	0
LSM3	17.942	0.426	1	0
AIFM1	17.908	0.426	1	0
ATL2	17.904	0.426	1	0
POLE2	17.892	0.426	1	0
NCAPG2	17.851	0.426	1	0
MARS	17.822	0.427	1	0
SF3B4	17.806	0.427	1	0
NIP7	17.782	0.429	1	0
MASTL	17.747	0.43	1	0
EXOSC3	17.73	0.432	1	0
TRMT112	17.716	0.433	1	0
MRPL53	17.7	0.435	1	0
GOSR2	17.686	0.435	1	0
GTF3C3	17.684	0.435	1	0
POLR3B	17.67	0.435	1	0
CEBPZ	17.668	0.437	1	0
BRF1	17.643	0.437	1	0
GNB2	17.595	0.437	1	0
EIF4A3	17.578	0.438	1	0
NUDCD3	17.561	0.44	1	0
DRD5	17.551	0.44	1	0
RICTOR	17.544	0.44	1	0
SLC25A37	17.532	0.44	1	0
PPIL4	17.5	0.44	1	0
PPP1CA	17.484	0.44	1	0
MFN2	17.477	0.44	1	0
RPL30	17.457	0.441	1	0
AHCY	17.454	0.443	1	0
NOP14	17.443	0.443	1	0
WDR46	17.433	0.443	1	0
DDX10	17.43	0.444	1	0
SAMM50	17.428	0.446	1	0
QRSL1	17.424	0.446	1	0
PDRG1	17.421	0.446	1	0
SIRT6	17.399	0.446	1	0
GAB2	17.398	0.446	1	0
CHD1	17.36	0.446	1	0
CARM1	17.354	0.446	1	0
SLC2A1	17.333	0.446	1	0
TRAPPC8	17.321	0.446	1	0
SYVN1	17.301	0.446	1	0
VARS2	17.289	0.447	1	0
EIF2B2	17.272	0.447	1	0
PPP1R2	17.254	0.447	1	0
UBA5	17.232	0.447	1	0
POLE	17.212	0.447	1	0
PSMA2	17.18	0.449	1	0
DNAJC3	17.157	0.449	1	0
YPEL5	17.152	0.449	1	0
MCM3AP	17.15	0.45	1	0
SDAD1	17.146	0.452	1	0
CERS2	17.12	0.452	1	0
GTF2E2	17.05	0.452	1	0
DIS3	17.047	0.454	1	0
SF3B5	17.034	0.455	1	0
CUL1	17.025	0.455	1	0
DR1	17	0.455	1	0
DCTN2	16.987	0.455	1	0
AKIRIN1	16.974	0.455	1	0
UBE2M	16.968	0.457	1	0
RPS9	16.96	0.457	1	0
ANAPC11	16.957	0.457	1	0
MBTPS2	16.932	0.457	1	0
CHTF8	16.874	0.457	1	0
NAA10	16.842	0.458	1	0
DNM2	16.829	0.46	1	0
ANAPC2	16.81	0.461	1	0
TRMT61A	16.809	0.461	1	0
PTDSS1	16.796	0.461	1	0
PPIL2	16.754	0.463	1	0
TRAPPC4	16.747	0.463	1	0
SCAF4	16.744	0.463	1	0
NGLY1	16.674	0.463	1	0
SNRPD2	16.638	0.464	1	0
SP1	16.609	0.464	1	0
KNTC1	16.597	0.464	1	0
MLST8	16.583	0.464	1	0
WDR7	16.574	0.464	1	0
LAMTOR5	16.571	0.464	1	0
GTF2B	16.56	0.466	1	0
KIF2C	16.555	0.466	1	0
UBE3D	16.533	0.466	1	0
COPE	16.512	0.466	1	0
INCENP	16.506	0.466	1	0
TBCC	16.502	0.466	1	0
TFB2M	16.495	0.466	1	0
TSSC1	16.459	0.466	1	0
URM1	16.443	0.466	1	0
MCM2	16.423	0.466	1	0
ARL2	16.421	0.467	1	0
DYNC1H1	16.419	0.467	1	0
TDP2	16.356	0.467	1	0
RBX1	16.345	0.469	1	0
STT3B	16.327	0.469	1	0
RAD51B	16.322	0.469	1	0
RPP40	16.318	0.469	1	0
FARSA	16.317	0.471	1	0
ALG9	16.308	0.471	1	0
PSMB2	16.283	0.472	1	0
DDX52	16.262	0.472	1	0
ARMC7	16.245	0.472	1	0
BCAP31	16.221	0.472	1	0
POLR3K	16.22	0.474	1	0
COPS5	16.207	0.474	1	0
SRP9	16.165	0.474	1	0
HAUS5	16.158	0.475	1	0
THG1L	16.147	0.475	1	0
OPA1	16.089	0.475	1	0
DPH1	16.063	0.475	1	0
SKIV2L2	16.06	0.475	1	0
EIF2B3	16.047	0.477	1	0
CTPS1	16.034	0.478	1	0
MIOS	16.005	0.478	1	0
PDCD11	16.005	0.478	1	0
SHQ1	16.003	0.478	1	0
TMX2	15.998	0.478	1	0
BCL2L1	15.985	0.478	1	0
RPL18A	15.98	0.48	1	0
EXOSC6	15.975	0.481	1	0
ATP6V1D	15.95	0.483	1	0
VMA21	15.95	0.483	1	0
UBE2I	15.907	0.483	1	0
EIF1AX	15.892	0.483	1	0
CCDC115	15.873	0.483	1	0
NAA30	15.873	0.483	1	0
HECTD3	15.844	0.483	1	0
RUNX2	15.829	0.483	1	0
ATP6V1E1	15.828	0.485	1	0
RACGAP1	15.809	0.486	1	0
MTG2	15.794	0.488	1	0
CSNK1A1	15.793	0.488	1	0
SPATA5	15.772	0.488	1	0
ARHGAP1	15.771	0.488	1	0
MBTPS1	15.754	0.488	1	0
CENPC	15.719	0.489	1	0
CIAO1	15.719	0.491	1	0
BCCIP	15.71	0.491	1	0
ISCU	15.688	0.492	1	0
LIMS1	15.683	0.492	1	0
KIAA0196	15.66	0.492	1	0
UTP11L	15.636	0.492	1	0
LRP8	15.612	0.492	1	0
SPATA5L1	15.599	0.494	1	0
PSTK	15.595	0.494	1	0
WDR70	15.579	0.495	1	0
GMPS	15.577	0.497	1	0
MRPL45	15.552	0.498	1	0
GGNBP2	15.547	0.498	1	0
TOE1	15.524	0.498	1	0
CDC16	15.504	0.5	1	0
NCBP1	15.476	0.502	1	0
TUBGCP2	15.445	0.503	1	0
AURKB	15.442	0.505	1	0
POLR3C	15.43	0.506	1	0
YEATS4	15.43	0.506	1	0
PRMT1	15.426	0.508	1	0
SMC2	15.422	0.509	1	0
PMVK	15.416	0.509	1	0
PSMG3	15.41	0.511	1	0
ABCF1	15.397	0.512	1	0
OGT	15.387	0.514	1	0
DTL	15.346	0.515	1	0
GPS1	15.337	0.517	1	0
HYPK	15.327	0.519	1	0
PLRG1	15.311	0.52	1	0
COA6	15.301	0.52	1	0
TRAPPC3	15.236	0.522	1	0
RAD1	15.221	0.522	1	0
CENPW	15.212	0.522	1	0
RNF113A	15.199	0.522	1	0
MRPL13	15.187	0.522	1	0
GINS3	15.18	0.523	1	0
GEMIN5	15.173	0.525	1	0
BRCA1	15.17	0.525	1	0
GCN1L1	15.157	0.525	1	0
ZNF622	15.145	0.525	1	0
ATP6V1F	15.114	0.525	1	0
YKT6	15.112	0.525	1	0
NCL	15.111	0.525	1	0
DDOST	15.058	0.526	1	0
DPH3	15.033	0.526	1	0
TAF8	15.032	0.526	1	0
MRPS14	15.013	0.528	1	0
KATNB1	15.008	0.528	1	0
USP15	15.007	0.528	1	0
SMARCB1	14.984	0.528	1	0
DNAJA3	14.979	0.529	1	0
LSG1	14.97	0.531	1	0
MEAF6	14.895	0.531	1	0
INTS1	14.887	0.533	1	0
UBE2T	14.872	0.533	1	0
PPM1G	14.861	0.533	1	0
RPP14	14.861	0.533	1	0
TEFM	14.847	0.533	1	0
PARD6B	14.778	0.533	1	0
PSMB5	14.768	0.533	1	0
EEF2	14.764	0.534	1	0
RPL34	14.738	0.534	1	0
IMP4	14.734	0.536	1	0
FCHO2	14.732	0.536	1	0
BRK1	14.725	0.536	1	0
SKP1	14.679	0.537	1	0
CIAPIN1	14.675	0.537	1	0
BAP1	14.657	0.537	1	0
YTHDC1	14.652	0.537	1	0
AATF	14.627	0.537	1	0
LARS	14.625	0.539	1	0
SF3A2	14.614	0.54	1	0
ASNS	14.582	0.54	1	0
POLR2H	14.576	0.542	1	0
PPP2R1A	14.564	0.542	1	0
PDCD2	14.556	0.542	1	0
CCDC84	14.549	0.543	1	0
VPS25	14.545	0.545	1	0
RPF1	14.534	0.545	1	0
POLD3	14.532	0.545	1	0
PTPN23	14.526	0.546	1	0
GLRX5	14.526	0.546	1	0
SYS1	14.521	0.548	1	0
SF1	14.515	0.55	1	0
WDR55	14.511	0.55	1	0
IPO13	14.511	0.551	1	0
ABT1	14.499	0.551	1	0
CDC7	14.487	0.551	1	0
TSR2	14.486	0.551	1	0
UBA2	14.482	0.551	1	0
KIF11	14.466	0.553	1	0
C16orf80	14.46	0.553	1	0
GCLC	14.446	0.553	1	0
WDR12	14.436	0.554	1	0
ECT2	14.433	0.554	1	0
PI4KB	14.421	0.554	1	0
WDR61	14.408	0.556	1	0
INTS8	14.403	0.557	1	0
ARFRP1	14.401	0.557	1	0
DPH5	14.382	0.557	1	0
PGM3	14.379	0.557	1	0
SEC63	14.37	0.557	1	0
SLMO2	14.325	0.557	1	0
ACTG1	14.288	0.557	1	0
NSMCE1	14.251	0.557	1	0
ECD	14.233	0.559	1	0
FCGR1A	14.23	0.559	1	0
EIF4E	14.226	0.559	1	0
AGPAT2	14.204	0.559	1	0
RAD17	14.203	0.559	1	0
ARID2	14.179	0.559	1	0
NUP50	14.151	0.559	1	0
ABCC6	14.141	0.559	1	0
VPS52	14.11	0.559	1	0
DPAGT1	14.066	0.56	1	0
FAM115A	14.051	0.56	1	0
RABGGTA	14.047	0.56	1	0
PYROXD1	14.035	0.56	1	0
SEC62	14.032	0.56	1	0
PPP1R11	14.028	0.56	1	0
FBXW11	14.023	0.56	1	0
PLK4	14.007	0.56	1	0
NCAPH2	14.006	0.56	1	0
SMC1A	13.994	0.562	1	0
TSEN54	13.987	0.562	1	0
GTF2H1	13.98	0.563	1	0
CRK	13.977	0.563	1	0
MRPL39	13.938	0.563	1	0
LYRM4	13.909	0.563	1	0
ARMC5	13.907	0.563	1	0
NOL11	13.887	0.565	1	0
CDCA5	13.867	0.565	1	0
IPO9	13.864	0.565	1	0
TRIT1	13.859	0.565	1	0
RPL27	13.849	0.567	1	0
TAF13	13.835	0.567	1	0
XPO5	13.834	0.567	1	0
CBFB	13.829	0.567	1	0
ALG14	13.821	0.568	1	0
SEC61A1	13.801	0.568	1	0
RPA1	13.799	0.57	1	0
PPRC1	13.794	0.57	1	0
CCNC	13.793	0.57	1	0
RARS2	13.791	0.571	1	0
AP2M1	13.787	0.571	1	0
SLC6A8	13.778	0.571	1	0
POLR2E	13.719	0.573	1	0
PHF23	13.707	0.573	1	0
SAP18	13.707	0.574	1	0
ACTR6	13.693	0.574	1	0
DNAJB11	13.687	0.574	1	0
ARCN1	13.68	0.576	1	0
HYOU1	13.67	0.576	1	0
EIF1	13.656	0.576	1	0
CCND3	13.655	0.576	1	0
CHEK1	13.646	0.577	1	0
EIF4G1	13.629	0.577	1	0
UQCRH	13.598	0.577	1	0
BRIP1	13.595	0.577	1	0
ARHGAP29	13.591	0.577	1	0
RPS29	13.57	0.577	1	0
CUL3	13.559	0.577	1	0
CCNL1	13.534	0.577	1	0
RHOG	13.533	0.577	1	0
EXOC8	13.521	0.577	1	0
ERCC2	13.514	0.579	1	0
PSMD2	13.505	0.579	1	0
ZNF830	13.492	0.579	1	0
MED12	13.441	0.58	1	0
MKI67	13.438	0.58	1	0
UBA52	13.408	0.582	1	0
HJURP	13.398	0.584	1	0
TMEM54	13.381	0.584	1	0
ACSL3	13.296	0.584	1	0
NPAT	13.294	0.584	1	0
MCMBP	13.293	0.584	1	0
AAMP	13.275	0.584	1	0
PRKAR1A	13.262	0.584	1	0
TTC27	13.25	0.585	1	0
RBM39	13.233	0.585	1	0
RAD21	13.227	0.587	1	0
MPI	13.216	0.587	1	0
AHCYL1	13.191	0.587	1	0
NHP2L1	13.166	0.587	1	0
PGK1	13.145	0.588	1	0
EIF4B	13.127	0.588	1	0
GBF1	13.118	0.588	1	0
KIF23	13.093	0.59	1	0
CHERP	13.08	0.591	1	0
MED7	13.077	0.591	1	0
TUT1	13.06	0.593	1	0
SPDL1	13.043	0.593	1	0
WDR24	13.014	0.593	1	0
TOP3A	13.001	0.593	1	0
TICRR	12.991	0.594	1	0
ASUN	12.986	0.594	1	0
MMGT1	12.985	0.594	1	0
PKN2	12.983	0.594	1	0
SETD2	12.966	0.594	1	0
SLC7A6OS	12.96	0.594	1	0
SRSF7	12.947	0.596	1	0
INTS10	12.929	0.596	1	0
DPM1	12.927	0.596	1	0
SOD1	12.911	0.596	1	0
NDE1	12.899	0.596	1	0
C3orf17	12.897	0.596	1	0
EXOSC1	12.852	0.596	1	0
CDS2	12.832	0.596	1	0
RTTN	12.793	0.596	1	0
ACACA	12.791	0.596	1	0
MFAP1	12.765	0.596	1	0
MEMO1	12.759	0.596	1	0
C9orf78	12.748	0.596	1	0
MPDU1	12.746	0.596	1	0
FAU	12.727	0.598	1	0
FERMT2	12.724	0.598	1	0
INTS2	12.693	0.598	1	0
KARS	12.659	0.599	1	0
MAK16	12.648	0.601	1	0
PAF1	12.64	0.601	1	0
TUBGCP3	12.621	0.602	1	0
GATAD1	12.571	0.602	1	0
MRPL34	12.568	0.602	1	0
PSMC1	12.568	0.602	1	0
UBL5	12.565	0.604	1	0
ORAOV1	12.565	0.604	1	0
IKBKAP	12.552	0.604	1	0
NOP56	12.549	0.605	1	0
PAPOLA	12.545	0.605	1	0
VPS35	12.535	0.605	1	0
RPL10	12.533	0.605	1	0
SKA1	12.502	0.605	1	0
BUD31	12.491	0.607	1	0
SIAH1	12.473	0.607	1	0
MCM8	12.467	0.607	1	0
EIF5	12.457	0.607	1	0
MESDC2	12.437	0.607	1	0
CTNNBL1	12.409	0.607	1	0
C12orf45	12.399	0.607	1	0
IPO11	12.397	0.607	1	0
GID8	12.388	0.607	1	0
LARP1	12.381	0.607	1	0
AARS	12.329	0.608	1	0
OSBP	12.315	0.608	1	0
POLE4	12.297	0.608	1	0
CSTF3	12.297	0.608	1	0
C19orf52	12.286	0.608	1	0
CLASP1	12.27	0.608	1	0
SEC61G	12.251	0.608	1	0
GALE	12.21	0.608	1	0
DHX35	12.186	0.608	1	0
RPAIN	12.183	0.608	1	0
MED14	12.165	0.608	1	0
MNAT1	12.155	0.608	1	0
TTI2	12.137	0.61	1	0
NVL	12.101	0.611	1	0
MZT1	12.089	0.611	1	0
KIAA1524	12.084	0.611	1	0
METTL14	12.082	0.611	1	0
RBBP6	12.068	0.613	1	0
PPP1CB	12.036	0.613	1	0
PPP1R15B	12.036	0.613	1	0
MOB4	12.003	0.613	1	0
ZBTB17	11.989	0.613	1	0
FOXM1	11.965	0.613	1	0
EXOSC2	11.964	0.615	1	0
RPL13A	11.962	0.615	1	0
NAA50	11.962	0.616	1	0
ANAPC13	11.948	0.616	1	0
PSMC5	11.916	0.618	1	0
TARDBP	11.889	0.618	1	0
PRPF3	11.889	0.618	1	0
NUP43	11.857	0.618	1	0
PHLDA1	11.835	0.618	1	0
FARS2	11.83	0.619	1	0
HNRNPL	11.817	0.621	1	0
MMS22L	11.81	0.622	1	0
SMARCA5	11.743	0.622	1	0
RPL5	11.732	0.622	1	0
TAF12	11.725	0.622	1	0
MGAT1	11.712	0.622	1	0
RANBP1	11.712	0.622	1	0
ZBTB8OS	11.706	0.624	1	0
HSP90AB1	11.699	0.624	1	0
HNRNPF	11.695	0.624	1	0
DDX18	11.692	0.625	1	0
USP39	11.681	0.627	1	0
BRD8	11.676	0.627	1	0
HSPA14	11.65	0.627	1	0
EXOSC9	11.644	0.627	1	0
BAK1	11.613	0.627	1	0
TEKT4	11.612	0.627	1	0
SON	11.609	0.627	1	0
UFL1	11.603	0.627	1	0
CDC42	11.593	0.627	1	0
AURKA	11.564	0.627	1	0
CHMP5	11.537	0.627	1	0
MEPCE	11.536	0.628	1	0
RBM15	11.525	0.628	1	0
ARPC2	11.519	0.628	1	0
WDR83	11.499	0.628	1	0
NDUFAB1	11.493	0.628	1	0
SKA3	11.489	0.628	1	0
RRP1	11.443	0.63	1	0
EIF1AD	11.434	0.63	1	0
CDC23	11.408	0.63	1	0
PELP1	11.402	0.63	1	0
USP24	11.389	0.63	1	0
HAUS8	11.384	0.63	1	0
DDX21	11.381	0.632	1	0
CCDC93	11.373	0.632	1	0
SNRPD3	11.372	0.633	1	0
UBTF	11.365	0.635	1	0
DYNLRB1	11.326	0.635	1	0
SAR1A	11.32	0.635	1	0
CENPF	11.309	0.635	1	0
TAF1C	11.3	0.635	1	0
RCC1	11.287	0.636	1	0
USP14	11.285	0.636	1	0
SMNDC1	11.283	0.636	1	0
CENPP	11.278	0.636	1	0
UBQLN2	11.267	0.636	1	0
DET1	11.215	0.636	1	0
EMC3	11.207	0.636	1	0
APEX2	11.177	0.636	1	0
SCARB1	11.162	0.636	1	0
RNPC3	11.156	0.636	1	0
TRIO	11.135	0.636	1	0
ZFX	11.119	0.636	1	0
RPS25	11.114	0.636	1	0
FANCC	11.107	0.636	1	0
MST1	11.091	0.636	1	0
RPL37A	11.089	0.638	1	0
HPCA	11.084	0.638	1	0
AASDHPPT	11.062	0.638	1	0
PITRM1	11.062	0.638	1	0
MARS2	11.058	0.639	1	0
C1QBP	11.05	0.639	1	0
MRPL42	11.038	0.639	1	0
SEC61B	11.03	0.639	1	0
TSFM	11.008	0.639	1	0
TSEN2	10.976	0.639	1	0
AHR	10.95	0.639	1	0
SNRPE	10.937	0.639	1	0
SYMPK	10.929	0.641	1	0
SNAPC3	10.907	0.641	1	0
UQCRFS1	10.897	0.642	1	0
ATP6V0B	10.864	0.644	1	0
RBM14	10.832	0.646	1	0
RBBP8	10.824	0.646	1	0
EIF3J	10.82	0.646	1	0
FDX1L	10.819	0.646	1	0
GAK	10.812	0.646	1	0
GRB2	10.81	0.646	1	0
WRAP53	10.803	0.646	1	0
RPL7A	10.781	0.646	1	0
MRPL21	10.779	0.646	1	0
VPS54	10.729	0.646	1	0
KRR1	10.72	0.647	1	0
HAUS4	10.705	0.647	1	0
PIGM	10.688	0.647	1	0
COPS4	10.657	0.647	1	0
CCND1	10.655	0.647	1	0
FANCG	10.648	0.647	1	0
GLE1	10.63	0.647	1	0
PMPCB	10.624	0.649	1	0
MRPL44	10.609	0.649	1	0
C1orf109	10.606	0.65	1	0
SRSF2	10.601	0.652	1	0
SEL1L	10.557	0.652	1	0
COMMD3	10.556	0.652	1	0
MMACHC	10.549	0.652	1	0
SNAPC4	10.537	0.653	1	0
VKORC1L1	10.533	0.653	1	0
RBBP4	10.523	0.653	1	0
NAF1	10.517	0.653	1	0
GFER	10.516	0.653	1	0
NUP93	10.505	0.655	1	0
CNOT11	10.504	0.655	1	0
NUP85	10.478	0.656	1	0
TINF2	10.478	0.656	1	0
LARS2	10.475	0.656	1	0
CLTC	10.423	0.658	1	0
RAB10	10.412	0.658	1	0
RNF4	10.393	0.658	1	0
GRWD1	10.378	0.659	1	0
SPEN	10.336	0.659	1	0
RMI1	10.325	0.659	1	0
PPP2R4	10.323	0.659	1	0
PDXDC1	10.3	0.659	1	0
MCTS1	10.298	0.659	1	0
MTA2	10.28	0.659	1	0
DONSON	10.274	0.661	1	0
ITGB5	10.259	0.661	1	0
RPLP1	10.257	0.663	1	0
ARL4C	10.256	0.663	1	0
MED20	10.251	0.663	1	0
MTF1	10.248	0.663	1	0
FLAD1	10.235	0.663	1	0
RPS8	10.234	0.664	1	0
CYFIP1	10.229	0.664	1	0
RFWD2	10.177	0.664	1	0
MVD	10.173	0.664	1	0
AGPAT1	10.17	0.664	1	0
YAE1D1	10.161	0.664	1	0
UNC50	10.158	0.664	1	0
EXOSC10	10.155	0.664	1	0
KIN	10.145	0.664	1	0
CEP57	10.135	0.664	1	0
YY1	10.133	0.664	1	0
MIS18BP1	10.114	0.664	1	0
MRPL41	10.081	0.664	1	0
GTF3C4	10.053	0.664	1	0
EXOC3	10.017	0.664	1	0
PRPF4	9.972	0.666	1	0
SNAPC2	9.953	0.667	1	0
WBSCR22	9.937	0.667	1	0
DHX8	9.934	0.669	1	0
UGP2	9.929	0.669	1	0
MVK	9.919	0.67	1	0
TOPBP1	9.914	0.67	1	0
COPS2	9.857	0.67	1	0
ANAPC15	9.855	0.67	1	0
BICC1	9.847	0.67	1	0
CLASRP	9.846	0.67	1	0
ERCC3	9.841	0.672	1	0
TBCE	9.832	0.672	1	0
ELL	9.831	0.673	1	0
PISD	9.812	0.673	1	0
RPS3A	9.797	0.673	1	0
PSMD6	9.79	0.673	1	0
GTPBP4	9.779	0.675	1	0
RER1	9.775	0.675	1	0
PDCL	9.765	0.675	1	0
MCM3	9.762	0.676	1	0
PFDN5	9.762	0.676	1	0
C11orf57	9.725	0.676	1	0
CD164	9.723	0.676	1	0
NUTF2	9.7	0.678	1	0
WASF2	9.693	0.678	1	0
INO80	9.69	0.678	1	0
SBNO1	9.687	0.68	1	0
RSU1	9.683	0.68	1	0
CDC25B	9.681	0.68	1	0
TFAM	9.677	0.681	1	0
SUDS3	9.673	0.681	1	0
GNB1L	9.66	0.681	1	0
GLS	9.643	0.681	1	0
DOT1L	9.64	0.681	1	0
OBFC1	9.637	0.681	1	0
STIP1	9.637	0.681	1	0
EED	9.63	0.681	1	0
PNN	9.628	0.681	1	0
ZCCHC9	9.62	0.681	1	0
PVRL4	9.603	0.681	1	0
GTSE1	9.596	0.681	1	0
NKAP	9.583	0.683	1	0
MTHFD1	9.541	0.683	1	0
DDX54	9.538	0.683	1	0
VAC14	9.536	0.683	1	0
MON2	9.497	0.683	1	0
NOL7	9.493	0.683	1	0
MTPAP	9.483	0.683	1	0
PCID2	9.48	0.684	1	0
TTF1	9.474	0.684	1	0
PPP1R7	9.406	0.684	1	0
HSP90B1	9.401	0.684	1	0
DOHH	9.389	0.684	1	0
PSMG4	9.385	0.684	1	0
WBP11	9.381	0.684	1	0
EMC1	9.379	0.684	1	0
TAF5	9.379	0.684	1	0
NAT10	9.379	0.686	1	0
COG8	9.377	0.686	1	0
PXN	9.371	0.686	1	0
SFR1	9.355	0.686	1	0
TTC1	9.332	0.687	1	0
CCDC86	9.324	0.687	1	0
RFT1	9.313	0.687	1	0
MRPS6	9.299	0.687	1	0
CMTR1	9.284	0.689	1	0
RFWD3	9.279	0.689	1	0
SRPRB	9.274	0.689	1	0
BUB1B	9.272	0.69	1	0
EIF2B4	9.247	0.69	1	0
TRIB1	9.229	0.69	1	0
GABPA	9.22	0.692	1	0
AK2	9.2	0.692	1	0
ORC6	9.192	0.693	1	0
DPY30	9.184	0.693	1	0
EVA1B	9.183	0.693	1	0
UBE2H	9.175	0.693	1	0
NUP214	9.156	0.695	1	0
WDR25	9.134	0.697	1	0
CELF1	9.121	0.697	1	0
GARS	9.12	0.697	1	0
ELP2	9.107	0.697	1	0
PDPK1	9.081	0.697	1	0
NOP2	9.073	0.698	1	0
UFSP2	9.06	0.698	1	0
HARS	9.049	0.7	1	0
RIOK1	9.044	0.7	1	0
POLR1E	9.042	0.7	1	0
NELFCD	9.006	0.7	1	0
ANAPC5	8.984	0.701	1	0
C10orf2	8.978	0.701	1	0
SYF2	8.971	0.701	1	0
RBM22	8.967	0.701	1	0
TOMM70A	8.948	0.701	1	0
INTS4	8.945	0.701	1	0
ALG5	8.939	0.701	1	0
FBXL3	8.917	0.701	1	0
NR2C2AP	8.897	0.701	1	0
RPL4	8.891	0.703	1	0
GNL3L	8.882	0.703	1	0
SLC7A5	8.878	0.703	1	0
NCAPH	8.832	0.703	1	0
RSBN1	8.827	0.703	1	0
C1orf122	8.785	0.703	1	0
ELF2	8.784	0.703	1	0
GPR45	8.745	0.703	0.998	0.002
GSS	8.741	0.703	0.998	0.002
RUVBL2	8.734	0.704	0.998	0.002
TOMM40	8.733	0.706	0.998	0.002
FAM230A	8.723	0.706	0.998	0.002
WDR1	8.717	0.706	0.998	0.002
ALG11	8.692	0.706	0.998	0.002
COPB1	8.689	0.707	0.998	0.002
HM13	8.653	0.707	0.998	0.002
SEC16A	8.651	0.707	0.998	0.002
CPSF2	8.644	0.709	0.998	0.002
UBE3A	8.64	0.709	0.998	0.002
NELFB	8.628	0.711	0.998	0.002
RECQL5	8.615	0.711	0.998	0.002
CNOT2	8.606	0.711	0.998	0.002
ERCC6L	8.603	0.711	0.998	0.002
AURKAIP1	8.602	0.711	0.998	0.002
RRP7A	8.596	0.711	0.998	0.002
OGDH	8.551	0.712	0.998	0.002
GCLM	8.538	0.712	0.998	0.002
AQR	8.523	0.714	0.998	0.002
PRPF39	8.509	0.714	0.998	0.002
RRAGA	8.495	0.714	0.998	0.002
VCL	8.479	0.714	0.998	0.002
RELA	8.472	0.714	0.998	0.002
DMAP1	8.463	0.715	0.998	0.002
MRPL38	8.453	0.717	0.998	0.002
INTS3	8.423	0.718	0.998	0.002
NUP205	8.422	0.718	0.998	0.002
THAP1	8.417	0.718	0.998	0.002
S100PBP	8.41	0.718	0.998	0.002
TRA2B	8.402	0.718	0.998	0.002
EIF4ENIF1	8.391	0.718	0.998	0.002
DDX49	8.368	0.72	0.998	0.002
DCLRE1B	8.361	0.72	0.998	0.002
CARD10	8.339	0.72	0.998	0.002
USP5	8.333	0.721	0.998	0.002
UBR5	8.333	0.721	0.998	0.002
FCF1	8.332	0.721	0.998	0.002
NUP155	8.329	0.723	0.998	0.002
MCRS1	8.327	0.723	0.998	0.002
TOMM22	8.321	0.724	0.998	0.002
UCHL5	8.313	0.724	0.998	0.002
CABIN1	8.306	0.724	0.998	0.002
U2AF1	8.304	0.726	0.998	0.002
LSM10	8.299	0.726	0.998	0.002
UBE2D2	8.257	0.726	0.998	0.002
SSBP3	8.238	0.726	0.998	0.002
TRAPPC13	8.229	0.726	0.998	0.002
NUP153	8.227	0.726	0.998	0.002
LIN54	8.211	0.726	0.998	0.002
SP3	8.206	0.726	0.998	0.002
DNA2	8.202	0.726	0.998	0.002
PKMYT1	8.197	0.728	0.998	0.002
EXOC2	8.195	0.728	0.998	0.002
ZNHIT3	8.193	0.728	0.998	0.002
CSE1L	8.182	0.729	0.998	0.002
SLC12A9	8.175	0.729	0.998	0.002
NEDD8	8.163	0.731	0.998	0.002
NAA35	8.162	0.731	0.998	0.002
DHFR	8.145	0.731	0.998	0.002
PSMC2	8.145	0.732	0.998	0.002
TTC39A	8.111	0.732	0.998	0.002
MAPKAPK2	8.109	0.732	0.998	0.002
ATP6AP1	8.108	0.732	0.998	0.002
SLC39A1	8.106	0.732	0.998	0.002
ZBTB44	8.1	0.732	0.998	0.002
RPAP1	8.09	0.732	0.998	0.002
UTP14A	8.051	0.732	0.998	0.002
PARS2	8.044	0.732	0.998	0.002
MRPL15	8.038	0.732	0.998	0.002
CDC37	8.035	0.734	0.998	0.002
CCAR1	7.996	0.734	0.998	0.002
POLR2B	7.989	0.735	0.998	0.002
NFAT5	7.984	0.735	0.998	0.002
POLD2	7.959	0.735	0.998	0.002
TAF1A	7.934	0.735	0.998	0.002
INTS6	7.932	0.735	0.998	0.002
OTUB1	7.922	0.735	0.998	0.002
TECR	7.913	0.735	0.998	0.002
MED26	7.905	0.735	0.998	0.002
PLAA	7.873	0.735	0.998	0.002
SLC22A31	7.862	0.735	0.998	0.002
CENPI	7.854	0.735	0.998	0.002
NUPL1	7.849	0.735	0.998	0.002
DNTTIP2	7.846	0.735	0.998	0.002
HTATSF1	7.841	0.735	0.998	0.002
WDR48	7.832	0.735	0.998	0.002
BOP1	7.825	0.735	0.998	0.002
KMT2A	7.818	0.735	0.998	0.002
GTF2H5	7.814	0.735	0.998	0.002
POLR1C	7.814	0.737	0.998	0.002
MRPL11	7.805	0.737	0.998	0.002
UTP3	7.8	0.737	0.998	0.002
LAMTOR4	7.787	0.737	0.998	0.002
NDUFB7	7.774	0.737	0.998	0.002
RPS15A	7.773	0.738	0.998	0.002
GGPS1	7.767	0.74	0.998	0.002
TUBGCP5	7.765	0.74	0.998	0.002
MED8	7.758	0.74	0.998	0.002
EMC7	7.752	0.74	0.998	0.002
NPLOC4	7.752	0.741	0.998	0.002
CD3EAP	7.745	0.741	0.998	0.002
EIF5AL1	7.703	0.741	0.998	0.002
PRICKLE3	7.702	0.741	0.998	0.002
RHOQ	7.701	0.741	0.998	0.002
ZNF131	7.691	0.743	0.998	0.002
CYB561D1	7.678	0.743	0.998	0.002
EXOC5	7.658	0.743	0.998	0.002
SRRD	7.651	0.743	0.998	0.002
FNDC3B	7.645	0.743	0.998	0.002
SLC39A13	7.637	0.743	0.998	0.002
RNF40	7.636	0.743	0.998	0.002
BRD4	7.635	0.743	0.998	0.002
ANAPC1	7.632	0.743	0.998	0.002
U2AF2	7.603	0.745	0.998	0.002
C5orf60	7.601	0.745	0.998	0.002
PFDN2	7.595	0.746	0.998	0.002
VPS18	7.594	0.746	0.998	0.002
IPO7	7.589	0.746	0.998	0.002
FITM2	7.581	0.746	0.998	0.002
NDUFA13	7.57	0.748	0.998	0.002
SCFD1	7.565	0.748	0.998	0.002
KIAA0391	7.56	0.748	0.998	0.002
DDX41	7.556	0.749	0.998	0.002
PSMC4	7.55	0.749	0.998	0.002
MORC2	7.549	0.749	0.998	0.002
PPCS	7.547	0.749	0.998	0.002
PRCC	7.518	0.749	0.998	0.002
ARHGDIA	7.51	0.749	0.998	0.002
PIGS	7.498	0.749	0.998	0.002
SPC25	7.488	0.751	0.998	0.002
TFAP2E	7.487	0.751	0.998	0.002
MRPS34	7.481	0.752	0.998	0.002
PFDN6	7.48	0.752	0.998	0.002
PFN1	7.472	0.754	0.998	0.002
ABI1	7.469	0.754	0.998	0.002
EBNA1BP2	7.466	0.754	0.998	0.002
EXOSC8	7.452	0.755	0.998	0.002
NAA15	7.433	0.755	0.998	0.002
DCAF13	7.427	0.755	0.998	0.002
SFSWAP	7.424	0.755	0.998	0.002
SEPHS2	7.422	0.755	0.998	0.002
MRPS7	7.419	0.755	0.998	0.002
BARD1	7.406	0.755	0.998	0.002
MGAT4B	7.396	0.755	0.998	0.002
THOC1	7.383	0.755	0.998	0.002
FAM122A	7.383	0.755	0.998	0.002
ERCC1	7.38	0.755	0.998	0.002
ELP3	7.369	0.755	0.998	0.002
ATP1A1	7.368	0.755	0.998	0.002
ZFC3H1	7.357	0.755	0.998	0.002
BCAS2	7.357	0.755	0.998	0.002
UBE2Q1	7.351	0.755	0.998	0.002
COX5A	7.344	0.755	0.998	0.002
PSMD13	7.338	0.757	0.998	0.002
SASS6	7.323	0.757	0.998	0.002
UFC1	7.314	0.757	0.998	0.002
XRN1	7.309	0.757	0.998	0.002
DDX27	7.303	0.759	0.998	0.002
XRCC5	7.301	0.759	0.998	0.002
ATG4C	7.301	0.759	0.998	0.002
POLG2	7.275	0.759	0.998	0.002
TWISTNB	7.265	0.759	0.998	0.002
PRPF4B	7.258	0.759	0.998	0.002
COX11	7.235	0.76	0.998	0.002
CCDC22	7.231	0.76	0.998	0.002
SLC35D3	7.219	0.76	0.998	0.002
TFDP1	7.211	0.76	0.998	0.002
TRAPPC2L	7.206	0.76	0.998	0.002
MED17	7.181	0.76	0.998	0.002
TOP1	7.179	0.762	0.998	0.002
C1orf228	7.175	0.762	0.998	0.002
INO80B	7.17	0.762	0.998	0.002
HPDL	7.168	0.762	0.998	0.002
SLC39A7	7.164	0.762	0.998	0.002
TDG	7.158	0.762	0.998	0.002
HDGF	7.158	0.762	0.998	0.002
CYP27B1	7.152	0.762	0.998	0.002
PIK3C3	7.108	0.762	0.998	0.002
LEO1	7.107	0.762	0.998	0.002
RFC4	7.089	0.763	0.998	0.002
HEXIM1	7.081	0.763	0.998	0.002
MED6	7.078	0.763	0.998	0.002
ZNRD1	7.039	0.763	0.998	0.002
YEATS2	7.035	0.763	0.998	0.002
TCOF1	7.035	0.763	0.998	0.002
MAST2	7.02	0.763	0.998	0.002
ADC	7.017	0.763	0.998	0.002
HNRNPA0	6.998	0.763	0.998	0.002
CACTIN	6.991	0.763	0.998	0.002
RNF168	6.982	0.763	0.998	0.002
VPS8	6.972	0.763	0.998	0.002
VPS16	6.97	0.763	0.998	0.002
IGBP1	6.969	0.765	0.998	0.002
NCAPD2	6.967	0.765	0.998	0.002
A3GALT2	6.962	0.765	0.998	0.002
DAP3	6.941	0.765	0.998	0.002
GART	6.934	0.766	0.998	0.002
RNASEH2C	6.913	0.766	0.998	0.002
METTL1	6.912	0.766	0.998	0.002
FNTB	6.907	0.768	0.998	0.002
SUPT5H	6.901	0.769	0.998	0.002
MED1	6.873	0.769	0.998	0.002
BRIX1	6.871	0.769	0.998	0.002
NDUFS5	6.863	0.769	0.998	0.002
OTOP1	6.861	0.769	0.996	0.004
KIAA0100	6.85	0.769	0.996	0.004
SPTLC2	6.847	0.769	0.996	0.004
C20orf24	6.84	0.769	0.996	0.004
RAVER2	6.839	0.769	0.996	0.004
CYB561	6.825	0.769	0.996	0.004
SRPR	6.818	0.769	0.996	0.004
RPL19	6.812	0.771	0.996	0.004
HSBP1	6.802	0.771	0.996	0.004
PFAS	6.781	0.771	0.996	0.004
C19orf53	6.769	0.771	0.996	0.004
GNL2	6.769	0.771	0.996	0.004
SYNCRIP	6.763	0.771	0.996	0.004
SUZ12	6.761	0.771	0.996	0.004
LRRC41	6.75	0.771	0.996	0.004
RHNO1	6.744	0.771	0.996	0.004
NOLC1	6.734	0.771	0.996	0.004
ATR	6.729	0.772	0.996	0.004
TRIM43	6.726	0.772	0.994	0.006
HECTD1	6.722	0.772	0.994	0.006
MUTYH	6.718	0.772	0.994	0.006
SPCS2	6.714	0.772	0.994	0.006
BCL6	6.705	0.772	0.994	0.006
TAF9B	6.699	0.772	0.994	0.006
PFDN1	6.693	0.772	0.994	0.006
EFNA5	6.69	0.772	0.994	0.006
C1orf94	6.68	0.772	0.994	0.006
AP2S1	6.668	0.772	0.994	0.006
PAK1IP1	6.667	0.774	0.994	0.006
JAGN1	6.664	0.774	0.994	0.006
RPS27	6.637	0.774	0.994	0.006
UROD	6.627	0.776	0.994	0.006
HDAC7	6.627	0.776	0.994	0.006
USP10	6.625	0.776	0.994	0.006
TRNT1	6.624	0.776	0.994	0.006
KIF20A	6.619	0.776	0.994	0.006
PKM	6.616	0.776	0.994	0.006
POLQ	6.612	0.776	0.994	0.006
MYSM1	6.606	0.776	0.994	0.006
MYH9	6.596	0.776	0.994	0.006
DUSP22	6.593	0.776	0.994	0.006
DARS	6.59	0.776	0.994	0.006
ARGLU1	6.571	0.776	0.994	0.006
STT3A	6.571	0.776	0.994	0.006
TNPO3	6.568	0.777	0.994	0.006
CWC22	6.567	0.777	0.994	0.006
EDC4	6.546	0.777	0.994	0.006
NCF1	6.546	0.777	0.994	0.006
TNPO1	6.542	0.777	0.994	0.006
NADK	6.539	0.777	0.994	0.006
RRP9	6.515	0.777	0.994	0.006
UPF3A	6.512	0.777	0.994	0.006
WDR18	6.484	0.777	0.994	0.006
FBXL5	6.479	0.777	0.994	0.006
SUPT4H1	6.467	0.777	0.994	0.006
PDPR	6.465	0.777	0.994	0.006
TGFBRAP1	6.464	0.777	0.994	0.006
CHMP4B	6.455	0.777	0.994	0.006
XRCC6	6.423	0.779	0.994	0.006
PAQR4	6.405	0.779	0.994	0.006
RTFDC1	6.404	0.779	0.994	0.006
CDKN2AIP	6.395	0.779	0.994	0.006
ZBTB45	6.392	0.779	0.994	0.006
MRPL27	6.385	0.779	0.994	0.006
SLC6A7	6.382	0.779	0.992	0.008
PAIP1	6.379	0.779	0.992	0.008
TAF3	6.375	0.779	0.992	0.008
GBE1	6.367	0.779	0.992	0.008
POLR2K	6.361	0.779	0.992	0.008
ARPC5	6.353	0.779	0.992	0.008
ALG13	6.348	0.779	0.992	0.008
CPSF3	6.346	0.78	0.992	0.008
GATA5	6.341	0.78	0.992	0.008
HDGFRP2	6.341	0.78	0.992	0.008
DICER1	6.335	0.78	0.992	0.008
SPTLC1	6.332	0.78	0.992	0.008
HIST1H2AC	6.327	0.78	0.992	0.008
POT1	6.322	0.78	0.992	0.008
WARS	6.319	0.782	0.992	0.008
MRPL37	6.312	0.782	0.992	0.008
GLIS3	6.302	0.782	0.992	0.008
RBM7	6.293	0.782	0.992	0.008
SAP30BP	6.28	0.782	0.992	0.008
GLTP	6.277	0.782	0.992	0.008
VBP1	6.266	0.782	0.992	0.008
MAU2	6.254	0.782	0.992	0.008
RABIF	6.251	0.782	0.992	0.008
TUBD1	6.241	0.782	0.992	0.008
CCNB1	6.226	0.782	0.992	0.008
SCGB1C1	6.201	0.782	0.992	0.008
NUDCD2	6.188	0.782	0.992	0.008
BZW1	6.186	0.782	0.992	0.008
ALYREF	6.169	0.782	0.992	0.008
TIMM50	6.167	0.782	0.992	0.008
CFLAR	6.149	0.782	0.992	0.008
MBTD1	6.147	0.782	0.992	0.008
XRCC1	6.145	0.782	0.992	0.008
EIF3L	6.136	0.782	0.992	0.008
CCDC17	6.133	0.782	0.992	0.008
TXN	6.133	0.783	0.992	0.008
SET	6.115	0.783	0.992	0.008
C16orf59	6.108	0.783	0.992	0.008
AHCTF1	6.09	0.783	0.992	0.008
PLA2G12A	6.09	0.783	0.992	0.008
HEATR6	6.088	0.783	0.992	0.008
NOL8	6.084	0.783	0.992	0.008
MYL6	6.081	0.783	0.992	0.008
ANXA9	6.072	0.783	0.992	0.008
NRF1	6.068	0.783	0.992	0.008
RPTOR	6.065	0.783	0.992	0.008
DCP2	6.055	0.783	0.992	0.008
MRPS16	6.034	0.783	0.992	0.008
PWP1	6.025	0.783	0.992	0.008
TBL3	6.016	0.785	0.992	0.008
PRR7	6.006	0.785	0.992	0.008
MTRR	5.999	0.785	0.992	0.008
HCFC1	5.984	0.786	0.992	0.008
C1D	5.982	0.786	0.992	0.008
ZBTB24	5.981	0.786	0.992	0.008
BID	5.971	0.786	0.992	0.008
SP2	5.967	0.786	0.992	0.008
RBM8A	5.964	0.788	0.992	0.008
CFL1	5.958	0.789	0.992	0.008
BCL10	5.954	0.789	0.992	0.008
PCNP	5.952	0.789	0.992	0.008
USE1	5.94	0.789	0.992	0.008
ATP5B	5.928	0.789	0.992	0.008
SLC17A5	5.926	0.789	0.992	0.008
MRP63	5.925	0.789	0.992	0.008
AUP1	5.918	0.789	0.992	0.008
CLSPN	5.916	0.789	0.992	0.008
ORC3	5.9	0.789	0.992	0.008
RABGEF1	5.886	0.789	0.992	0.008
TBC1D10B	5.883	0.789	0.992	0.008
SEH1L	5.877	0.791	0.992	0.008
MANF	5.872	0.791	0.992	0.008
DGCR8	5.87	0.793	0.992	0.008
C1orf74	5.861	0.793	0.992	0.008
IQGAP3	5.859	0.793	0.992	0.008
UBE2S	5.845	0.793	0.992	0.008
UTP18	5.839	0.793	0.992	0.008
CREB5	5.83	0.793	0.992	0.008
DTYMK	5.82	0.794	0.992	0.008
CHCHD1	5.82	0.794	0.992	0.008
TAMM41	5.81	0.794	0.992	0.008
G6PD	5.807	0.794	0.992	0.008
WDR92	5.803	0.796	0.992	0.008
OAS2	5.77	0.796	0.992	0.008
C1orf27	5.763	0.796	0.992	0.008
IKBKG	5.761	0.796	0.992	0.008
MRPL12	5.728	0.796	0.992	0.008
SPOP	5.698	0.796	0.992	0.008
DIMT1	5.697	0.797	0.992	0.008
DNAJA2	5.685	0.797	0.992	0.008
NOC2L	5.682	0.797	0.992	0.008
MIS18A	5.679	0.797	0.992	0.008
ORC2	5.668	0.797	0.992	0.008
ELOVL5	5.666	0.797	0.992	0.008
IWS1	5.666	0.797	0.992	0.008
CDK10	5.65	0.797	0.992	0.008
TUBGCP4	5.639	0.797	0.992	0.008
POLR3E	5.634	0.797	0.992	0.008
UPK3BL	5.624	0.797	0.992	0.008
SLC33A1	5.624	0.797	0.992	0.008
WBSCR16	5.613	0.797	0.992	0.008
TSEN34	5.609	0.797	0.992	0.008
KANSL3	5.605	0.799	0.992	0.008
CYC1	5.586	0.799	0.992	0.008
ERCC4	5.582	0.799	0.992	0.008
TMEM189	5.563	0.799	0.992	0.008
SMC5	5.559	0.799	0.992	0.008
ROMO1	5.557	0.8	0.992	0.008
ADO	5.55	0.8	0.992	0.008
ALG8	5.541	0.8	0.992	0.008
SREK1IP1	5.527	0.8	0.992	0.008
MCPH1	5.521	0.8	0.992	0.008
ZMYND12	5.508	0.8	0.992	0.008
YTHDF2	5.508	0.8	0.992	0.008
ADAT2	5.503	0.8	0.992	0.008
POLR3F	5.499	0.8	0.992	0.008
UVRAG	5.492	0.8	0.992	0.008
ZSWIM8	5.492	0.8	0.992	0.008
APEX1	5.477	0.8	0.992	0.008
DDX20	5.473	0.802	0.992	0.008
WARS2	5.472	0.802	0.992	0.008
RPL28	5.462	0.802	0.992	0.008
RSL1D1	5.461	0.802	0.992	0.008
IRX5	5.459	0.802	0.992	0.008
MROH7	5.447	0.802	0.992	0.008
SMS	5.435	0.802	0.992	0.008
STX18	5.429	0.802	0.992	0.008
PANK3	5.423	0.802	0.992	0.008
MSTO1	5.416	0.803	0.992	0.008
COPG1	5.39	0.803	0.992	0.008
PARL	5.389	0.803	0.992	0.008
TLCD1	5.374	0.803	0.992	0.008
TYMS	5.373	0.803	0.992	0.008
LAMP1	5.323	0.803	0.992	0.008
RTF1	5.307	0.803	0.992	0.008
HIST1H3C	5.297	0.803	0.992	0.008
MED9	5.293	0.803	0.992	0.008
EMC2	5.285	0.803	0.992	0.008
CTU1	5.285	0.803	0.992	0.008
PSME3	5.282	0.803	0.992	0.008
RAB7A	5.28	0.803	0.992	0.008
STUB1	5.279	0.803	0.992	0.008
TPR	5.271	0.803	0.992	0.008
HNRNPA2B1	5.267	0.803	0.992	0.008
ZBTB38	5.255	0.803	0.992	0.008
C19orf40	5.253	0.803	0.992	0.008
CCDC94	5.242	0.803	0.992	0.008
SRSF6	5.217	0.803	0.992	0.008
FAM35A	5.21	0.803	0.992	0.008
CHMP6	5.201	0.805	0.992	0.008
GMDS	5.196	0.805	0.992	0.008
RARS	5.188	0.805	0.992	0.008
TELO2	5.186	0.807	0.992	0.008
SRC	5.184	0.807	0.992	0.008
HAUS1	5.181	0.808	0.992	0.008
NONO	5.173	0.808	0.992	0.008
MRM1	5.173	0.808	0.992	0.008
NXT1	5.171	0.808	0.992	0.008
FUS	5.161	0.808	0.992	0.008
GLRX3	5.159	0.808	0.992	0.008
MDM4	5.141	0.808	0.992	0.008
HEATR3	5.124	0.808	0.992	0.008
PGS1	5.124	0.808	0.992	0.008
RPL15	5.123	0.808	0.992	0.008
PPP1R21	5.111	0.808	0.992	0.008
KANSL2	5.094	0.808	0.992	0.008
MED19	5.087	0.808	0.992	0.008
PARD3	5.085	0.808	0.992	0.008
PCYT2	5.082	0.808	0.992	0.008
CDCA3	5.081	0.808	0.992	0.008
PRKCI	5.073	0.808	0.992	0.008
ARHGAP20	5.07	0.808	0.992	0.008
TAB1	5.068	0.808	0.992	0.008
HIPK2	5.058	0.808	0.992	0.008
RRP15	5.048	0.808	0.992	0.008
ZBTB14	5.033	0.808	0.992	0.008
FAF1	5.025	0.808	0.992	0.008
IPO5	5.023	0.808	0.992	0.008
UQCRC2	5.018	0.808	0.992	0.008
HARS2	5.017	0.808	0.992	0.008
CCDC59	5.006	0.808	0.992	0.008
C17orf53	5.004	0.808	0.992	0.008
ATIC	4.999	0.808	0.992	0.008
FAM195A	4.997	0.808	0.992	0.008
AKAP12	4.979	0.808	0.992	0.008
SARS	4.978	0.81	0.992	0.008
MRPL3	4.978	0.81	0.992	0.008
BLOC1S2	4.977	0.81	0.992	0.008
TMEM258	4.967	0.811	0.992	0.008
TANGO6	4.962	0.813	0.992	0.008
ATRN	4.958	0.813	0.992	0.008
CDKN2AIPNL	4.955	0.813	0.992	0.008
PALB2	4.955	0.813	0.992	0.008
NT5C1A	4.953	0.813	0.992	0.008
DCTN6	4.947	0.813	0.992	0.008
RGS2	4.947	0.813	0.992	0.008
COMMD8	4.947	0.813	0.992	0.008
COG1	4.939	0.813	0.992	0.008
UCHL3	4.934	0.813	0.992	0.008
GNG12	4.933	0.813	0.992	0.008
BTG1	4.932	0.813	0.992	0.008
GTPBP8	4.918	0.813	0.992	0.008
DNAJB12	4.916	0.813	0.992	0.008
BYSL	4.914	0.814	0.992	0.008
KCNJ11	4.912	0.814	0.992	0.008
WDR26	4.901	0.814	0.992	0.008
ADPRHL2	4.898	0.814	0.992	0.008
KAT5	4.896	0.814	0.992	0.008
MSLN	4.867	0.814	0.992	0.008
MRPS24	4.861	0.816	0.992	0.008
TMA16	4.858	0.816	0.992	0.008
PITPNB	4.851	0.816	0.992	0.008
ARL6IP6	4.838	0.816	0.992	0.008
MRPL51	4.82	0.816	0.992	0.008
RFC2	4.813	0.817	0.992	0.008
NUP188	4.794	0.817	0.992	0.008
CTU2	4.793	0.817	0.992	0.008
TARS2	4.788	0.817	0.992	0.008
RBM48	4.781	0.817	0.992	0.008
VOPP1	4.778	0.817	0.992	0.008
DPH2	4.742	0.817	0.992	0.008
PHC2	4.729	0.817	0.992	0.008
EAPP	4.722	0.817	0.992	0.008
NFATC2IP	4.72	0.817	0.992	0.008
NRDE2	4.697	0.817	0.992	0.008
SLFNL1	4.674	0.817	0.992	0.008
HSPA8	4.668	0.817	0.992	0.008
BUB1	4.649	0.817	0.992	0.008
TUBE1	4.647	0.817	0.992	0.008
KLF5	4.64	0.817	0.992	0.008
PIGH	4.636	0.817	0.992	0.008
LAMTOR2	4.629	0.817	0.992	0.008
RBM34	4.622	0.817	0.992	0.008
SRP68	4.604	0.817	0.992	0.008
IDH3A	4.604	0.817	0.992	0.008
TXLNG	4.592	0.817	0.992	0.008
PAXBP1	4.592	0.817	0.992	0.008
STARD7	4.589	0.817	0.992	0.008
ATL3	4.586	0.817	0.992	0.008
QARS	4.585	0.819	0.992	0.008
WNK1	4.583	0.819	0.992	0.008
RBMX	4.581	0.82	0.993	0.007
QRICH1	4.547	0.82	0.993	0.007
INPP5B	4.547	0.82	0.993	0.007
TARS	4.533	0.822	0.993	0.007
RAB14	4.531	0.822	0.993	0.007
MPHOSPH8	4.504	0.822	0.993	0.007
C7orf55-LUC7L2	4.498	0.822	0.993	0.007
RAPGEF6	4.493	0.822	0.993	0.007
ZNF202	4.485	0.822	0.993	0.007
SMARCE1	4.467	0.822	0.993	0.007
PRMT6	4.442	0.822	0.993	0.007
PCSK9	4.416	0.822	0.993	0.007
DAZAP1	4.415	0.822	0.993	0.007
KDSR	4.407	0.822	0.993	0.007
DGCR14	4.398	0.822	0.993	0.007
TIFAB	4.373	0.822	0.993	0.007
TRIAP1	4.37	0.824	0.993	0.007
INPP5K	4.368	0.824	0.993	0.007
SMYD2	4.352	0.824	0.993	0.007
MBOAT2	4.344	0.824	0.993	0.007
NUP98	4.325	0.824	0.993	0.007
PABPC4	4.323	0.824	0.993	0.007
MRPS22	4.319	0.824	0.993	0.007
PNPT1	4.317	0.824	0.993	0.007
NCOR1	4.313	0.824	0.993	0.007
RANBP3	4.312	0.824	0.993	0.007
SRP54	4.31	0.824	0.993	0.007
SECISBP2	4.307	0.824	0.993	0.007
SAFB	4.284	0.824	0.993	0.007
PROCA1	4.275	0.824	0.993	0.007
MRPL50	4.262	0.824	0.993	0.007
GPKOW	4.257	0.824	0.993	0.007
GADD45B	4.25	0.824	0.993	0.007
MRPL4	4.241	0.825	0.993	0.007
DLST	4.234	0.827	0.993	0.007
ZNF236	4.225	0.827	0.993	0.007
CDK2AP1	4.223	0.827	0.993	0.007
ZC3H11A	4.215	0.827	0.993	0.007
GUCA2A	4.214	0.827	0.991	0.009
KIAA1432	4.208	0.827	0.991	0.009
RNF20	4.206	0.828	0.991	0.009
CENPA	4.206	0.83	0.991	0.009
MOB3C	4.201	0.83	0.991	0.009
GSG2	4.199	0.83	0.991	0.009
DCTN3	4.193	0.83	0.991	0.009
NUDT16L1	4.159	0.83	0.991	0.009
ARPC3	4.158	0.83	0.991	0.009
LSM11	4.146	0.831	0.991	0.009
PPT1	4.141	0.831	0.991	0.009
FKBP6	4.13	0.831	0.991	0.009
NAIP	4.129	0.831	0.991	0.009
SAMD10	4.129	0.831	0.991	0.009
MSL2	4.124	0.831	0.991	0.009
PDF	4.119	0.831	0.991	0.009
TLK2	4.118	0.831	0.991	0.009
SCAND1	4.116	0.831	0.991	0.009
SEC23B	4.101	0.831	0.991	0.009
TMEM53	4.086	0.831	0.991	0.009
C1orf86	4.084	0.831	0.991	0.009
SNIP1	4.083	0.831	0.991	0.009
VPS36	4.079	0.831	0.991	0.009
CRCP	4.075	0.831	0.991	0.009
MRTO4	4.062	0.831	0.991	0.009
PI4KA	4.056	0.831	0.991	0.009
RIN1	4.04	0.831	0.991	0.009
HIST1H1C	4.021	0.831	0.991	0.009
GABPB1	3.975	0.831	0.991	0.009
ATXN10	3.975	0.831	0.991	0.009
NUP160	3.97	0.833	0.991	0.009
CENPK	3.962	0.833	0.991	0.009
DSN1	3.96	0.833	0.991	0.009
FLCN	3.958	0.833	0.991	0.009
MGAT2	3.958	0.833	0.991	0.009
ASXL1	3.956	0.833	0.991	0.009
TRIM7	3.952	0.833	0.991	0.009
TFAP4	3.948	0.833	0.991	0.009
TRIP13	3.948	0.833	0.991	0.009
FANCI	3.946	0.833	0.991	0.009
DERL1	3.923	0.833	0.991	0.009
RBMS1	3.918	0.833	0.991	0.009
SEC13	3.915	0.834	0.991	0.009
PHLDA2	3.907	0.834	0.991	0.009
RRP36	3.906	0.834	0.991	0.009
MRPS11	3.895	0.834	0.991	0.009
TENC1	3.894	0.834	0.991	0.009
KIAA1429	3.881	0.834	0.991	0.009
ADSS	3.879	0.836	0.991	0.009
OGFR	3.868	0.836	0.991	0.009
TRNAU1AP	3.863	0.837	0.991	0.009
MRPL28	3.856	0.839	0.991	0.009
B4GALNT1	3.853	0.839	0.991	0.009
GPI	3.83	0.839	0.991	0.009
ABCB7	3.829	0.839	0.991	0.009
SLC35E1	3.829	0.839	0.991	0.009
ADAMTSL4-AS1	3.812	0.839	0.991	0.009
PIDD	3.804	0.839	0.991	0.009
SELRC1	3.791	0.839	0.991	0.009
NACA	3.774	0.839	0.991	0.009
UBE2G2	3.738	0.839	0.991	0.009
ORC1	3.733	0.839	0.991	0.009
ABHD16B	3.725	0.839	0.991	0.009
NDUFA2	3.725	0.839	0.991	0.009
PSMD3	3.711	0.841	0.991	0.009
NPM3	3.709	0.841	0.991	0.009
FIBP	3.684	0.841	0.991	0.009
POC1A	3.666	0.841	0.991	0.009
PTPN11	3.657	0.841	0.991	0.009
SIMC1	3.657	0.841	0.991	0.009
MPRIP	3.651	0.841	0.991	0.009
MRPS18C	3.648	0.841	0.991	0.009
COMMD4	3.647	0.841	0.991	0.009
SDHB	3.638	0.841	0.991	0.009
PRELID1	3.635	0.842	0.991	0.009
PIGW	3.634	0.842	0.991	0.009
HIST1H3A	3.634	0.842	0.991	0.009
DIEXF	3.622	0.842	0.991	0.009
SRRM2	3.613	0.842	0.991	0.009
DDX1	3.606	0.842	0.991	0.009
VPS37A	3.603	0.842	0.991	0.009
CAPRIN1	3.596	0.842	0.991	0.009
ANXA2	3.591	0.842	0.991	0.009
MED27	3.585	0.844	0.991	0.009
TPSG1	3.58	0.844	0.991	0.009
SMC3	3.578	0.844	0.991	0.009
RPAP2	3.564	0.844	0.991	0.009
TBC1D5	3.562	0.844	0.991	0.009
EXOC4	3.545	0.844	0.991	0.009
KIFC1	3.543	0.844	0.991	0.009
CUTA	3.536	0.844	0.991	0.009
YARS2	3.522	0.845	0.991	0.009
VPS13D	3.51	0.845	0.991	0.009
WSB1	3.499	0.845	0.991	0.009
MPV17L2	3.492	0.845	0.991	0.009
DEXI	3.49	0.845	0.991	0.009
MAP2K7	3.47	0.845	0.991	0.009
XPOT	3.468	0.845	0.991	0.009
GMNN	3.467	0.845	0.991	0.009
MCAT	3.466	0.845	0.991	0.009
USP37	3.453	0.845	0.991	0.009
B3GNT2	3.451	0.845	0.991	0.009
ZC3H7A	3.45	0.845	0.991	0.009
USP42	3.446	0.845	0.991	0.009
PTCD3	3.437	0.845	0.991	0.009
RMND5A	3.434	0.845	0.991	0.009
DNAJC17	3.431	0.845	0.991	0.009
ACTR1B	3.431	0.845	0.991	0.009
THOC5	3.43	0.847	0.991	0.009
TSR3	3.419	0.847	0.991	0.009
DPH6	3.418	0.847	0.991	0.009
SERP1	3.418	0.847	0.991	0.009
SLC35A2	3.417	0.847	0.991	0.009
ST3GAL3	3.413	0.847	0.991	0.009
C8orf33	3.404	0.847	0.991	0.009
COA5	3.404	0.848	0.991	0.009
MPV17L	3.395	0.848	0.991	0.009
OVCA2	3.395	0.848	0.991	0.009
PRKRIR	3.376	0.848	0.991	0.009
DNTTIP1	3.373	0.848	0.991	0.009
SKP2	3.371	0.848	0.991	0.009
FLYWCH1	3.365	0.848	0.991	0.009
TRIM62	3.359	0.848	0.991	0.009
INO80C	3.353	0.848	0.991	0.009
CCDC24	3.351	0.848	0.991	0.009
SLC31A1	3.345	0.848	0.991	0.009
POLA2	3.339	0.85	0.991	0.009
RPS27A	3.334	0.85	0.991	0.009
STIL	3.332	0.85	0.991	0.009
CAPZB	3.323	0.85	0.991	0.009
PTPRJ	3.313	0.85	0.991	0.009
CLP1	3.313	0.851	0.991	0.009
MRPS23	3.294	0.851	0.991	0.009
LIN9	3.292	0.851	0.991	0.009
HYI	3.284	0.851	0.991	0.009
NOL3	3.28	0.851	0.991	0.009
SMC6	3.278	0.851	0.991	0.009
NSFL1C	3.278	0.851	0.991	0.009
LDB1	3.273	0.851	0.991	0.009
PTGER4	3.265	0.851	0.991	0.009
TAF10	3.262	0.851	0.991	0.009
C15orf41	3.261	0.851	0.991	0.009
DNAJB1	3.245	0.851	0.991	0.009
PPA1	3.245	0.853	0.991	0.009
TAF2	3.237	0.853	0.991	0.009
YY1AP1	3.232	0.853	0.991	0.009
MIPEP	3.22	0.853	0.991	0.009
TXN2	3.22	0.853	0.991	0.009
NCOA6	3.22	0.853	0.991	0.009
FUT11	3.219	0.853	0.991	0.009
HIGD2A	3.204	0.853	0.991	0.009
ESF1	3.195	0.853	0.991	0.009
MZT2B	3.192	0.853	0.991	0.009
UBAP2L	3.174	0.853	0.991	0.009
RMI2	3.171	0.853	0.991	0.009
ATP2B1	3.171	0.853	0.991	0.009
C8orf76	3.169	0.853	0.991	0.009
UBE2V1	3.162	0.853	0.991	0.009
CYP4Z1	3.161	0.853	0.991	0.009
SMG5	3.141	0.853	0.991	0.009
TRAM2	3.131	0.853	0.991	0.009
ATRIP	3.13	0.853	0.991	0.009
RPP38	3.122	0.854	0.991	0.009
NUDT4	3.116	0.856	0.991	0.009
ZBTB2	3.116	0.856	0.991	0.009
NPC1	3.109	0.856	0.991	0.009
GDF11	3.102	0.856	0.991	0.009
VKORC1	3.101	0.856	0.991	0.009
BRPF1	3.083	0.856	0.991	0.009
TOMM20	3.072	0.856	0.991	0.009
C9orf41	3.066	0.856	0.991	0.009
MMS19	3.064	0.856	0.991	0.009
SLC25A28	3.058	0.856	0.991	0.009
FAM183A	3.057	0.856	0.991	0.009
ICMT	3.04	0.856	0.991	0.009
NUMA1	3.032	0.856	0.991	0.009
RPL32	3.028	0.856	0.991	0.009
ATRX	3.025	0.856	0.991	0.009
MRPS18B	3.013	0.856	0.991	0.009
RNF8	2.992	0.856	0.991	0.009
FAM151A	2.986	0.856	0.991	0.009
CEBPG	2.986	0.856	0.991	0.009
ZNF747	2.984	0.856	0.991	0.009
ZNF532	2.975	0.856	0.991	0.009
MMP9	2.969	0.856	0.991	0.009
RPUSD4	2.959	0.856	0.991	0.009
NT5DC1	2.958	0.856	0.991	0.009
COX20	2.948	0.856	0.991	0.009
TOR3A	2.936	0.856	0.991	0.009
EDN2	2.93	0.856	0.991	0.009
SYT11	2.927	0.856	0.991	0.009
DNAJA4	2.921	0.856	0.991	0.009
MTG1	2.917	0.856	0.991	0.009
FAHD1	2.915	0.856	0.991	0.009
POLR2I	2.904	0.858	0.991	0.009
NARG2	2.902	0.858	0.991	0.009
TSPAN1	2.902	0.858	0.991	0.009
TIPRL	2.901	0.858	0.991	0.009
KRT75	2.9	0.858	0.989	0.011
EIF3H	2.891	0.858	0.989	0.011
ERCC5	2.888	0.858	0.989	0.011
EXOC1	2.887	0.858	0.989	0.011
GTPBP10	2.885	0.858	0.989	0.011
SNX27	2.884	0.858	0.989	0.011
MGRN1	2.882	0.858	0.989	0.011
LGALS3BP	2.873	0.858	0.989	0.011
USP18	2.872	0.858	0.989	0.011
OXA1L	2.864	0.858	0.989	0.011
COX7C	2.856	0.858	0.989	0.011
ZNF777	2.856	0.858	0.989	0.011
NSUN4	2.855	0.858	0.989	0.011
PDS5B	2.85	0.858	0.989	0.011
CEND1	2.843	0.858	0.989	0.011
ATF4	2.83	0.858	0.989	0.011
XRCC6BP1	2.821	0.858	0.989	0.011
DROSHA	2.814	0.858	0.989	0.011
CHMP7	2.814	0.858	0.989	0.011
SHFM1	2.814	0.858	0.989	0.011
WDR3	2.797	0.859	0.989	0.011
FGD2	2.795	0.859	0.989	0.011
EIF3K	2.776	0.859	0.989	0.011
[truncated: 16,058 more rows]

## Sheet: 786O d25 vs. 786O+VHL d29 Z
Drug Z analysis: 786O d25 vs. 786O+VHL d29
GENE	sumZ	numObs	normZ	pval_synth	rank_synth	fdr_synth	pval_supp	rank_supp	fdr_supp
CLCNKA	-12.78	4	-5.51	1.84e-08	1	0.000333	1	18052	1
C17orf47	-11.68	4	-5.01	2.79e-07	2	0.00252	1	18051	1
MLLT4	-10.68	4	-4.55	2.65e-06	3	0.0129	1	18050	1
PRF1	-10.65	4	-4.54	2.87e-06	4	0.0129	1	18049	1
CLSTN1	-10.42	4	-4.43	4.67e-06	5	0.0169	1	18048	1
THAP7	-10.27	4	-4.37	6.32e-06	6	0.019	1	18047	1
DNAJC24	-9.99	4	-4.24	1.13e-05	7	0.0256	1	18046	1
ABHD17C	-9.99	4	-4.24	1.13e-05	8	0.0256	1	18045	1
RBM15	-9.9	4	-4.19	1.37e-05	9	0.0274	1	18044	1
RFWD2	-9.76	4	-4.13	1.8e-05	10	0.0325	1	18043	1
APLP2	-9.49	4	-4.01	3.06e-05	11	0.0502	1	18042	1
COG6	-9.32	4	-3.93	4.2e-05	12	0.0633	1	18041	1
INTS8	-9.14	4	-3.85	5.87e-05	13	0.0762	1	18040	1
EPX	-9.14	4	-3.85	5.91e-05	14	0.0762	1	18039	1
NFAT5	-9.01	4	-3.79	7.51e-05	15	0.0903	1	18038	1
HECA	-8.93	4	-3.76	8.64e-05	16	0.0933	1	18037	1
SENP7	-8.92	4	-3.75	8.79e-05	17	0.0933	1	18036	1
MTOR	-8.87	4	-3.73	9.71e-05	18	0.0937	1	18035	1
C3orf84	-8.86	4	-3.72	9.86e-05	19	0.0937	1	18034	1
C2CD4B	-8.72	4	-3.66	0.000126	20	0.108	1	18033	1
MRPS5	-8.71	4	-3.66	0.000128	21	0.108	1	18032	1
CWC22	-8.69	4	-3.65	0.000132	22	0.108	1	18031	1
WDR18	-8.66	4	-3.63	0.000139	23	0.109	1	18030	1
OXSR1	-8.63	4	-3.62	0.000148	24	0.111	1	18029	1
PAX8	-8.6	4	-3.61	0.000155	25	0.112	1	18028	1
PPP1R8	-8.49	4	-3.56	0.000189	26	0.131	1	18027	1
COL16A1	-7.3	3	-3.53	0.000209	27	0.14	1	18026	1
CBFB	-8.4	4	-3.51	0.000222	28	0.14	1	18025	1
NR0B2	-8.39	4	-3.51	0.000224	29	0.14	1	18024	1
CDC42	-7.22	3	-3.48	0.000247	30	0.149	1	18023	1
GATA4	-8.31	4	-3.47	0.000256	31	0.149	1	18022	1
SCARB1	-8.21	4	-3.43	0.000304	32	0.171	1	18021	1
RIOK2	-8.18	4	-3.41	0.000321	33	0.172	1	18020	1
SPCS2	-8.17	4	-3.41	0.000324	34	0.172	1	18019	1
NOL12	-8.13	4	-3.39	0.000345	35	0.178	1	18018	1
FAM47E	-8.04	4	-3.35	0.000403	36	0.187	1	18017	1
HIST1H3E	-5.68	2	-3.35	0.00041	37	0.187	1	18016	1
IL1RAPL1	-8.01	4	-3.34	0.000419	38	0.187	1	18015	1
IER5L	-8	4	-3.34	0.000426	39	0.187	1	18014	1
CLCNKB	-8	4	-3.33	0.000428	40	0.187	1	18013	1
NUDCD1	-8	4	-3.33	0.000431	41	0.187	1	18012	1
PPIF	-7.99	4	-3.33	0.000438	42	0.187	1	18011	1
KRT24	-7.97	4	-3.32	0.00045	43	0.187	1	18010	1
SPRY4	-7.96	4	-3.32	0.000455	44	0.187	1	18009	1
CHGB	-6.84	3	-3.29	0.000509	45	0.204	0.999	18008	1
TNFRSF25	-7.85	4	-3.27	0.000543	46	0.209	0.999	18007	1
KANK4	-7.85	4	-3.27	0.000544	47	0.209	0.999	18006	1
IRS2	-7.83	4	-3.25	0.000568	48	0.213	0.999	18005	1
MSX1	-7.81	4	-3.25	0.000586	49	0.213	0.999	18004	1
AGPAT9	-7.8	4	-3.24	0.000591	50	0.213	0.999	18003	1
PTPN6	-7.79	4	-3.24	0.000604	51	0.213	0.999	18002	1
PRRC1	-7.78	4	-3.23	0.000613	52	0.213	0.999	18001	1
POLR1D	-7.74	4	-3.22	0.000649	53	0.221	0.999	18000	1
IL31RA	-7.72	4	-3.2	0.000676	54	0.223	0.999	17999	1
KCTD10	-7.71	4	-3.2	0.000683	55	0.223	0.999	17998	1
NSMCE2	-7.7	4	-3.2	0.000692	56	0.223	0.999	17997	1
ARF1	-7.61	4	-3.16	0.000794	57	0.241	0.999	17996	1
USP10	-7.61	4	-3.16	0.0008	58	0.241	0.999	17995	1
TOM1L1	-7.61	4	-3.16	0.000802	59	0.241	0.999	17994	1
ZBTB24	-7.6	4	-3.15	0.000811	60	0.241	0.999	17993	1
MARS	-7.6	4	-3.15	0.000816	61	0.241	0.999	17992	1
CAMK2B	-6.5	3	-3.11	0.00094	62	0.274	0.999	17991	1
OR2F2	-7.49	4	-3.1	0.000964	63	0.275	0.999	17990	1
PITPNM1	-7.48	4	-3.1	0.000976	64	0.275	0.999	17989	1
OC90	-7.47	4	-3.09	0.000999	65	0.277	0.999	17988	1
NKIRAS1	-7.45	4	-3.08	0.00102	66	0.279	0.999	17987	1
HTR1B	-7.44	4	-3.08	0.00103	67	0.279	0.999	17986	1
FAM50B	-7.42	4	-3.07	0.00107	68	0.281	0.999	17985	1
MFSD6	-7.42	4	-3.07	0.00107	69	0.281	0.999	17984	1
VHL	-7.4	4	-3.06	0.0011	70	0.283	0.999	17983	1
TMCO3	-7.35	4	-3.04	0.00119	71	0.29	0.999	17982	1
KLRB1	-7.34	4	-3.03	0.00121	72	0.29	0.999	17981	1
HMGCS1	-6.34	3	-3.03	0.00124	73	0.29	0.999	17980	1
GSTM5	-6.34	3	-3.02	0.00125	74	0.29	0.999	17979	1
WBSCR22	-7.32	4	-3.02	0.00125	75	0.29	0.999	17978	1
CPA6	-7.32	4	-3.02	0.00125	76	0.29	0.999	17977	1
BARX2	-7.31	4	-3.02	0.00127	77	0.29	0.999	17976	1
ABCA10	-6.32	3	-3.01	0.00129	78	0.29	0.999	17975	1
RBM22	-7.29	4	-3.01	0.0013	79	0.29	0.999	17974	1
GABBR2	-7.29	4	-3.01	0.0013	80	0.29	0.999	17973	1
PLXDC2	-7.28	4	-3.01	0.00132	81	0.29	0.999	17972	1
PRRX2	-7.28	4	-3.01	0.00132	82	0.29	0.999	17971	1
VDAC2	-7.27	4	-3	0.00134	83	0.29	0.999	17970	1
DUSP8	-7.26	4	-3	0.00136	84	0.29	0.999	17969	1
FAM105A	-7.25	4	-2.99	0.00138	85	0.29	0.999	17968	1
LCN9	-7.24	4	-2.99	0.00139	86	0.29	0.999	17967	1
PLA2G6	-7.24	4	-2.99	0.0014	87	0.29	0.999	17966	1
PARN	-7.21	4	-2.98	0.00146	88	0.298	0.999	17965	1
SPI1	-7.2	4	-2.97	0.0015	89	0.298	0.999	17964	1
FAM90A1	-6.23	3	-2.97	0.0015	90	0.298	0.999	17963	1
RGAG1	-7.19	4	-2.97	0.0015	91	0.298	0.998	17962	1
CCDC27	-7.16	4	-2.95	0.00158	92	0.309	0.998	17961	1
SNX1	-7.15	4	-2.95	0.00159	93	0.309	0.998	17960	1
STARD13	-7.14	4	-2.94	0.00162	94	0.311	0.998	17959	1
SLAMF6	-7.11	4	-2.93	0.00169	95	0.313	0.998	17958	1
ZPLD1	-7.1	4	-2.92	0.00173	96	0.313	0.998	17957	1
C14orf93	-7.1	4	-2.92	0.00173	97	0.313	0.998	17956	1
STAT3	-7.1	4	-2.92	0.00174	98	0.313	0.998	17955	1
AKTIP	-7.09	4	-2.92	0.00174	99	0.313	0.998	17954	1
TUBE1	-7.09	4	-2.92	0.00176	100	0.313	0.998	17953	1
INO80D	-7.07	4	-2.91	0.00179	101	0.313	0.998	17952	1
C17orf89	-7.07	4	-2.91	0.00179	102	0.313	0.998	17951	1
NONO	-7.07	4	-2.91	0.0018	103	0.313	0.998	17950	1
PGAP2	-7.07	4	-2.91	0.0018	104	0.313	0.998	17949	1
AURKAIP1	-7.04	4	-2.9	0.00188	105	0.319	0.998	17948	1
IPO9	-7.04	4	-2.9	0.00189	106	0.319	0.998	17947	1
SLC43A1	-7.04	4	-2.9	0.00189	107	0.319	0.998	17946	1
TK2	-7.03	4	-2.89	0.00192	108	0.32	0.998	17945	1
PEX16	-7.02	4	-2.89	0.00194	109	0.321	0.998	17944	1
C11orf85	-7	4	-2.88	0.00199	110	0.327	0.998	17943	1
SLMO2	-6.99	4	-2.87	0.00203	111	0.331	0.998	17942	1
C9orf69	-6.96	4	-2.86	0.0021	112	0.337	0.998	17941	1
ZNHIT2	-6.96	4	-2.86	0.00211	113	0.337	0.998	17940	1
EIF4A1	-6.94	4	-2.85	0.00218	114	0.342	0.998	17939	1
EFCAB7	-6.94	4	-2.85	0.00219	115	0.342	0.998	17938	1
IL6ST	-6.93	4	-2.85	0.0022	116	0.342	0.998	17937	1
ABCD3	-6.92	4	-2.84	0.00223	117	0.343	0.998	17936	1
NBAS	-6.92	4	-2.84	0.00225	118	0.344	0.998	17935	1
LRRC36	-6.9	4	-2.83	0.00229	119	0.348	0.998	17934	1
CERCAM	-6.88	4	-2.83	0.00235	120	0.354	0.998	17933	1
EARS2	-6.87	4	-2.82	0.00239	121	0.356	0.998	17932	1
NDUFAB1	-6.87	4	-2.82	0.0024	122	0.356	0.998	17931	1
MAS1	-6.86	4	-2.82	0.00242	123	0.356	0.998	17930	1
ODF3B	-6.86	4	-2.81	0.00245	124	0.356	0.998	17929	1
GRB7	-6.85	4	-2.81	0.00248	125	0.357	0.998	17928	1
PTER	-6.84	4	-2.81	0.00251	126	0.357	0.997	17927	1
OR5AP2	-6.84	4	-2.81	0.00251	127	0.357	0.997	17926	1
DHX36	-6.83	4	-2.8	0.00253	128	0.358	0.997	17925	1
LOXL2	-6.82	4	-2.8	0.00256	129	0.359	0.997	17924	1
MED4	-6.79	4	-2.79	0.00267	130	0.365	0.997	17923	1
TMED7	-6.79	4	-2.78	0.00268	131	0.365	0.997	17922	1
HRNR	-6.79	4	-2.78	0.00268	132	0.365	0.997	17921	1
LCOR	-6.79	4	-2.78	0.00269	133	0.365	0.997	17920	1
GJB1	-6.78	4	-2.78	0.00273	134	0.365	0.997	17919	1
ASUN	-6.78	4	-2.78	0.00273	135	0.365	0.997	17918	1
ANKRD49	-6.77	4	-2.78	0.00276	136	0.366	0.997	17917	1
KIAA1737	-6.73	4	-2.76	0.00291	137	0.383	0.997	17916	1
ATP6V0A1	-6.72	4	-2.75	0.00296	138	0.387	0.997	17915	1
NOL11	-6.71	4	-2.75	0.00302	139	0.391	0.997	17914	1
RHOJ	-6.7	4	-2.74	0.00304	140	0.391	0.997	17913	1
WARS	-6.69	4	-2.74	0.00308	141	0.391	0.997	17912	1
CCSER1	-6.69	4	-2.74	0.00308	142	0.391	0.997	17911	1
KBTBD12	-6.69	4	-2.74	0.00311	143	0.391	0.997	17910	1
UPF3B	-6.68	4	-2.74	0.00312	144	0.391	0.997	17909	1
OR51J1	-6.65	4	-2.72	0.00326	145	0.406	0.997	17908	1
PIGP	-6.65	4	-2.72	0.00328	146	0.406	0.997	17907	1
HOGA1	-6.64	4	-2.71	0.00333	147	0.406	0.997	17906	1
MMS19	-6.63	4	-2.71	0.00333	148	0.406	0.997	17905	1
FXR1	-6.62	4	-2.71	0.00341	149	0.413	0.997	17904	1
STK11	-6.61	4	-2.7	0.00343	150	0.413	0.997	17903	1
DPF2	-6.61	4	-2.7	0.00346	151	0.414	0.997	17902	1
SUPT16H	-6.59	4	-2.7	0.00352	152	0.417	0.996	17901	1
AMELX	-6.59	4	-2.69	0.00353	153	0.417	0.996	17900	1
THAP2	-6.58	4	-2.69	0.00357	154	0.418	0.996	17899	1
HNRNPA0	-6.58	4	-2.69	0.00361	155	0.42	0.996	17898	1
CREBRF	-6.57	4	-2.68	0.00364	156	0.42	0.996	17897	1
C9orf131	-6.57	4	-2.68	0.00365	157	0.42	0.996	17896	1
FAM159A	-6.56	4	-2.68	0.00371	158	0.424	0.996	17895	1
PUS3	-6.55	4	-2.68	0.00373	159	0.424	0.996	17894	1
OSTM1	-6.54	4	-2.67	0.0038	160	0.429	0.996	17893	1
EXT2	-6.53	4	-2.66	0.00385	161	0.43	0.996	17892	1
FAM198A	-6.52	4	-2.66	0.00389	162	0.43	0.996	17891	1
WDR26	-5.65	3	-2.66	0.0039	163	0.43	0.996	17890	1
FAM171A1	-6.52	4	-2.66	0.00391	164	0.43	0.996	17889	1
VPS16	-6.5	4	-2.65	0.00398	165	0.435	0.996	17888	1
MFAP3	-6.49	4	-2.65	0.00404	166	0.439	0.996	17887	1
OR4S1	-6.48	4	-2.64	0.00409	167	0.439	0.996	17886	1
LPAR3	-6.48	4	-2.64	0.0041	168	0.439	0.996	17885	1
LCE3A	-6.47	4	-2.64	0.00414	169	0.439	0.996	17884	1
ARAP1	-6.47	4	-2.64	0.00415	170	0.439	0.996	17883	1
HPS6	-6.47	4	-2.64	0.00416	171	0.439	0.996	17882	1
ENG	-6.47	4	-2.64	0.00418	172	0.439	0.996	17881	1
OGT	-6.46	4	-2.63	0.00422	173	0.44	0.996	17880	1
H1F0	-6.46	4	-2.63	0.00425	174	0.44	0.996	17879	1
CNTN2	-6.45	4	-2.63	0.00427	175	0.441	0.996	17878	1
GPR112	-6.45	4	-2.63	0.0043	176	0.441	0.996	17877	1
FAM171A2	-6.43	4	-2.62	0.00437	177	0.441	0.996	17876	1
NEK1	-6.43	4	-2.62	0.00439	178	0.441	0.996	17875	1
GPRC5B	-6.43	4	-2.62	0.0044	179	0.441	0.996	17874	1
PPA2	-6.43	4	-2.62	0.0044	180	0.441	0.996	17873	1
TIMM23	-6.42	4	-2.62	0.00445	181	0.444	0.996	17872	1
MYO10	-6.41	4	-2.61	0.00453	182	0.449	0.995	17871	1
TDRD15	-6.39	4	-2.6	0.00464	183	0.458	0.995	17870	1
MUT	-6.38	4	-2.6	0.0047	184	0.461	0.995	17869	1
RAE1	-6.37	4	-2.59	0.00475	185	0.461	0.995	17868	1
CES4A	-6.37	4	-2.59	0.00477	186	0.461	0.995	17867	1
FRAT1	-6.36	4	-2.59	0.00479	187	0.461	0.995	17866	1
C11orf72	-5.5	3	-2.59	0.00485	188	0.461	0.995	17865	1
FAM134B	-6.36	4	-2.59	0.00485	189	0.461	0.995	17864	1
CGRRF1	-6.34	4	-2.58	0.00494	190	0.461	0.995	17863	1
DLX3	-6.34	4	-2.58	0.00494	191	0.461	0.995	17862	1
C8B	-6.34	4	-2.58	0.00495	192	0.461	0.995	17861	1
CCL27	-6.34	4	-2.58	0.00495	193	0.461	0.995	17860	1
TBX6	-6.34	4	-2.58	0.00495	194	0.461	0.995	17859	1
GTF2B	-6.33	4	-2.58	0.005	195	0.463	0.995	17858	1
TCP1	-5.48	3	-2.57	0.00505	196	0.465	0.995	17857	1
DZIP1L	-6.32	4	-2.57	0.00509	197	0.467	0.995	17856	1
TRAF3	-6.31	4	-2.57	0.00515	198	0.468	0.995	17855	1
ESM1	-6.3	4	-2.56	0.00519	199	0.468	0.995	17854	1
UBQLN1	-6.3	4	-2.56	0.00522	200	0.468	0.995	17853	1
UBE2G2	-6.3	4	-2.56	0.00525	201	0.468	0.995	17852	1
RTCB	-6.29	4	-2.56	0.00526	202	0.468	0.995	17851	1
DYRK1A	-6.29	4	-2.56	0.00528	203	0.468	0.995	17850	1
RAD51D	-6.28	4	-2.55	0.00532	204	0.468	0.995	17849	1
LRCH2	-6.28	4	-2.55	0.00533	205	0.468	0.995	17848	1
SURF6	-6.28	4	-2.55	0.00534	206	0.468	0.995	17847	1
TMC8	-6.27	4	-2.55	0.00539	207	0.47	0.995	17846	1
MYL6	-6.26	4	-2.54	0.00547	208	0.475	0.995	17845	1
VEPH1	-6.25	4	-2.54	0.00555	209	0.477	0.994	17844	1
EPCAM	-6.25	4	-2.54	0.00555	210	0.477	0.994	17843	1
B4GALT2	-6.24	4	-2.54	0.00561	211	0.479	0.994	17842	1
CYP46A1	-6.24	4	-2.53	0.00565	212	0.479	0.994	17841	1
ARMS2	-6.24	4	-2.53	0.00567	213	0.479	0.994	17840	1
TMEM115	-6.23	4	-2.53	0.00569	214	0.479	0.994	17839	1
C1orf51	-6.23	4	-2.53	0.0057	215	0.479	0.994	17838	1
ACTA2	-6.22	4	-2.53	0.00576	216	0.48	0.994	17837	1
E2F4	-6.22	4	-2.52	0.00579	217	0.48	0.994	17836	1
NTRK1	-6.22	4	-2.52	0.00579	218	0.48	0.994	17835	1
KNTC1	-6.21	4	-2.52	0.00584	219	0.48	0.994	17834	1
RNF43	-6.21	4	-2.52	0.00584	220	0.48	0.994	17833	1
MYB	-6.2	4	-2.51	0.00597	221	0.487	0.994	17832	1
C1QL2	-6.19	4	-2.51	0.006	222	0.488	0.994	17831	1
SORT1	-6.18	4	-2.51	0.00605	223	0.49	0.994	17830	1
ATOH8	-6.18	4	-2.51	0.00608	224	0.49	0.994	17829	1
MAGOH	-5.34	3	-2.5	0.00622	225	0.497	0.994	17828	1
C15orf56	-6.16	4	-2.5	0.00622	226	0.497	0.994	17827	1
ZSWIM5	-6.15	4	-2.49	0.00631	227	0.501	0.994	17826	1
AARSD1	-3.07	1	-2.49	0.00635	228	0.503	0.994	17825	1
POMT1	-6.14	4	-2.49	0.0064	229	0.505	0.994	17824	1
RAB11FIP2	-6.13	4	-2.49	0.00647	230	0.508	0.994	17823	1
C2orf54	-6.13	4	-2.48	0.00653	231	0.51	0.993	17822	1
PDYN	-4.32	2	-2.47	0.0067	232	0.515	0.993	17821	1
GTF2A1L	-3.05	1	-2.47	0.00674	233	0.515	0.993	17820	1
DDX11	-6.09	4	-2.47	0.00682	234	0.515	0.993	17819	1
RFXAP	-6.09	4	-2.47	0.00683	235	0.515	0.993	17818	1
HNRNPF	-6.09	4	-2.47	0.00683	236	0.515	0.993	17817	1
INTS7	-6.09	4	-2.46	0.00687	237	0.515	0.993	17816	1
NUP93	-6.08	4	-2.46	0.00688	238	0.515	0.993	17815	1
WDR3	-6.08	4	-2.46	0.0069	239	0.515	0.993	17814	1
SLC10A4	-6.08	4	-2.46	0.0069	240	0.515	0.993	17813	1
UFD1L	-6.08	4	-2.46	0.00694	241	0.515	0.993	17812	1
FAM213B	-6.08	4	-2.46	0.00694	242	0.515	0.993	17811	1
LEPR	-6.08	4	-2.46	0.00694	243	0.515	0.993	17810	1
FIP1L1	-6.07	4	-2.46	0.00701	244	0.515	0.993	17809	1
PAXBP1	-6.07	4	-2.46	0.00702	245	0.515	0.993	17808	1
ALG3	-6.07	4	-2.46	0.00702	246	0.515	0.993	17807	1
PTGER3	-6.07	4	-2.45	0.00705	247	0.515	0.993	17806	1
CDK5RAP1	-6.06	4	-2.45	0.00713	248	0.519	0.993	17805	1
ZNF623	-6.05	4	-2.45	0.00715	249	0.519	0.993	17804	1
FTHL17	-6.04	4	-2.44	0.00726	250	0.522	0.993	17803	1
PIANP	-6.04	4	-2.44	0.00727	251	0.522	0.993	17802	1
NKX1-2	-6.04	4	-2.44	0.00728	252	0.522	0.993	17801	1
GRAP	-6.03	4	-2.44	0.00737	253	0.526	0.993	17800	1
OOEP	-6.02	4	-2.43	0.00745	254	0.528	0.993	17799	1
LAMP1	-6.02	4	-2.43	0.00745	255	0.528	0.993	17798	1
AKR1C4	-4.25	2	-2.43	0.0075	256	0.529	0.993	17797	1
ATP5F1	-6.01	4	-2.43	0.00757	257	0.53	0.992	17796	1
TEN1	-6.01	4	-2.43	0.00759	258	0.53	0.992	17795	1
MICALCL	-6	4	-2.43	0.00764	259	0.53	0.992	17794	1
INTU	-6	4	-2.42	0.00768	260	0.53	0.992	17793	1
PRELID1	-6	4	-2.42	0.00769	261	0.53	0.992	17792	1
GABRE	-6	4	-2.42	0.0077	262	0.53	0.992	17791	1
ATXN2L	-5.99	4	-2.42	0.00772	263	0.53	0.992	17790	1
AMN	-5.99	4	-2.42	0.00776	264	0.53	0.992	17789	1
HDAC2	-5.99	4	-2.42	0.00779	265	0.53	0.992	17788	1
TIGD7	-5.98	4	-2.42	0.00781	266	0.53	0.992	17787	1
ME2	-5.98	4	-2.41	0.00787	267	0.531	0.992	17786	1
CRIP1	-5.98	4	-2.41	0.00789	268	0.531	0.992	17785	1
PPOX	-5.17	3	-2.41	0.00798	269	0.531	0.992	17784	1
MZT1	-4.22	2	-2.41	0.008	270	0.531	0.992	17783	1
FBXW5	-5.96	4	-2.41	0.00803	271	0.531	0.992	17782	1
LRRC53	-5.96	4	-2.41	0.00805	272	0.531	0.992	17781	1
ENPP5	-5.96	4	-2.41	0.00806	273	0.531	0.992	17780	1
C14orf166	-5.96	4	-2.41	0.00807	274	0.531	0.992	17779	1
TMEM45B	-5.96	4	-2.4	0.00809	275	0.531	0.992	17778	1
SNRPN	-5.95	4	-2.4	0.0082	276	0.535	0.992	17777	1
TMEM198	-5.94	4	-2.4	0.00822	277	0.535	0.992	17776	1
ZNF428	-5.94	4	-2.4	0.00829	278	0.538	0.992	17775	1
ZSCAN10	-5.93	4	-2.4	0.00831	279	0.538	0.992	17774	1
ATXN7L3B	-5.13	3	-2.39	0.00844	280	0.542	0.992	17773	1
CLEC19A	-5.92	4	-2.39	0.00844	281	0.542	0.992	17772	1
PSTPIP2	-5.92	4	-2.39	0.00846	282	0.542	0.992	17771	1
SDK1	-5.91	4	-2.38	0.00861	283	0.549	0.991	17770	1
PFN1	-5.9	4	-2.38	0.00868	284	0.551	0.991	17769	1
SLC45A4	-5.9	4	-2.38	0.0087	285	0.551	0.991	17768	1
ACTC1	-5.89	4	-2.38	0.00876	286	0.551	0.991	17767	1
GDF9	-5.89	4	-2.38	0.00876	287	0.551	0.991	17766	1
SAPCD2	-5.88	4	-2.37	0.00884	288	0.554	0.991	17765	1
CHIC1	-5.88	4	-2.37	0.00887	289	0.554	0.991	17764	1
PRDM14	-5.88	4	-2.37	0.00889	290	0.554	0.991	17763	1
DCAKD	-5.87	4	-2.37	0.00896	291	0.556	0.991	17762	1
HTR3D	-5.86	4	-2.36	0.00907	292	0.557	0.991	17761	1
ACSL3	-5.86	4	-2.36	0.0091	293	0.557	0.991	17760	1
MATR3	-5.86	4	-2.36	0.00911	294	0.557	0.991	17759	1
DMRTA2	-5.86	4	-2.36	0.00912	295	0.557	0.991	17758	1
OLIG2	-5.86	4	-2.36	0.00914	296	0.557	0.991	17757	1
GTF2F2	-4.14	2	-2.36	0.0092	297	0.559	0.991	17756	1
C1QL1	-5.85	4	-2.36	0.00923	298	0.559	0.991	17755	1
KCNIP1	-5.84	4	-2.35	0.00928	299	0.56	0.991	17754	1
AADACL2	-5.84	4	-2.35	0.00933	300	0.561	0.991	17753	1
CEBPD	-5.84	4	-2.35	0.00936	301	0.561	0.991	17752	1
LCE3B	-5.83	4	-2.35	0.00943	302	0.563	0.991	17751	1
ANXA11	-5.83	4	-2.35	0.00949	303	0.565	0.991	17750	1
GPR155	-5.82	4	-2.34	0.00956	304	0.566	0.99	17749	1
BRWD1	-5.82	4	-2.34	0.00957	305	0.566	0.99	17748	1
LRRC15	-5.82	4	-2.34	0.0096	306	0.566	0.99	17747	1
RSBN1	-5.8	4	-2.34	0.00974	307	0.572	0.99	17746	1
PCDH1	-5.8	4	-2.34	0.00976	308	0.572	0.99	17745	1
RYR2	-5.8	4	-2.33	0.00983	309	0.572	0.99	17744	1
ITGA6	-5.79	4	-2.33	0.00986	310	0.572	0.99	17743	1
BATF2	-5.79	4	-2.33	0.00988	311	0.572	0.99	17742	1
REG4	-5.79	4	-2.33	0.00993	312	0.572	0.99	17741	1
PPP2R4	-5.78	4	-2.33	0.00999	313	0.572	0.99	17740	1
TTF2	-5.78	4	-2.33	0.01	314	0.572	0.99	17739	1
MBLAC2	-5.78	4	-2.33	0.01	315	0.572	0.99	17738	1
ELP4	-5.78	4	-2.33	0.01	316	0.572	0.99	17737	1
LARP1	-5.78	4	-2.32	0.0101	317	0.572	0.99	17736	1
RPN1	-5.78	4	-2.32	0.0101	318	0.572	0.99	17735	1
MRGPRX4	-5.77	4	-2.32	0.0101	319	0.572	0.99	17734	1
GLB1	-5.77	4	-2.32	0.0102	320	0.575	0.99	17733	1
TNC	-5.75	4	-2.31	0.0103	321	0.579	0.99	17732	1
KCNB1	-5.75	4	-2.31	0.0104	322	0.579	0.99	17731	1
FCHSD1	-5.75	4	-2.31	0.0104	323	0.579	0.99	17730	1
PYDC2	-5.75	4	-2.31	0.0104	324	0.579	0.99	17729	1
HENMT1	-5.75	4	-2.31	0.0104	325	0.579	0.99	17728	1
VSTM5	-5.75	4	-2.31	0.0105	326	0.58	0.99	17727	1
USP38	-5.74	4	-2.31	0.0106	327	0.581	0.989	17726	1
DNM1L	-5.74	4	-2.31	0.0106	328	0.581	0.989	17725	1
BMPR1B	-5.73	4	-2.3	0.0106	329	0.582	0.989	17724	1
CPSF1	-5.73	4	-2.3	0.0107	330	0.582	0.989	17723	1
ZNF169	-5.72	4	-2.3	0.0108	331	0.582	0.989	17722	1
VTI1B	-5.72	4	-2.3	0.0108	332	0.582	0.989	17721	1
TMEM251	-5.72	4	-2.3	0.0108	333	0.582	0.989	17720	1
KCNK3	-5.71	4	-2.29	0.0109	334	0.582	0.989	17719	1
TWIST2	-5.71	4	-2.29	0.0109	335	0.582	0.989	17718	1
IFITM1	-5.7	4	-2.29	0.011	336	0.582	0.989	17717	1
FAM195A	-5.7	4	-2.29	0.011	337	0.582	0.989	17716	1
NGDN	-5.7	4	-2.29	0.0111	338	0.582	0.989	17715	1
HSPA8	-5.7	4	-2.29	0.0111	339	0.582	0.989	17714	1
DTX3	-5.69	4	-2.29	0.0111	340	0.582	0.989	17713	1
PPFIA1	-5.69	4	-2.28	0.0112	341	0.582	0.989	17712	1
NCKAP1	-5.69	4	-2.28	0.0112	342	0.582	0.989	17711	1
EXOSC7	-5.69	4	-2.28	0.0112	343	0.582	0.989	17710	1
ZNF160	-5.69	4	-2.28	0.0112	344	0.582	0.989	17709	1
KCNA4	-5.69	4	-2.28	0.0112	345	0.582	0.989	17708	1
CHTOP	-5.68	4	-2.28	0.0113	346	0.582	0.989	17707	1
ACOX3	-5.68	4	-2.28	0.0113	347	0.582	0.989	17706	1
PRSS33	-5.68	4	-2.28	0.0113	348	0.582	0.989	17705	1
FBXL15	-5.68	4	-2.28	0.0113	349	0.582	0.989	17704	1
VWA5A	-4.92	3	-2.28	0.0114	350	0.582	0.989	17703	1
MDP1	-5.68	4	-2.28	0.0114	351	0.582	0.989	17702	1
USP24	-5.68	4	-2.28	0.0114	352	0.582	0.989	17701	1
PHB	-5.67	4	-2.28	0.0114	353	0.582	0.989	17700	1
HCFC1	-5.67	4	-2.27	0.0115	354	0.582	0.989	17699	1
C11orf89	-5.66	4	-2.27	0.0116	355	0.582	0.988	17698	1
CTSA	-5.66	4	-2.27	0.0116	356	0.582	0.988	17697	1
APOL5	-5.66	4	-2.27	0.0116	357	0.582	0.988	17696	1
IL10RA	-5.66	4	-2.27	0.0116	358	0.582	0.988	17695	1
PCDHB3	-5.66	4	-2.27	0.0116	359	0.582	0.988	17694	1
NTNG1	-5.66	4	-2.27	0.0116	360	0.582	0.988	17693	1
TMED5	-5.65	4	-2.27	0.0117	361	0.582	0.988	17692	1
KLK12	-5.65	4	-2.27	0.0117	362	0.582	0.988	17691	1
CLIP2	-5.65	4	-2.27	0.0117	363	0.582	0.988	17690	1
GCGR	-5.65	4	-2.27	0.0117	364	0.582	0.988	17689	1
ARHGDIB	-5.64	4	-2.26	0.0118	365	0.583	0.988	17688	1
SMG1	-5.64	4	-2.26	0.0118	366	0.583	0.988	17687	1
RPAP1	-5.64	4	-2.26	0.0119	367	0.583	0.988	17686	1
CCDC18	-5.63	4	-2.26	0.0119	368	0.585	0.988	17685	1
WBP1	-5.63	4	-2.26	0.012	369	0.585	0.988	17684	1
CXCL9	-5.63	4	-2.26	0.012	370	0.585	0.988	17683	1
FLG2	-5.63	4	-2.26	0.012	371	0.585	0.988	17682	1
STX1B	-5.62	4	-2.25	0.0121	372	0.586	0.988	17681	1
RB1CC1	-5.62	4	-2.25	0.0121	373	0.586	0.988	17680	1
SYNGR2	-5.62	4	-2.25	0.0122	374	0.587	0.988	17679	1
ARCN1	-5.62	4	-2.25	0.0122	375	0.587	0.988	17678	1
CCDC86	-5.61	4	-2.25	0.0123	376	0.589	0.988	17677	1
GALNT14	-5.6	4	-2.25	0.0124	377	0.589	0.988	17676	1
SMAD2	-5.6	4	-2.24	0.0124	378	0.589	0.988	17675	1
APOBEC2	-5.6	4	-2.24	0.0125	379	0.589	0.988	17674	1
IL1R2	-5.6	4	-2.24	0.0125	380	0.589	0.988	17673	1
ALG5	-5.6	4	-2.24	0.0125	381	0.589	0.987	17672	1
FAM153C	-2.8	1	-2.24	0.0126	382	0.589	0.987	17671	1
GMPR2	-5.59	4	-2.24	0.0126	383	0.589	0.987	17670	1
PCDH12	-5.59	4	-2.24	0.0126	384	0.589	0.987	17669	1
AFAP1L1	-5.59	4	-2.24	0.0126	385	0.589	0.987	17668	1
MASTL	-5.59	4	-2.24	0.0126	386	0.589	0.987	17667	1
ERO1L	-5.59	4	-2.24	0.0126	387	0.589	0.987	17666	1
CTDSP1	-5.59	4	-2.24	0.0127	388	0.589	0.987	17665	1
TLN1	-4.83	3	-2.24	0.0127	389	0.589	0.987	17664	1
WNT9A	-5.58	4	-2.23	0.0128	390	0.591	0.987	17663	1
TRMT2A	-5.57	4	-2.23	0.0128	391	0.591	0.987	17662	1
VPS54	-5.57	4	-2.23	0.0129	392	0.591	0.987	17661	1
DPH2	-5.57	4	-2.23	0.0129	393	0.591	0.987	17660	1
SLC39A1	-5.57	4	-2.23	0.0129	394	0.591	0.987	17659	1
PDAP1	-5.57	4	-2.23	0.0129	395	0.591	0.987	17658	1
TMEM222	-5.56	4	-2.22	0.013	396	0.595	0.987	17657	1
SLC38A2	-5.55	4	-2.22	0.0132	397	0.6	0.987	17656	1
EIF3D	-5.55	4	-2.22	0.0132	398	0.601	0.987	17655	1
ATP6V1B1	-5.54	4	-2.22	0.0133	399	0.602	0.987	17654	1
MED19	-5.54	4	-2.21	0.0134	400	0.604	0.987	17653	1
PABPC5	-5.54	4	-2.21	0.0134	401	0.604	0.987	17652	1
OCSTAMP	-5.53	4	-2.21	0.0134	402	0.604	0.987	17651	1
RNFT1	-5.53	4	-2.21	0.0136	403	0.604	0.986	17650	1
ZNF606	-5.52	4	-2.21	0.0136	404	0.604	0.986	17649	1
CXorf22	-5.52	4	-2.21	0.0136	405	0.604	0.986	17648	1
ATOH7	-5.52	4	-2.21	0.0136	406	0.604	0.986	17647	1
MCM5	-5.52	4	-2.21	0.0137	407	0.604	0.986	17646	1
MOG	-5.52	4	-2.2	0.0137	408	0.604	0.986	17645	1
JAK1	-5.51	4	-2.2	0.0138	409	0.604	0.986	17644	1
ARL6	-4.77	3	-2.2	0.0138	410	0.604	0.986	17643	1
DUSP5	-5.51	4	-2.2	0.0138	411	0.604	0.986	17642	1
FOXD2	-5.51	4	-2.2	0.0138	412	0.604	0.986	17641	1
TNXB	-5.51	4	-2.2	0.0138	413	0.604	0.986	17640	1
TMEM177	-5.51	4	-2.2	0.0139	414	0.604	0.986	17639	1
TUFM	-5.5	4	-2.2	0.014	415	0.605	0.986	17638	1
HOXB3	-5.5	4	-2.2	0.014	416	0.605	0.986	17637	1
CENPJ	-5.5	4	-2.2	0.0141	417	0.605	0.986	17636	1
FCGR1A	-5.5	4	-2.2	0.0141	418	0.605	0.986	17635	1
HAX1	-5.49	4	-2.2	0.0141	419	0.605	0.986	17634	1
AKAP9	-5.49	4	-2.19	0.0141	420	0.605	0.986	17633	1
PPIC	-5.48	4	-2.19	0.0143	421	0.605	0.986	17632	1
TMC3	-5.48	4	-2.19	0.0143	422	0.605	0.986	17631	1
DCTD	-5.48	4	-2.19	0.0143	423	0.605	0.986	17630	1
CIRH1A	-5.48	4	-2.19	0.0143	424	0.605	0.986	17629	1
PPP1R14C	-5.48	4	-2.19	0.0144	425	0.605	0.986	17628	1
FHL3	-5.48	4	-2.19	0.0144	426	0.605	0.986	17627	1
OLR1	-5.47	4	-2.19	0.0144	427	0.605	0.986	17626	1
UTP18	-5.47	4	-2.18	0.0145	428	0.605	0.986	17625	1
APOA4	-5.47	4	-2.18	0.0145	429	0.605	0.986	17624	1
MAST2	-5.47	4	-2.18	0.0145	430	0.605	0.986	17623	1
OR6C65	-5.47	4	-2.18	0.0145	431	0.605	0.985	17622	1
PHLDA2	-5.46	4	-2.18	0.0146	432	0.605	0.985	17621	1
ACTB	-4.73	3	-2.18	0.0146	433	0.605	0.985	17620	1
SH3GL1	-5.46	4	-2.18	0.0146	434	0.605	0.985	17619	1
EIF4G1	-5.46	4	-2.18	0.0146	435	0.605	0.985	17618	1
CUEDC1	-5.46	4	-2.18	0.0146	436	0.605	0.985	17617	1
TCF24	-5.46	4	-2.18	0.0147	437	0.605	0.985	17616	1
EIF2S2	-3.86	2	-2.18	0.0147	438	0.605	0.985	17615	1
DDR2	-5.45	4	-2.18	0.0148	439	0.606	0.985	17614	1
MYOZ2	-5.45	4	-2.18	0.0148	440	0.606	0.985	17613	1
FREM1	-5.44	4	-2.17	0.0149	441	0.609	0.985	17612	1
MMP3	-4.71	3	-2.17	0.015	442	0.609	0.985	17611	1
RBP3	-5.44	4	-2.17	0.015	443	0.609	0.985	17610	1
VPS13D	-5.44	4	-2.17	0.015	444	0.609	0.985	17609	1
RPGRIP1L	-5.44	4	-2.17	0.015	445	0.609	0.985	17608	1
DIMT1	-5.44	4	-2.17	0.0151	446	0.609	0.985	17607	1
MEN1	-5.43	4	-2.17	0.0151	447	0.609	0.985	17606	1
GALNT12	-5.43	4	-2.17	0.0151	448	0.609	0.985	17605	1
SPTLC1	-5.43	4	-2.17	0.0151	449	0.609	0.985	17604	1
PCF11	-5.42	4	-2.16	0.0154	450	0.618	0.985	17603	1
ING3	-5.41	4	-2.16	0.0155	451	0.618	0.985	17602	1
SKIDA1	-5.41	4	-2.16	0.0155	452	0.618	0.985	17601	1
SST	-5.41	4	-2.16	0.0155	453	0.618	0.984	17600	1
LGR5	-5.41	4	-2.16	0.0156	454	0.618	0.984	17599	1
GAL3ST3	-5.4	4	-2.15	0.0156	455	0.618	0.984	17598	1
CBLN4	-5.4	4	-2.15	0.0156	456	0.618	0.984	17597	1
GOSR1	-5.4	4	-2.15	0.0157	457	0.621	0.984	17596	1
TMOD3	-5.39	4	-2.15	0.0158	458	0.622	0.984	17595	1
UTP15	-5.39	4	-2.15	0.0159	459	0.622	0.984	17594	1
OR5H14	-4.66	3	-2.15	0.0159	460	0.622	0.984	17593	1
ZDHHC4	-5.38	4	-2.14	0.016	461	0.622	0.984	17592	1
FUT4	-5.38	4	-2.14	0.016	462	0.622	0.984	17591	1
HCCS	-5.38	4	-2.14	0.016	463	0.622	0.984	17590	1
ZDHHC13	-5.38	4	-2.14	0.0161	464	0.622	0.984	17589	1
NPPC	-5.38	4	-2.14	0.0161	465	0.622	0.984	17588	1
SHE	-5.38	4	-2.14	0.0161	466	0.622	0.984	17587	1
RIMS3	-5.38	4	-2.14	0.0161	467	0.622	0.984	17586	1
TUBGCP2	-5.37	4	-2.14	0.0161	468	0.622	0.984	17585	1
STX11	-5.37	4	-2.14	0.0162	469	0.622	0.984	17584	1
PRDX6	-5.37	4	-2.14	0.0162	470	0.622	0.984	17583	1
RBBP5	-5.37	4	-2.14	0.0162	471	0.622	0.984	17582	1
HEATR3	-4.65	3	-2.14	0.0163	472	0.622	0.984	17581	1
HTR7	-5.37	4	-2.14	0.0163	473	0.623	0.984	17580	1
SNX21	-5.35	4	-2.13	0.0165	474	0.63	0.983	17579	1
CSTF2T	-5.35	4	-2.13	0.0166	475	0.63	0.983	17578	1
TADA2A	-5.35	4	-2.13	0.0166	476	0.63	0.983	17577	1
TAS2R19	-2.67	1	-2.13	0.0167	477	0.63	0.983	17576	1
MYRF	-5.34	4	-2.13	0.0167	478	0.631	0.983	17575	1
CHCHD4	-5.34	4	-2.12	0.0168	479	0.633	0.983	17574	1
BTC	-5.34	4	-2.12	0.0169	480	0.633	0.983	17573	1
OLIG1	-5.33	4	-2.12	0.0169	481	0.633	0.983	17572	1
ZNF280D	-5.33	4	-2.12	0.0169	482	0.633	0.983	17571	1
KIAA1524	-5.33	4	-2.12	0.017	483	0.633	0.983	17570	1
ARNT	-5.33	4	-2.12	0.017	484	0.633	0.983	17569	1
CST5	-5.33	4	-2.12	0.017	485	0.634	0.983	17568	1
ALG12	-5.33	4	-2.12	0.0171	486	0.634	0.983	17567	1
C1QTNF1	-5.32	4	-2.12	0.0172	487	0.635	0.983	17566	1
ADRA1B	-5.32	4	-2.12	0.0172	488	0.635	0.983	17565	1
SFTA3	-5.31	4	-2.11	0.0173	489	0.638	0.983	17564	1
KYNU	-5.31	4	-2.11	0.0173	490	0.638	0.983	17563	1
TMEM50B	-5.31	4	-2.11	0.0173	491	0.638	0.983	17562	1
EVI5	-5.31	4	-2.11	0.0174	492	0.638	0.983	17561	1
KLF9	-5.3	4	-2.11	0.0175	493	0.638	0.983	17560	1
CD5L	-5.3	4	-2.11	0.0175	494	0.638	0.983	17559	1
PROZ	-5.3	4	-2.11	0.0175	495	0.638	0.983	17558	1
MAGED2	-5.3	4	-2.11	0.0175	496	0.638	0.982	17557	1
CTC1	-5.3	4	-2.11	0.0176	497	0.638	0.982	17556	1
PDE3A	-5.29	4	-2.1	0.0177	498	0.64	0.982	17555	1
ATRIP	-5.29	4	-2.1	0.0177	499	0.64	0.982	17554	1
GCSH	-5.29	4	-2.1	0.0177	500	0.64	0.982	17553	1
PTPN11	-4.58	3	-2.1	0.0178	501	0.64	0.982	17552	1
IFT140	-5.29	4	-2.1	0.0178	502	0.64	0.982	17551	1
ITPA	-5.28	4	-2.1	0.0179	503	0.64	0.982	17550	1
ACVR1	-5.28	4	-2.1	0.0179	504	0.64	0.982	17549	1
SSX1	-2.64	1	-2.1	0.018	505	0.64	0.982	17548	1
GVQW1	-5.27	4	-2.1	0.0181	506	0.64	0.982	17547	1
BEST4	-5.27	4	-2.1	0.0181	507	0.64	0.982	17546	1
GRHPR	-5.27	4	-2.09	0.0182	508	0.64	0.982	17545	1
POMGNT2	-5.27	4	-2.09	0.0182	509	0.64	0.982	17544	1
TRH	-5.27	4	-2.09	0.0183	510	0.64	0.982	17543	1
OR51D1	-5.26	4	-2.09	0.0183	511	0.64	0.982	17542	1
KIAA1257	-5.26	4	-2.09	0.0183	512	0.64	0.982	17541	1
INTS12	-5.26	4	-2.09	0.0183	513	0.64	0.982	17540	1
USP1	-5.26	4	-2.09	0.0184	514	0.64	0.982	17539	1
RDH10	-5.26	4	-2.09	0.0184	515	0.64	0.982	17538	1
EYA2	-5.25	4	-2.09	0.0185	516	0.64	0.982	17537	1
KCNH3	-5.25	4	-2.09	0.0185	517	0.64	0.982	17536	1
PSMD14	-5.25	4	-2.09	0.0185	518	0.64	0.981	17535	1
SGSH	-5.25	4	-2.09	0.0185	519	0.64	0.981	17534	1
ATP6V1E1	-4.55	3	-2.09	0.0185	520	0.64	0.981	17533	1
FBXL16	-5.25	4	-2.08	0.0186	521	0.64	0.981	17532	1
PAWR	-5.25	4	-2.08	0.0186	522	0.64	0.981	17531	1
MCTP1	-5.24	4	-2.08	0.0187	523	0.64	0.981	17530	1
IPO5	-5.24	4	-2.08	0.0187	524	0.64	0.981	17529	1
PTPN1	-5.24	4	-2.08	0.0187	525	0.64	0.981	17528	1
SCLT1	-5.24	4	-2.08	0.0187	526	0.64	0.981	17527	1
PGLYRP3	-5.24	4	-2.08	0.0188	527	0.64	0.981	17526	1
CNTN4	-5.24	4	-2.08	0.0188	528	0.64	0.981	17525	1
EIF2S3	-5.24	4	-2.08	0.0189	529	0.64	0.981	17524	1
XAB2	-4.53	3	-2.08	0.0189	530	0.64	0.981	17523	1
CDX2	-5.23	4	-2.08	0.0189	531	0.64	0.981	17522	1
CLDN9	-5.23	4	-2.08	0.019	532	0.64	0.981	17521	1
CRYGS	-5.23	4	-2.08	0.019	533	0.64	0.981	17520	1
COX11	-5.23	4	-2.08	0.019	534	0.64	0.981	17519	1
TMEM117	-5.23	4	-2.07	0.019	535	0.64	0.981	17518	1
BBS2	-5.23	4	-2.07	0.019	536	0.64	0.981	17517	1
PBLD	-5.23	4	-2.07	0.0191	537	0.64	0.981	17516	1
WWOX	-5.22	4	-2.07	0.0191	538	0.64	0.981	17515	1
TTC23	-5.22	4	-2.07	0.0191	539	0.64	0.981	17514	1
RARA	-5.22	4	-2.07	0.0192	540	0.64	0.981	17513	1
LANCL3	-5.22	4	-2.07	0.0192	541	0.64	0.981	17512	1
SKA1	-5.21	4	-2.07	0.0193	542	0.64	0.981	17511	1
UGCG	-5.21	4	-2.07	0.0193	543	0.64	0.981	17510	1
C22orf26	-5.21	4	-2.07	0.0193	544	0.64	0.981	17509	1
ERLIN2	-5.21	4	-2.07	0.0193	545	0.64	0.981	17508	1
KAT8	-4.51	3	-2.07	0.0194	546	0.64	0.981	17507	1
DARC	-5.21	4	-2.07	0.0194	547	0.64	0.981	17506	1
ACPP	-5.21	4	-2.06	0.0195	548	0.64	0.981	17505	1
OGFOD1	-5.21	4	-2.06	0.0195	549	0.64	0.981	17504	1
NDST1	-5.21	4	-2.06	0.0195	550	0.64	0.98	17503	1
C6orf99	-5.2	4	-2.06	0.0195	551	0.64	0.98	17502	1
RPL9	-2.6	1	-2.06	0.0197	552	0.642	0.98	17501	1
OR5I1	-5.2	4	-2.06	0.0197	553	0.642	0.98	17500	1
FAM118A	-5.19	4	-2.06	0.0199	554	0.649	0.98	17499	1
MTX1	-5.18	4	-2.05	0.02	555	0.65	0.98	17498	1
ITGB3BP	-3.66	2	-2.05	0.0201	556	0.65	0.98	17497	1
PPIE	-5.18	4	-2.05	0.0201	557	0.65	0.98	17496	1
OR52K2	-5.17	4	-2.05	0.0202	558	0.65	0.98	17495	1
LINGO1	-5.17	4	-2.05	0.0202	559	0.65	0.98	17494	1
ITFG2	-5.17	4	-2.05	0.0203	560	0.65	0.98	17493	1
PRKCG	-5.17	4	-2.05	0.0204	561	0.65	0.98	17492	1
TMED4	-5.17	4	-2.05	0.0204	562	0.65	0.98	17491	1
LCMT1	-5.16	4	-2.04	0.0204	563	0.65	0.98	17490	1
THAP11	-5.16	4	-2.04	0.0204	564	0.65	0.98	17489	1
CCDC101	-5.16	4	-2.04	0.0205	565	0.65	0.98	17488	1
TNKS2	-5.16	4	-2.04	0.0205	566	0.65	0.98	17487	1
PKIA	-4.47	3	-2.04	0.0205	567	0.65	0.98	17486	1
TMEM80	-5.16	4	-2.04	0.0205	568	0.65	0.979	17485	1
OXR1	-5.16	4	-2.04	0.0206	569	0.65	0.979	17484	1
MCOLN2	-5.16	4	-2.04	0.0206	570	0.65	0.979	17483	1
CACNG5	-5.16	4	-2.04	0.0206	571	0.65	0.979	17482	1
TAF5	-5.15	4	-2.04	0.0207	572	0.653	0.979	17481	1
FUT8	-5.15	4	-2.04	0.0208	573	0.654	0.979	17480	1
OR1F1	-5.15	4	-2.04	0.0208	574	0.654	0.979	17479	1
KIAA1841	-5.15	4	-2.04	0.0208	575	0.654	0.979	17478	1
MAGEB5	-5.14	4	-2.04	0.0209	576	0.654	0.979	17477	1
BTBD17	-5.14	4	-2.04	0.0209	577	0.654	0.979	17476	1
TUBGCP3	-5.13	4	-2.03	0.0211	578	0.659	0.979	17475	1
MYO1A	-5.13	4	-2.03	0.0212	579	0.659	0.979	17474	1
ENOPH1	-5.13	4	-2.03	0.0212	580	0.659	0.979	17473	1
PISD	-5.13	4	-2.03	0.0213	581	0.659	0.979	17472	1
SULT1C4	-5.13	4	-2.03	0.0213	582	0.659	0.979	17471	1
GJA4	-5.13	4	-2.03	0.0213	583	0.659	0.979	17470	1
MYOZ1	-5.12	4	-2.03	0.0213	584	0.659	0.979	17469	1
OR13J1	-5.12	4	-2.03	0.0214	585	0.659	0.979	17468	1
FAM210A	-5.11	4	-2.02	0.0216	586	0.665	0.978	17467	1
COX6A1P2	-5.11	4	-2.02	0.0216	587	0.665	0.978	17466	1
RPL37A	-3.61	2	-2.02	0.0217	588	0.666	0.978	17465	1
PLEKHG7	-5.11	4	-2.02	0.0217	589	0.666	0.978	17464	1
NUF2	-5.1	4	-2.02	0.0218	590	0.667	0.978	17463	1
PHGDH	-5.1	4	-2.02	0.0219	591	0.667	0.978	17462	1
MT1HL1	-3.61	2	-2.02	0.0219	592	0.667	0.978	17461	1
GPALPP1	-5.1	4	-2.01	0.022	593	0.668	0.978	17460	1
PTP4A2	-5.1	4	-2.01	0.022	594	0.668	0.978	17459	1
ABHD5	-5.09	4	-2.01	0.0221	595	0.669	0.978	17458	1
REXO4	-5.09	4	-2.01	0.0222	596	0.671	0.978	17457	1
CEP104	-5.08	4	-2.01	0.0223	597	0.673	0.978	17456	1
CYP39A1	-5.08	4	-2.01	0.0224	598	0.673	0.978	17455	1
MEIOB	-5.08	4	-2.01	0.0224	599	0.673	0.978	17454	1
PLA2G12A	-5.08	4	-2.01	0.0224	600	0.673	0.978	17453	1
FGD4	-5.07	4	-2	0.0225	601	0.673	0.977	17452	1
CYLC1	-5.07	4	-2	0.0226	602	0.673	0.977	17451	1
MYLPF	-5.07	4	-2	0.0226	603	0.673	0.977	17450	1
RSPRY1	-5.07	4	-2	0.0226	604	0.673	0.977	17449	1
HEATR1	-5.07	4	-2	0.0226	605	0.673	0.977	17448	1
MAPKAPK3	-5.07	4	-2	0.0226	606	0.673	0.977	17447	1
NUPL1	-5.07	4	-2	0.0226	607	0.674	0.977	17446	1
SETD8	-5.06	4	-2	0.0227	608	0.675	0.977	17445	1
KLHL36	-5.06	4	-2	0.0228	609	0.676	0.977	17444	1
TSHB	-5.06	4	-2	0.0229	610	0.677	0.977	17443	1
FAM131B	-5.06	4	-2	0.023	611	0.677	0.977	17442	1
C5orf45	-5.06	4	-2	0.023	612	0.677	0.977	17441	1
CSRNP2	-4.38	3	-2	0.023	613	0.677	0.977	17440	1
AADAC	-5.05	4	-1.99	0.0231	614	0.678	0.977	17439	1
FREM2	-5.05	4	-1.99	0.0232	615	0.678	0.977	17438	1
IL1RN	-5.04	4	-1.99	0.0232	616	0.678	0.977	17437	1
ALG2	-5.04	4	-1.99	0.0233	617	0.678	0.977	17436	1
TSG101	-5.04	4	-1.99	0.0233	618	0.678	0.977	17435	1
GSDMA	-5.04	4	-1.99	0.0234	619	0.678	0.977	17434	1
ADAP2	-5.04	4	-1.99	0.0234	620	0.678	0.977	17433	1
UBLCP1	-5.04	4	-1.99	0.0234	621	0.678	0.977	17432	1
FAM184B	-5.04	4	-1.99	0.0234	622	0.678	0.977	17431	1
POGZ	-5.04	4	-1.99	0.0235	623	0.678	0.977	17430	1
RFX2	-5.04	4	-1.99	0.0235	624	0.678	0.977	17429	1
NR1D1	-5.04	4	-1.99	0.0235	625	0.678	0.977	17428	1
PRDX3	-5.03	4	-1.99	0.0235	626	0.679	0.976	17427	1
COMT	-5.03	4	-1.99	0.0236	627	0.679	0.976	17426	1
RPRML	-5.03	4	-1.98	0.0236	628	0.679	0.976	17425	1
FAM134C	-5.03	4	-1.98	0.0237	629	0.68	0.976	17424	1
PCP4L1	-5.02	4	-1.98	0.0237	630	0.68	0.976	17423	1
FAM65A	-5.02	4	-1.98	0.0238	631	0.68	0.976	17422	1
ARF5	-5.02	4	-1.98	0.0239	632	0.68	0.976	17421	1
DMXL1	-5.02	4	-1.98	0.0239	633	0.68	0.976	17420	1
ELOVL6	-5.02	4	-1.98	0.0239	634	0.68	0.976	17419	1
DHX29	-5.02	4	-1.98	0.024	635	0.682	0.976	17418	1
ZNF79	-5.01	4	-1.98	0.024	636	0.682	0.976	17417	1
OR4C16	-5.01	4	-1.98	0.0241	637	0.682	0.976	17416	1
INTS6	-5.01	4	-1.97	0.0242	638	0.682	0.976	17415	1
PATE2	-5	4	-1.97	0.0243	639	0.682	0.976	17414	1
ABCA8	-5	4	-1.97	0.0243	640	0.682	0.976	17413	1
TRABD2B	-5	4	-1.97	0.0245	641	0.682	0.976	17412	1
FAM43A	-5	4	-1.97	0.0245	642	0.682	0.976	17411	1
ZNF527	-4.99	4	-1.97	0.0245	643	0.682	0.975	17410	1
C1QA	-4.33	3	-1.97	0.0245	644	0.682	0.975	17409	1
PPP1R3C	-4.99	4	-1.97	0.0246	645	0.682	0.975	17408	1
SUPT5H	-4.99	4	-1.97	0.0246	646	0.682	0.975	17407	1
UBE2I	-4.99	4	-1.97	0.0247	647	0.682	0.975	17406	1
CTNNBL1	-4.99	4	-1.97	0.0247	648	0.682	0.975	17405	1
MTMR8	-4.98	4	-1.96	0.0248	649	0.682	0.975	17404	1
GPR132	-4.98	4	-1.96	0.0248	650	0.682	0.975	17403	1
MRPL27	-4.98	4	-1.96	0.0249	651	0.682	0.975	17402	1
CCSER2	-4.98	4	-1.96	0.0249	652	0.682	0.975	17401	1
DEFB112	-4.98	4	-1.96	0.0249	653	0.682	0.975	17400	1
SSRP1	-4.98	4	-1.96	0.025	654	0.682	0.975	17399	1
CLCF1	-4.98	4	-1.96	0.025	655	0.682	0.975	17398	1
SMG7	-4.98	4	-1.96	0.025	656	0.682	0.975	17397	1
PLK1	-4.97	4	-1.96	0.0251	657	0.682	0.975	17396	1
CRADD	-4.97	4	-1.96	0.0251	658	0.682	0.975	17395	1
MRPS10	-4.31	3	-1.96	0.0251	659	0.682	0.975	17394	1
LRRC47	-4.97	4	-1.96	0.0252	660	0.682	0.975	17393	1
CIAO1	-4.3	3	-1.96	0.0252	661	0.682	0.975	17392	1
CYB561A3	-4.97	4	-1.96	0.0252	662	0.682	0.975	17391	1
ZNF407	-4.97	4	-1.96	0.0252	663	0.682	0.975	17390	1
OR4C3	-4.97	4	-1.96	0.0253	664	0.682	0.975	17389	1
MSLN	-4.97	4	-1.96	0.0253	665	0.682	0.975	17388	1
LTV1	-4.97	4	-1.96	0.0253	666	0.682	0.975	17387	1
WAPAL	-4.97	4	-1.96	0.0253	667	0.682	0.975	17386	1
MYH15	-4.96	4	-1.95	0.0253	668	0.682	0.975	17385	1
FBXW12	-4.96	4	-1.95	0.0254	669	0.682	0.975	17384	1
HSCB	-4.96	4	-1.95	0.0254	670	0.682	0.975	17383	1
TEAD1	-4.96	4	-1.95	0.0254	671	0.682	0.975	17382	1
AASDHPPT	-4.96	4	-1.95	0.0254	672	0.682	0.975	17381	1
DDX10	-4.96	4	-1.95	0.0255	673	0.682	0.975	17380	1
C10orf2	-4.96	4	-1.95	0.0255	674	0.682	0.975	17379	1
ZSCAN20	-4.96	4	-1.95	0.0256	675	0.682	0.974	17378	1
PRPF19	-4.95	4	-1.95	0.0256	676	0.682	0.974	17377	1
FCAMR	-4.95	4	-1.95	0.0256	677	0.682	0.974	17376	1
HYDIN	-4.95	4	-1.95	0.0256	678	0.682	0.974	17375	1
LacZ	-24.25	96	-1.95	0.0257	679	0.682	0.974	17374	1
OBP2A	-2.47	1	-1.95	0.0257	680	0.682	0.974	17373	1
GABRB3	-4.95	4	-1.95	0.0257	681	0.682	0.974	17372	1
ZNF556	-4.94	4	-1.95	0.0259	682	0.685	0.974	17371	1
USP21	-4.94	4	-1.94	0.026	683	0.685	0.974	17370	1
SMIM7	-4.94	4	-1.94	0.026	684	0.685	0.974	17369	1
SOX7	-4.94	4	-1.94	0.0261	685	0.685	0.974	17368	1
FOLR4	-4.94	4	-1.94	0.0261	686	0.685	0.974	17367	1
PLCG2	-4.94	4	-1.94	0.0261	687	0.685	0.974	17366	1
BIRC5	-4.94	4	-1.94	0.0261	688	0.685	0.974	17365	1
ANKRD32	-4.27	3	-1.94	0.0262	689	0.686	0.974	17364	1
ABCB6	-4.93	4	-1.94	0.0263	690	0.686	0.974	17363	1
VENTX	-4.93	4	-1.94	0.0263	691	0.686	0.974	17362	1
PPP3R1	-3.48	2	-1.94	0.0263	692	0.686	0.974	17361	1
NLRP7	-4.93	4	-1.94	0.0264	693	0.686	0.974	17360	1
CYFIP2	-4.93	4	-1.94	0.0264	694	0.686	0.974	17359	1
SPDL1	-4.92	4	-1.94	0.0264	695	0.687	0.974	17358	1
SFR1	-4.92	4	-1.93	0.0265	696	0.688	0.973	17357	1
IRX2	-4.92	4	-1.93	0.0266	697	0.688	0.973	17356	1
CDC26	-4.92	4	-1.93	0.0266	698	0.688	0.973	17355	1
IMMT	-4.91	4	-1.93	0.0269	699	0.695	0.973	17354	1
SMPDL3B	-4.9	4	-1.93	0.027	700	0.697	0.973	17353	1
ZP1	-4.9	4	-1.93	0.0271	701	0.698	0.973	17352	1
ITGB3	-4.9	4	-1.92	0.0272	702	0.698	0.973	17351	1
CAMK2N1	-4.9	4	-1.92	0.0272	703	0.698	0.973	17350	1
PCM1	-4.89	4	-1.92	0.0273	704	0.698	0.973	17349	1
PRR5L	-4.89	4	-1.92	0.0273	705	0.698	0.973	17348	1
SPTLC2	-4.89	4	-1.92	0.0273	706	0.698	0.973	17347	1
RAD9A	-4.89	4	-1.92	0.0274	707	0.699	0.973	17346	1
QRICH2	-4.89	4	-1.92	0.0274	708	0.699	0.973	17345	1
AURKB	-4.89	4	-1.92	0.0275	709	0.699	0.973	17344	1
NAA35	-4.89	4	-1.92	0.0275	710	0.699	0.973	17343	1
LALBA	-4.88	4	-1.92	0.0275	711	0.699	0.972	17342	1
CPNE3	-4.88	4	-1.92	0.0276	712	0.699	0.972	17341	1
FHAD1	-4.88	4	-1.92	0.0276	713	0.7	0.972	17340	1
MAPK14	-4.88	4	-1.91	0.0278	714	0.701	0.972	17339	1
IRF6	-4.88	4	-1.91	0.0278	715	0.701	0.972	17338	1
PRMT6	-4.87	4	-1.91	0.0279	716	0.701	0.972	17337	1
TCTN2	-4.87	4	-1.91	0.028	717	0.701	0.972	17336	1
SLC25A33	-4.87	4	-1.91	0.028	718	0.701	0.972	17335	1
GRPEL1	-4.22	3	-1.91	0.028	719	0.701	0.972	17334	1
C9orf117	-4.87	4	-1.91	0.0281	720	0.701	0.972	17333	1
FAM208B	-4.87	4	-1.91	0.0281	721	0.701	0.972	17332	1
STK17A	-4.86	4	-1.91	0.0281	722	0.701	0.972	17331	1
TAF9B	-4.86	4	-1.91	0.0282	723	0.701	0.972	17330	1
TTLL11	-4.86	4	-1.91	0.0282	724	0.701	0.972	17329	1
RABL6	-4.86	4	-1.91	0.0282	725	0.701	0.972	17328	1
SLC25A19	-4.86	4	-1.91	0.0282	726	0.701	0.972	17327	1
RBM14	-4.86	4	-1.91	0.0283	727	0.701	0.972	17326	1
OR4K2	-4.86	4	-1.91	0.0283	728	0.701	0.972	17325	1
UBL4B	-4.85	4	-1.9	0.0284	729	0.703	0.972	17324	1
NRP2	-4.85	4	-1.9	0.0285	730	0.703	0.972	17323	1
ALDOA	-4.85	4	-1.9	0.0285	731	0.703	0.972	17322	1
COX7B	-2.43	1	-1.9	0.0285	732	0.704	0.971	17321	1
GDAP2	-4.85	4	-1.9	0.0286	733	0.704	0.971	17320	1
CYBB	-4.84	4	-1.9	0.0287	734	0.706	0.971	17319	1
PPTC7	-4.84	4	-1.9	0.0287	735	0.706	0.971	17318	1
KANSL1	-4.84	4	-1.9	0.0289	736	0.708	0.971	17317	1
FBLIM1	-4.84	4	-1.9	0.029	737	0.709	0.971	17316	1
LMBR1	-4.83	4	-1.9	0.029	738	0.709	0.971	17315	1
NUDT2	-4.82	4	-1.89	0.0293	739	0.715	0.971	17314	1
BEST3	-4.82	4	-1.89	0.0293	740	0.715	0.971	17313	1
LZIC	-4.82	4	-1.89	0.0294	741	0.715	0.971	17312	1
CSPG4	-4.82	4	-1.89	0.0295	742	0.715	0.971	17311	1
MTO1	-4.82	4	-1.89	0.0295	743	0.715	0.971	17310	1
ELF4	-4.82	4	-1.89	0.0295	744	0.715	0.971	17309	1
C9orf135	-4.81	4	-1.89	0.0296	745	0.716	0.97	17308	1
MYO9B	-4.81	4	-1.89	0.0296	746	0.716	0.97	17307	1
NUDT5	-4.81	4	-1.88	0.0298	747	0.716	0.97	17306	1
ZNF618	-4.81	4	-1.88	0.0298	748	0.716	0.97	17305	1
ATP2A3	-4.81	4	-1.88	0.0298	749	0.716	0.97	17304	1
NEMF	-4.81	4	-1.88	0.0298	750	0.716	0.97	17303	1
BASP1	-4.81	4	-1.88	0.0299	751	0.716	0.97	17302	1
TIPIN	-4.81	4	-1.88	0.0299	752	0.716	0.97	17301	1
REG1A	-4.81	4	-1.88	0.0299	753	0.716	0.97	17300	1
CD247	-4.8	4	-1.88	0.0299	754	0.716	0.97	17299	1
ZFP64	-4.8	4	-1.88	0.03	755	0.717	0.97	17298	1
OR2D2	-4.8	4	-1.88	0.03	756	0.717	0.97	17297	1
SLC39A2	-4.8	4	-1.88	0.03	757	0.717	0.97	17296	1
C12orf77	-4.15	3	-1.88	0.0302	758	0.719	0.97	17295	1
TMEM167A	-2.4	1	-1.88	0.0304	759	0.722	0.97	17294	1
MRPL21	-4.79	4	-1.87	0.0304	760	0.722	0.97	17293	1
GMEB1	-4.78	4	-1.87	0.0306	761	0.726	0.969	17292	1
INTS10	-4.78	4	-1.87	0.0307	762	0.726	0.969	17291	1
DPAGT1	-4.78	4	-1.87	0.0308	763	0.729	0.969	17290	1
ANKRD44	-4.77	4	-1.87	0.0309	764	0.729	0.969	17289	1
C16orf89	-4.77	4	-1.87	0.0309	765	0.729	0.969	17288	1
BOD1L1	-4.77	4	-1.87	0.0309	766	0.729	0.969	17287	1
TMEM119	-4.77	4	-1.87	0.031	767	0.729	0.969	17286	1
MFSD2A	-4.77	4	-1.86	0.0311	768	0.729	0.969	17285	1
TOMM40	-4.77	4	-1.86	0.0311	769	0.729	0.969	17284	1
NXT1	-4.76	4	-1.86	0.0312	770	0.729	0.969	17283	1
DUOX1	-4.76	4	-1.86	0.0313	771	0.729	0.969	17282	1
DEDD	-4.76	4	-1.86	0.0314	772	0.729	0.969	17281	1
SNAPC3	-4.76	4	-1.86	0.0314	773	0.729	0.969	17280	1
CCT3	-4.76	4	-1.86	0.0315	774	0.729	0.969	17279	1
AMICA1	-4.75	4	-1.86	0.0315	775	0.729	0.969	17278	1
CHKA	-4.75	4	-1.86	0.0315	776	0.729	0.969	17277	1
C11orf84	-4.75	4	-1.86	0.0315	777	0.729	0.968	17276	1
SYT14	-4.75	4	-1.86	0.0315	778	0.729	0.968	17275	1
ADCY5	-4.75	4	-1.86	0.0316	779	0.729	0.968	17274	1
GABRP	-4.75	4	-1.86	0.0317	780	0.729	0.968	17273	1
GPN2	-4.75	4	-1.86	0.0317	781	0.729	0.968	17272	1
HPS3	-4.75	4	-1.86	0.0318	782	0.729	0.968	17271	1
ATP5A1	-4.75	4	-1.86	0.0318	783	0.729	0.968	17270	1
SMTNL1	-4.74	4	-1.85	0.0318	784	0.729	0.968	17269	1
OTX2	-4.11	3	-1.85	0.0319	785	0.729	0.968	17268	1
KRTAP10-10	-4.11	3	-1.85	0.0319	786	0.729	0.968	17267	1
WFDC10A	-3.35	2	-1.85	0.032	787	0.729	0.968	17266	1
MAGI1	-4.74	4	-1.85	0.032	788	0.729	0.968	17265	1
MS4A4E	-4.74	4	-1.85	0.032	789	0.729	0.968	17264	1
GPBP1L1	-4.74	4	-1.85	0.032	790	0.729	0.968	17263	1
FAM212A	-4.74	4	-1.85	0.032	791	0.729	0.968	17262	1
DOLK	-4.74	4	-1.85	0.0321	792	0.729	0.968	17261	1
PPP2R3C	-4.74	4	-1.85	0.0321	793	0.729	0.968	17260	1
RPF2	-4.74	4	-1.85	0.0321	794	0.729	0.968	17259	1
STOM	-4.73	4	-1.85	0.0322	795	0.729	0.968	17258	1
CPSF3	-4.73	4	-1.85	0.0322	796	0.729	0.968	17257	1
GAD2	-4.73	4	-1.85	0.0322	797	0.729	0.968	17256	1
C3orf83	-4.73	4	-1.85	0.0323	798	0.73	0.968	17255	1
KIRREL	-4.73	4	-1.85	0.0323	799	0.73	0.968	17254	1
LASP1	-4.73	4	-1.85	0.0324	800	0.73	0.968	17253	1
SGPP1	-4.73	4	-1.85	0.0325	801	0.73	0.968	17252	1
PDE12	-4.72	4	-1.85	0.0325	802	0.73	0.968	17251	1
OR10H5	-4.72	4	-1.85	0.0325	803	0.73	0.967	17250	1
GOLGA5	-4.09	3	-1.84	0.0325	804	0.73	0.967	17249	1
PFKL	-4.72	4	-1.84	0.0326	805	0.73	0.967	17248	1
TSSK1B	-4.72	4	-1.84	0.0326	806	0.73	0.967	17247	1
SYT13	-4.72	4	-1.84	0.0327	807	0.73	0.967	17246	1
BCAR3	-4.72	4	-1.84	0.0327	808	0.73	0.967	17245	1
IL18R1	-4.71	4	-1.84	0.0329	809	0.734	0.967	17244	1
RIMS1	-4.71	4	-1.84	0.0329	810	0.734	0.967	17243	1
OR5M3	-4.71	4	-1.84	0.0331	811	0.735	0.967	17242	1
C16orf96	-4.71	4	-1.84	0.0331	812	0.735	0.967	17241	1
SERTAD2	-4.71	4	-1.84	0.0331	813	0.735	0.967	17240	1
RUNX2	-4.7	4	-1.84	0.0331	814	0.735	0.967	17239	1
CES5A	-4.7	4	-1.83	0.0333	815	0.735	0.967	17238	1
CEACAM18	-4.7	4	-1.83	0.0333	816	0.735	0.967	17237	1
TIMM17B	-4.7	4	-1.83	0.0334	817	0.735	0.967	17236	1
LRRC71	-4.69	4	-1.83	0.0335	818	0.735	0.967	17235	1
PI4K2B	-4.69	4	-1.83	0.0335	819	0.735	0.966	17234	1
CAPN14	-4.69	4	-1.83	0.0335	820	0.735	0.966	17233	1
VTN	-4.69	4	-1.83	0.0336	821	0.735	0.966	17232	1
RPL8	-4.69	4	-1.83	0.0336	822	0.735	0.966	17231	1
HIST1H2BE	-2.34	1	-1.83	0.0336	823	0.735	0.966	17230	1
DLK1	-4.69	4	-1.83	0.0337	824	0.735	0.966	17229	1
LYRM2	-4.69	4	-1.83	0.0337	825	0.735	0.966	17228	1
SNX4	-4.69	4	-1.83	0.0337	826	0.735	0.966	17227	1
PALB2	-4.06	3	-1.83	0.0338	827	0.735	0.966	17226	1
C2orf66	-4.68	4	-1.83	0.0338	828	0.735	0.966	17225	1
RPL7	-4.06	3	-1.83	0.0338	829	0.735	0.966	17224	1
SEC16A	-4.68	4	-1.83	0.0338	830	0.735	0.966	17223	1
KCTD19	-4.68	4	-1.83	0.0339	831	0.735	0.966	17222	1
PPAP2A	-4.68	4	-1.83	0.0339	832	0.735	0.966	17221	1
RNF13	-4.68	4	-1.83	0.0339	833	0.735	0.966	17220	1
OR5P2	-4.68	4	-1.82	0.034	834	0.736	0.966	17219	1
ARMC5	-4.68	4	-1.82	0.034	835	0.736	0.966	17218	1
MYSM1	-4.68	4	-1.82	0.0341	836	0.737	0.966	17217	1
PLCXD3	-4.67	4	-1.82	0.0342	837	0.737	0.966	17216	1
CPN1	-4.67	4	-1.82	0.0342	838	0.737	0.966	17215	1
RB1	-4.67	4	-1.82	0.0343	839	0.737	0.966	17214	1
MAPK4	-4.67	4	-1.82	0.0343	840	0.737	0.966	17213	1
SPTA1	-4.67	4	-1.82	0.0344	841	0.738	0.966	17212	1
CYTIP	-4.67	4	-1.82	0.0344	842	0.738	0.966	17211	1
PRMT3	-4.66	4	-1.82	0.0345	843	0.739	0.965	17210	1
CC2D2B	-4.66	4	-1.82	0.0347	844	0.74	0.965	17209	1
HOXB4	-4.66	4	-1.82	0.0347	845	0.74	0.965	17208	1
KRT28	-4.66	4	-1.82	0.0347	846	0.74	0.965	17207	1
ZNF615	-4.66	4	-1.82	0.0347	847	0.74	0.965	17206	1
NOTO	-4.66	4	-1.81	0.0348	848	0.74	0.965	17205	1
FZD4	-4.65	4	-1.81	0.035	849	0.744	0.965	17204	1
NOXRED1	-4.65	4	-1.81	0.035	850	0.744	0.965	17203	1
FAM78A	-4.65	4	-1.81	0.0351	851	0.744	0.965	17202	1
ZNF322	-4.65	4	-1.81	0.0351	852	0.744	0.965	17201	1
RABIF	-4.65	4	-1.81	0.0352	853	0.744	0.965	17200	1
SAFB	-4.64	4	-1.81	0.0352	854	0.744	0.965	17199	1
PHOX2A	-4.64	4	-1.81	0.0353	855	0.745	0.965	17198	1
GSK3B	-4.64	4	-1.81	0.0353	856	0.745	0.965	17197	1
MEPE	-4.64	4	-1.81	0.0355	857	0.746	0.965	17196	1
COX7B2	-4.64	4	-1.81	0.0355	858	0.746	0.964	17195	1
NXF5	-3.28	2	-1.81	0.0355	859	0.746	0.964	17194	1
TAC3	-4.63	4	-1.8	0.0356	860	0.746	0.964	17193	1
PTPRE	-4.63	4	-1.8	0.0356	861	0.746	0.964	17192	1
NOL4	-4.63	4	-1.8	0.0358	862	0.748	0.964	17191	1
CHEK1	-4.63	4	-1.8	0.0358	863	0.748	0.964	17190	1
MUC20	-4.63	4	-1.8	0.0358	864	0.748	0.964	17189	1
C2orf62	-4.63	4	-1.8	0.0358	865	0.748	0.964	17188	1
PAPOLB	-4.62	4	-1.8	0.0359	866	0.749	0.964	17187	1
IBA57	-4.62	4	-1.8	0.036	867	0.75	0.964	17186	1
ANAPC1	-4.62	4	-1.8	0.0361	868	0.75	0.964	17185	1
TEX37	-4.62	4	-1.8	0.0361	869	0.75	0.964	17184	1
DEFB1	-4.62	4	-1.8	0.0362	870	0.75	0.964	17183	1
CELF2	-4.61	4	-1.79	0.0363	871	0.75	0.964	17182	1
TPRKB	-4.61	4	-1.79	0.0364	872	0.75	0.964	17181	1
GJC2	-4.61	4	-1.79	0.0364	873	0.75	0.964	17180	1
MOSPD1	-4.61	4	-1.79	0.0364	874	0.75	0.964	17179	1
CCDC38	-4.61	4	-1.79	0.0365	875	0.75	0.964	17178	1
PNLIPRP1	-4.61	4	-1.79	0.0366	876	0.75	0.963	17177	1
NAT1	-4.61	4	-1.79	0.0366	877	0.75	0.963	17176	1
CNOT1	-4.6	4	-1.79	0.0366	878	0.75	0.963	17175	1
PARK2	-4.6	4	-1.79	0.0367	879	0.75	0.963	17174	1
TAS2R31	-4.6	4	-1.79	0.0367	880	0.75	0.963	17173	1
PDIA6	-4.6	4	-1.79	0.0367	881	0.75	0.963	17172	1
LYAR	-4.6	4	-1.79	0.0367	882	0.75	0.963	17171	1
RPL19	-4.6	4	-1.79	0.0367	883	0.75	0.963	17170	1
PTEN	-4.6	4	-1.79	0.0368	884	0.75	0.963	17169	1
PDHX	-4.6	4	-1.79	0.0368	885	0.75	0.963	17168	1
DYNC1I2	-4.59	4	-1.79	0.037	886	0.754	0.963	17167	1
HAO1	-4.59	4	-1.79	0.037	887	0.754	0.963	17166	1
LHX8	-4.59	4	-1.79	0.0371	888	0.755	0.963	17165	1
C5orf34	-4.59	4	-1.78	0.0373	889	0.757	0.963	17164	1
NUP155	-4.59	4	-1.78	0.0373	890	0.757	0.963	17163	1
PAQR4	-4.58	4	-1.78	0.0374	891	0.757	0.963	17162	1
NUP54	-4.58	4	-1.78	0.0375	892	0.757	0.963	17161	1
FRMD1	-4.58	4	-1.78	0.0375	893	0.757	0.963	17160	1
NEUROG3	-4.58	4	-1.78	0.0375	894	0.757	0.962	17159	1
AKR1A1	-4.58	4	-1.78	0.0375	895	0.757	0.962	17158	1
TIMM8A	-4.58	4	-1.78	0.0376	896	0.758	0.962	17157	1
ERO1LB	-4.57	4	-1.78	0.0378	897	0.758	0.962	17156	1
MFSD8	-4.57	4	-1.78	0.0378	898	0.758	0.962	17155	1
WWP2	-4.57	4	-1.78	0.0379	899	0.758	0.962	17154	1
AIFM1	-4.57	4	-1.78	0.0379	900	0.758	0.962	17153	1
RASAL1	-4.57	4	-1.77	0.038	901	0.758	0.962	17152	1
CCRN4L	-4.57	4	-1.77	0.038	902	0.758	0.962	17151	1
NADSYN1	-4.57	4	-1.77	0.038	903	0.758	0.962	17150	1
NOTCH2NL	-2.28	1	-1.77	0.0381	904	0.758	0.962	17149	1
IPO13	-4.56	4	-1.77	0.0382	905	0.758	0.962	17148	1
UBE2Z	-4.56	4	-1.77	0.0382	906	0.758	0.962	17147	1
RRAGC	-4.56	4	-1.77	0.0382	907	0.758	0.962	17146	1
EZH1	-4.56	4	-1.77	0.0382	908	0.758	0.962	17145	1
EXOC1	-4.56	4	-1.77	0.0383	909	0.758	0.962	17144	1
FERMT1	-4.56	4	-1.77	0.0383	910	0.758	0.962	17143	1
RHEB	-4.56	4	-1.77	0.0383	911	0.758	0.962	17142	1
PTPLB	-4.56	4	-1.77	0.0383	912	0.758	0.962	17141	1
UTP23	-4.56	4	-1.77	0.0384	913	0.758	0.962	17140	1
BTBD10	-4.56	4	-1.77	0.0384	914	0.759	0.962	17139	1
UNC50	-4.55	4	-1.77	0.0387	915	0.762	0.961	17138	1
FANCC	-4.55	4	-1.77	0.0387	916	0.762	0.961	17137	1
NELFA	-4.55	4	-1.77	0.0387	917	0.762	0.961	17136	1
ORC3	-4.55	4	-1.77	0.0388	918	0.762	0.961	17135	1
ALKBH4	-4.54	4	-1.76	0.0389	919	0.764	0.961	17134	1
TRAPPC3	-4.54	4	-1.76	0.039	920	0.765	0.961	17133	1
MTMR11	-4.54	4	-1.76	0.0391	921	0.766	0.961	17132	1
KIF3C	-4.54	4	-1.76	0.0391	922	0.766	0.961	17131	1
CARD18	-4.54	4	-1.76	0.0392	923	0.766	0.961	17130	1
TMEM39A	-4.54	4	-1.76	0.0392	924	0.766	0.961	17129	1
NDUFS4	-4.53	4	-1.76	0.0393	925	0.767	0.961	17128	1
PHF2	-4.53	4	-1.76	0.0393	926	0.767	0.961	17127	1
UBE2C	-4.53	4	-1.76	0.0395	927	0.768	0.96	17126	1
PAIP2	-4.53	4	-1.76	0.0395	928	0.768	0.96	17125	1
RBPJL	-4.53	4	-1.76	0.0395	929	0.768	0.96	17124	1
PGM2L1	-4.52	4	-1.75	0.0397	930	0.771	0.96	17123	1
AKAP4	-4.52	4	-1.75	0.0399	931	0.772	0.96	17122	1
DIO1	-4.52	4	-1.75	0.0399	932	0.772	0.96	17121	1
TOP2A	-4.52	4	-1.75	0.0399	933	0.772	0.96	17120	1
NABP1	-4.51	4	-1.75	0.0401	934	0.775	0.96	17119	1
HDAC5	-4.51	4	-1.75	0.0402	935	0.775	0.96	17118	1
RASSF9	-4.51	4	-1.75	0.0402	936	0.775	0.96	17117	1
NF1	-4.51	4	-1.75	0.0402	937	0.775	0.96	17116	1
NOTUM	-4.51	4	-1.75	0.0403	938	0.775	0.96	17115	1
TNFRSF1B	-4.51	4	-1.75	0.0403	939	0.775	0.96	17114	1
NUP205	-4.51	4	-1.75	0.0403	940	0.775	0.96	17113	1
EDA2R	-4.5	4	-1.75	0.0404	941	0.775	0.96	17112	1
UTP14A	-4.5	4	-1.75	0.0404	942	0.775	0.96	17111	1
ARL2BP	-3.18	2	-1.74	0.0405	943	0.775	0.959	17110	1
CRYZ	-4.5	4	-1.74	0.0405	944	0.775	0.959	17109	1
C7orf13	-4.5	4	-1.74	0.0407	945	0.775	0.959	17108	1
CTU1	-4.5	4	-1.74	0.0407	946	0.775	0.959	17107	1
DNASE2B	-4.5	4	-1.74	0.0407	947	0.775	0.959	17106	1
ST6GALNAC1	-4.5	4	-1.74	0.0408	948	0.775	0.959	17105	1
SYNGR3	-4.5	4	-1.74	0.0408	949	0.775	0.959	17104	1
TMPPE	-3.89	3	-1.74	0.0409	950	0.775	0.959	17103	1
RNF17	-4.49	4	-1.74	0.0409	951	0.775	0.959	17102	1
PPP2R5E	-4.49	4	-1.74	0.041	952	0.775	0.959	17101	1
NXF3	-4.49	4	-1.74	0.0411	953	0.775	0.959	17100	1
PDZD9	-4.49	4	-1.74	0.0411	954	0.775	0.959	17099	1
FARS2	-4.49	4	-1.74	0.0411	955	0.775	0.959	17098	1
FBXO3	-4.49	4	-1.74	0.0411	956	0.775	0.959	17097	1
MCPH1	-4.49	4	-1.74	0.0411	957	0.775	0.959	17096	1
AGPAT4	-4.49	4	-1.74	0.0412	958	0.775	0.959	17095	1
AKAP11	-4.49	4	-1.74	0.0412	959	0.775	0.959	17094	1
TMEM163	-4.48	4	-1.74	0.0412	960	0.775	0.959	17093	1
SEC61A1	-4.48	4	-1.73	0.0414	961	0.778	0.959	17092	1
RUFY4	-4.47	4	-1.73	0.0416	962	0.781	0.958	17091	1
DIAPH2	-4.47	4	-1.73	0.0417	963	0.781	0.958	17090	1
HSD17B12	-4.46	4	-1.73	0.042	964	0.786	0.958	17089	1
PGS1	-4.46	4	-1.73	0.042	965	0.786	0.958	17088	1
LARP1B	-3.87	3	-1.73	0.0421	966	0.786	0.958	17087	1
SETDB1	-4.46	4	-1.73	0.0422	967	0.788	0.958	17086	1
ACER2	-4.46	4	-1.72	0.0423	968	0.789	0.958	17085	1
TMEM42	-4.45	4	-1.72	0.0425	969	0.789	0.958	17084	1
UHRF1BP1L	-4.45	4	-1.72	0.0426	970	0.789	0.957	17083	1
ADIG	-4.45	4	-1.72	0.0427	971	0.789	0.957	17082	1
PPFIBP1	-4.45	4	-1.72	0.0427	972	0.789	0.957	17081	1
WBP11	-4.45	4	-1.72	0.0427	973	0.789	0.957	17080	1
GPR182	-4.45	4	-1.72	0.0427	974	0.789	0.957	17079	1
NAA50	-4.45	4	-1.72	0.0428	975	0.789	0.957	17078	1
TMEM244	-4.45	4	-1.72	0.0428	976	0.789	0.957	17077	1
CDK16	-4.45	4	-1.72	0.0428	977	0.789	0.957	17076	1
EGFP	-10.42	22	-1.72	0.0429	978	0.789	0.957	17075	1
THRB	-4.44	4	-1.72	0.0429	979	0.789	0.957	17074	1
C16orf98	-4.44	4	-1.72	0.0429	980	0.789	0.957	17073	1
MYEOV	-4.44	4	-1.72	0.043	981	0.789	0.957	17072	1
ZNF467	-4.44	4	-1.72	0.043	982	0.789	0.957	17071	1
SLC6A12	-4.44	4	-1.72	0.043	983	0.789	0.957	17070	1
GALNT6	-4.44	4	-1.72	0.043	984	0.789	0.957	17069	1
LPHN2	-4.44	4	-1.72	0.0431	985	0.79	0.957	17068	1
RBM12	-4.44	4	-1.71	0.0432	986	0.79	0.957	17067	1
PPCS	-4.44	4	-1.71	0.0432	987	0.79	0.957	17066	1
CCDC115	-4.44	4	-1.71	0.0432	988	0.79	0.957	17065	1
KIF3A	-4.43	4	-1.71	0.0434	989	0.792	0.957	17064	1
TRIO	-4.43	4	-1.71	0.0435	990	0.792	0.956	17063	1
NRN1L	-4.43	4	-1.71	0.0437	991	0.792	0.956	17062	1
CCDC109B	-4.42	4	-1.71	0.0438	992	0.792	0.956	17061	1
MSI2	-4.42	4	-1.71	0.0438	993	0.792	0.956	17060	1
VWA3A	-4.42	4	-1.71	0.0438	994	0.792	0.956	17059	1
PUS7	-4.42	4	-1.71	0.0439	995	0.792	0.956	17058	1
PLEKHH2	-4.42	4	-1.71	0.0439	996	0.792	0.956	17057	1
HSPA12A	-4.42	4	-1.71	0.044	997	0.792	0.956	17056	1
FAM160A2	-4.42	4	-1.71	0.044	998	0.792	0.956	17055	1
IGSF22	-4.42	4	-1.71	0.044	999	0.792	0.956	17054	1
UNC5C	-4.42	4	-1.71	0.0441	1000	0.792	0.956	17053	1
MTRR	-4.41	4	-1.7	0.0442	1001	0.792	0.956	17052	1
ORAOV1	-4.41	4	-1.7	0.0442	1002	0.792	0.956	17051	1
PSMC3	-4.41	4	-1.7	0.0442	1003	0.792	0.956	17050	1
TMEM70	-4.41	4	-1.7	0.0442	1004	0.792	0.956	17049	1
CASP12	-4.41	4	-1.7	0.0442	1005	0.792	0.956	17048	1
MED18	-4.41	4	-1.7	0.0443	1006	0.792	0.956	17047	1
AHCYL2	-4.41	4	-1.7	0.0443	1007	0.792	0.956	17046	1
MS4A10	-4.41	4	-1.7	0.0443	1008	0.792	0.956	17045	1
KLHL1	-4.41	4	-1.7	0.0444	1009	0.792	0.956	17044	1
OSBP2	-4.41	4	-1.7	0.0444	1010	0.792	0.956	17043	1
PLEKHA3	-4.41	4	-1.7	0.0444	1011	0.792	0.956	17042	1
EIF1AX	-4.41	4	-1.7	0.0445	1012	0.792	0.956	17041	1
TNS3	-4.41	4	-1.7	0.0445	1013	0.792	0.956	17040	1
OR6C2	-4.4	4	-1.7	0.0446	1014	0.792	0.955	17039	1
SRSF3	-4.4	4	-1.7	0.0446	1015	0.792	0.955	17038	1
ZCCHC24	-4.4	4	-1.7	0.0447	1016	0.792	0.955	17037	1
ZFP69B	-4.4	4	-1.7	0.0447	1017	0.792	0.955	17036	1
NHLRC2	-4.4	4	-1.7	0.0447	1018	0.792	0.955	17035	1
ACP6	-4.4	4	-1.7	0.0447	1019	0.792	0.955	17034	1
RNF157	-4.4	4	-1.7	0.0448	1020	0.792	0.955	17033	1
ILF2	-4.4	4	-1.7	0.0449	1021	0.793	0.955	17032	1
RAPGEF3	-4.4	4	-1.7	0.0449	1022	0.793	0.955	17031	1
USP37	-4.39	4	-1.7	0.045	1023	0.793	0.955	17030	1
ANAPC2	-4.39	4	-1.69	0.0451	1024	0.793	0.955	17029	1
FAM111B	-4.39	4	-1.69	0.0451	1025	0.793	0.955	17028	1
CCS	-4.39	4	-1.69	0.0452	1026	0.793	0.955	17027	1
HADH	-4.39	4	-1.69	0.0453	1027	0.793	0.955	17026	1
ERGIC3	-4.39	4	-1.69	0.0453	1028	0.793	0.955	17025	1
ZNF766	-4.39	4	-1.69	0.0453	1029	0.793	0.955	17024	1
EAF2	-4.39	4	-1.69	0.0453	1030	0.793	0.955	17023	1
SPRY1	-4.39	4	-1.69	0.0454	1031	0.793	0.955	17022	1
SPATA6	-4.38	4	-1.69	0.0454	1032	0.793	0.955	17021	1
PYROXD2	-4.38	4	-1.69	0.0454	1033	0.793	0.955	17020	1
CTSW	-4.38	4	-1.69	0.0455	1034	0.793	0.955	17019	1
RICTOR	-4.38	4	-1.69	0.0455	1035	0.793	0.955	17018	1
MTBP	-4.38	4	-1.69	0.0456	1036	0.795	0.954	17017	1
MRTO4	-4.38	4	-1.69	0.0456	1037	0.795	0.954	17016	1
PHF5A	-3.79	3	-1.69	0.0457	1038	0.795	0.954	17015	1
MMACHC	-4.38	4	-1.69	0.0458	1039	0.795	0.954	17014	1
MFRP	-4.37	4	-1.68	0.0461	1040	0.8	0.954	17013	1
CHORDC1	-4.37	4	-1.68	0.0462	1041	0.802	0.954	17012	1
STK39	-4.36	4	-1.68	0.0463	1042	0.802	0.954	17011	1
FAM207A	-4.36	4	-1.68	0.0464	1043	0.802	0.954	17010	1
PANX1	-4.36	4	-1.68	0.0464	1044	0.803	0.954	17009	1
RPS29	-3.08	2	-1.68	0.0466	1045	0.804	0.953	17008	1
EIF5A	-3.08	2	-1.68	0.0466	1046	0.804	0.953	17007	1
MRPS9	-4.35	4	-1.68	0.0467	1047	0.806	0.953	17006	1
HNF4A	-3.77	3	-1.68	0.0468	1048	0.806	0.953	17005	1
KLRG1	-4.35	4	-1.68	0.0468	1049	0.806	0.953	17004	1
EIF1AD	-4.35	4	-1.68	0.0469	1050	0.806	0.953	17003	1
VPS72	-4.35	4	-1.68	0.0469	1051	0.806	0.953	17002	1
TMEM53	-4.35	4	-1.67	0.047	1052	0.806	0.953	17001	1
CYP27B1	-4.35	4	-1.67	0.047	1053	0.806	0.953	17000	1
KRT37	-4.34	4	-1.67	0.0472	1054	0.808	0.953	16999	1
SEC61B	-4.34	4	-1.67	0.0472	1055	0.808	0.953	16998	1
PDHA2	-4.34	4	-1.67	0.0473	1056	0.808	0.953	16997	1
FEV	-4.34	4	-1.67	0.0473	1057	0.808	0.953	16996	1
HLA-G	-4.34	4	-1.67	0.0473	1058	0.808	0.953	16995	1
TOE1	-4.34	4	-1.67	0.0475	1059	0.809	0.953	16994	1
LRG1	-4.33	4	-1.67	0.0476	1060	0.809	0.952	16993	1
SYDE2	-4.33	4	-1.67	0.0477	1061	0.809	0.952	16992	1
TMEM140	-3.75	3	-1.67	0.0477	1062	0.809	0.952	16991	1
THAP1	-4.33	4	-1.67	0.0477	1063	0.809	0.952	16990	1
TMEM38B	-4.33	4	-1.67	0.0477	1064	0.809	0.952	16989	1
PNPLA2	-4.33	4	-1.67	0.0477	1065	0.809	0.952	16988	1
TMEM179	-4.33	4	-1.67	0.0478	1066	0.809	0.952	16987	1
KNOP1	-4.33	4	-1.67	0.0478	1067	0.809	0.952	16986	1
GFER	-4.33	4	-1.67	0.0479	1068	0.81	0.952	16985	1
GABPA	-4.33	4	-1.66	0.048	1069	0.811	0.952	16984	1
PEBP1	-3.75	3	-1.66	0.048	1070	0.811	0.952	16983	1
SLC2A13	-4.32	4	-1.66	0.0482	1071	0.812	0.952	16982	1
GYPA	-3.74	3	-1.66	0.0483	1072	0.813	0.952	16981	1
B3GNT6	-4.32	4	-1.66	0.0484	1073	0.815	0.952	16980	1
ERC1	-4.31	4	-1.66	0.0485	1074	0.815	0.951	16979	1
SYCE3	-4.31	4	-1.66	0.0485	1075	0.815	0.951	16978	1
RUVBL2	-4.31	4	-1.66	0.0486	1076	0.815	0.951	16977	1
GTF2H1	-4.31	4	-1.66	0.0486	1077	0.815	0.951	16976	1
LRRC28	-4.31	4	-1.66	0.0487	1078	0.815	0.951	16975	1
OAS1	-4.31	4	-1.66	0.0488	1079	0.815	0.951	16974	1
FAM50A	-4.31	4	-1.66	0.0488	1080	0.815	0.951	16973	1
FOXL2	-4.31	4	-1.66	0.0488	1081	0.815	0.951	16972	1
PSMC5	-4.31	4	-1.66	0.0489	1082	0.816	0.951	16971	1
DROSHA	-4.3	4	-1.65	0.0491	1083	0.818	0.951	16970	1
CLINT1	-4.3	4	-1.65	0.0491	1084	0.818	0.951	16969	1
IMPDH1	-4.3	4	-1.65	0.0492	1085	0.818	0.951	16968	1
HIATL1	-4.3	4	-1.65	0.0492	1086	0.818	0.951	16967	1
TMTC1	-4.3	4	-1.65	0.0493	1087	0.818	0.951	16966	1
NPNT	-4.3	4	-1.65	0.0493	1088	0.818	0.951	16965	1
SCP2	-4.29	4	-1.65	0.0494	1089	0.82	0.951	16964	1
ATP6V1C2	-4.29	4	-1.65	0.0495	1090	0.82	0.95	16963	1
QPRT	-4.29	4	-1.65	0.0497	1091	0.822	0.95	16962	1
CLCN6	-4.29	4	-1.65	0.0497	1092	0.822	0.95	16961	1
CLK4	-4.29	4	-1.65	0.0499	1093	0.824	0.95	16960	1
COX14	-4.28	4	-1.64	0.0501	1094	0.825	0.95	16959	1
TRADD	-4.28	4	-1.64	0.0501	1095	0.825	0.95	16958	1
AGR3	-4.28	4	-1.64	0.0501	1096	0.825	0.95	16957	1
TRIAP1	-4.28	4	-1.64	0.0502	1097	0.825	0.95	16956	1
C10orf129	-4.28	4	-1.64	0.0502	1098	0.825	0.95	16955	1
HOXC13	-3.7	3	-1.64	0.0503	1099	0.825	0.95	16954	1
VWF	-4.28	4	-1.64	0.0503	1100	0.825	0.95	16953	1
OR56B4	-4.27	4	-1.64	0.0504	1101	0.825	0.95	16952	1
PPP2R1B	-4.27	4	-1.64	0.0504	1102	0.825	0.95	16951	1
MATK	-4.27	4	-1.64	0.0505	1103	0.825	0.95	16950	1
TECPR1	-4.27	4	-1.64	0.0505	1104	0.825	0.949	16949	1
PDCL3	-4.27	4	-1.64	0.0505	1105	0.825	0.949	16948	1
SH2D4A	-4.27	4	-1.64	0.0505	1106	0.825	0.949	16947	1
CSRP2BP	-4.27	4	-1.64	0.0506	1107	0.825	0.949	16946	1
EVC	-4.27	4	-1.64	0.0507	1108	0.826	0.949	16945	1
CIT	-4.27	4	-1.64	0.0508	1109	0.826	0.949	16944	1
ANKMY2	-4.26	4	-1.64	0.0508	1110	0.826	0.949	16943	1
PRL	-4.26	4	-1.64	0.0508	1111	0.826	0.949	16942	1
CREB3L1	-4.26	4	-1.64	0.0509	1112	0.826	0.949	16941	1
SOCS3	-4.26	4	-1.64	0.0509	1113	0.826	0.949	16940	1
ANKHD1	-2.13	1	-1.63	0.051	1114	0.827	0.949	16939	1
MRPS15	-4.26	4	-1.63	0.0511	1115	0.827	0.949	16938	1
CXCL1	-3.69	3	-1.63	0.0512	1116	0.828	0.949	16937	1
KHDRBS2	-4.26	4	-1.63	0.0512	1117	0.828	0.949	16936	1
SORBS2	-4.25	4	-1.63	0.0513	1118	0.829	0.949	16935	1
GLIPR1L2	-4.25	4	-1.63	0.0514	1119	0.829	0.949	16934	1
KIAA1522	-4.25	4	-1.63	0.0514	1120	0.829	0.949	16933	1
LRRC8B	-4.25	4	-1.63	0.0515	1121	0.829	0.949	16932	1
CP	-4.25	4	-1.63	0.0517	1122	0.832	0.948	16931	1
ARPC2	-4.24	4	-1.63	0.052	1123	0.834	0.948	16930	1
PCGF3	-4.24	4	-1.63	0.052	1124	0.834	0.948	16929	1
ZNF497	-4.24	4	-1.62	0.0522	1125	0.837	0.948	16928	1
PLXND1	-4.24	4	-1.62	0.0522	1126	0.837	0.948	16927	1
GPHN	-4.23	4	-1.62	0.0523	1127	0.838	0.948	16926	1
TNFSF18	-4.23	4	-1.62	0.0525	1128	0.839	0.948	16925	1
MYLK	-4.23	4	-1.62	0.0526	1129	0.839	0.947	16924	1
HAUS3	-4.23	4	-1.62	0.0526	1130	0.839	0.947	16923	1
TIMD4	-4.23	4	-1.62	0.0527	1131	0.839	0.947	16922	1
RILPL1	-4.23	4	-1.62	0.0527	1132	0.839	0.947	16921	1
PHLDA1	-4.22	4	-1.62	0.0529	1133	0.839	0.947	16920	1
PMVK	-4.22	4	-1.62	0.0529	1134	0.839	0.947	16919	1
ASNA1	-4.22	4	-1.62	0.0529	1135	0.839	0.947	16918	1
IFIT1B	-4.22	4	-1.62	0.0529	1136	0.839	0.947	16917	1
SAAL1	-4.22	4	-1.62	0.053	1137	0.839	0.947	16916	1
TUBA1C	-2.11	1	-1.62	0.0531	1138	0.839	0.947	16915	1
BBS12	-4.22	4	-1.62	0.0531	1139	0.839	0.947	16914	1
SOX13	-4.22	4	-1.62	0.0531	1140	0.839	0.947	16913	1
DOCK11	-4.22	4	-1.62	0.0531	1141	0.839	0.947	16912	1
C1orf141	-4.22	4	-1.62	0.0531	1142	0.839	0.947	16911	1
DND1	-4.22	4	-1.61	0.0532	1143	0.839	0.947	16910	1
SPATA8	-4.21	4	-1.61	0.0533	1144	0.839	0.947	16909	1
LRRC73	-4.21	4	-1.61	0.0533	1145	0.839	0.947	16908	1
B4GALT5	-4.21	4	-1.61	0.0534	1146	0.839	0.947	16907	1
PAN2	-4.21	4	-1.61	0.0534	1147	0.839	0.947	16906	1
LCN10	-4.21	4	-1.61	0.0534	1148	0.839	0.947	16905	1
SWAP70	-4.21	4	-1.61	0.0535	1149	0.839	0.947	16904	1
SLC16A2	-4.21	4	-1.61	0.0535	1150	0.839	0.946	16903	1
POLR3F	-4.21	4	-1.61	0.0536	1151	0.839	0.946	16902	1
MARK3	-4.21	4	-1.61	0.0536	1152	0.839	0.946	16901	1
CALM2	-2.1	1	-1.61	0.0537	1153	0.839	0.946	16900	1
NUMB	-4.21	4	-1.61	0.0537	1154	0.839	0.946	16899	1
MLST8	-4.2	4	-1.61	0.0537	1155	0.839	0.946	16898	1
ZNF816	-4.2	4	-1.61	0.0538	1156	0.839	0.946	16897	1
EIF2B3	-4.2	4	-1.61	0.0538	1157	0.839	0.946	16896	1
PNPLA7	-4.2	4	-1.61	0.0538	1158	0.839	0.946	16895	1
PPARG	-4.2	4	-1.61	0.054	1159	0.842	0.946	16894	1
RUNX3	-4.2	4	-1.61	0.0541	1160	0.842	0.946	16893	1
AGBL4	-4.2	4	-1.61	0.0542	1161	0.842	0.946	16892	1
STK33	-4.2	4	-1.61	0.0542	1162	0.842	0.946	16891	1
GAS6	-4.19	4	-1.6	0.0543	1163	0.842	0.946	16890	1
FAM185A	-4.19	4	-1.6	0.0544	1164	0.842	0.946	16889	1
BEX4	-4.19	4	-1.6	0.0544	1165	0.842	0.946	16888	1
ZIC5	-4.19	4	-1.6	0.0544	1166	0.842	0.946	16887	1
ANAPC10	-4.19	4	-1.6	0.0547	1167	0.844	0.945	16886	1
EMC2	-4.19	4	-1.6	0.0547	1168	0.844	0.945	16885	1
CHRNB4	-4.19	4	-1.6	0.0547	1169	0.844	0.945	16884	1
UST	-4.18	4	-1.6	0.0548	1170	0.844	0.945	16883	1
EXTL3	-4.18	4	-1.6	0.0548	1171	0.844	0.945	16882	1
CRLS1	-4.18	4	-1.6	0.0548	1172	0.844	0.945	16881	1
PSMG3	-4.18	4	-1.6	0.0549	1173	0.844	0.945	16880	1
ACSM2B	-4.18	4	-1.6	0.0549	1174	0.844	0.945	16879	1
SSTR5	-4.18	4	-1.6	0.055	1175	0.844	0.945	16878	1
NCBP1	-4.18	4	-1.6	0.055	1176	0.844	0.945	16877	1
FAM175A	-4.18	4	-1.6	0.0552	1177	0.845	0.945	16876	1
BMP4	-3.62	3	-1.6	0.0552	1178	0.845	0.945	16875	1
CD48	-4.18	4	-1.6	0.0552	1179	0.846	0.945	16874	1
C5orf42	-4.17	4	-1.59	0.0554	1180	0.847	0.945	16873	1
ZNF337	-4.17	4	-1.59	0.0555	1181	0.849	0.944	16872	1
FOXK1	-4.17	4	-1.59	0.0556	1182	0.85	0.944	16871	1
KRTAP11-1	-4.16	4	-1.59	0.0559	1183	0.853	0.944	16870	1
TM4SF18	-4.16	4	-1.59	0.0559	1184	0.853	0.944	16869	1
GBP4	-4.16	4	-1.59	0.0562	1185	0.855	0.944	16868	1
WASF3	-4.16	4	-1.59	0.0562	1186	0.855	0.944	16867	1
MED6	-4.16	4	-1.59	0.0562	1187	0.855	0.944	16866	1
FBXO9	-4.15	4	-1.59	0.0564	1188	0.857	0.944	16865	1
DCTN3	-4.15	4	-1.59	0.0565	1189	0.857	0.944	16864	1
GNG10	-3.59	3	-1.58	0.0566	1190	0.858	0.943	16863	1
LTC4S	-4.15	4	-1.58	0.0566	1191	0.858	0.943	16862	1
MAP7	-4.15	4	-1.58	0.0567	1192	0.858	0.943	16861	1
OR5J2	-4.14	4	-1.58	0.0568	1193	0.859	0.943	16860	1
YTHDC1	-4.14	4	-1.58	0.0569	1194	0.859	0.943	16859	1
OR5M9	-4.14	4	-1.58	0.0569	1195	0.859	0.943	16858	1
NEK6	-4.14	4	-1.58	0.057	1196	0.859	0.943	16857	1
MAD2L1BP	-4.14	4	-1.58	0.0571	1197	0.859	0.943	16856	1
GTF2A1	-4.14	4	-1.58	0.0571	1198	0.859	0.943	16855	1
SFTPB	-4.14	4	-1.58	0.0571	1199	0.859	0.943	16854	1
ID3	-4.14	4	-1.58	0.0571	1200	0.859	0.943	16853	1
CCDC85C	-4.13	4	-1.58	0.0574	1201	0.862	0.943	16852	1
WBSCR16	-4.13	4	-1.58	0.0575	1202	0.862	0.943	16851	1
PLEK2	-4.13	4	-1.58	0.0575	1203	0.862	0.943	16850	1
SUPT4H1	-4.13	4	-1.58	0.0575	1204	0.862	0.943	16849	1
HSPA9	-4.13	4	-1.58	0.0575	1205	0.862	0.942	16848	1
TBC1D2B	-4.13	4	-1.58	0.0576	1206	0.862	0.942	16847	1
MPPED2	-4.13	4	-1.58	0.0576	1207	0.862	0.942	16846	1
OPN4	-4.13	4	-1.57	0.0577	1208	0.862	0.942	16845	1
ANP32E	-4.13	4	-1.57	0.0578	1209	0.862	0.942	16844	1
MVK	-3.57	3	-1.57	0.0578	1210	0.862	0.942	16843	1
DGCR2	-4.12	4	-1.57	0.0579	1211	0.862	0.942	16842	1
SPINT3	-4.12	4	-1.57	0.0582	1212	0.867	0.942	16841	1
PIGH	-4.12	4	-1.57	0.0583	1213	0.867	0.942	16840	1
KCNV2	-4.12	4	-1.57	0.0583	1214	0.867	0.942	16839	1
USP8	-4.11	4	-1.57	0.0584	1215	0.867	0.942	16838	1
CORO1A	-4.11	4	-1.57	0.0584	1216	0.867	0.942	16837	1
ZNF277	-4.11	4	-1.57	0.0585	1217	0.867	0.941	16836	1
[truncated: 16,835 more rows]

## Sheet: RCC4 d37 vs. RCC4+VHL d28 Z
Drug Z analysis: RCC4 d37 vs. RCC4+VHL d28
[truncated: 18,054 more rows]

[truncated: 2 more sheets: 786O d25 vs. 786O+VHL d29 M, RCC4 d37 vs. RCC4+VHL d28 M]
