# Supplementary material for: VHL synthetic lethality screens uncover CBF-β as a negative regulator of STING
Source: Nat Commun. 2026 Mar 12;17:3841. doi: 10.1038/s41467-026-70517-w (PMC13121600; doi:10.1038/s41467-026-70517-w)
Supplement: Supplementary file 9 — Source Data [file 41467_2026_70517_MOESM9_ESM.xlsx]

## Sheet: Fig. 1f
Day	CBF-β sgRNA 1			CBF-β sgRNA 2			CBF-β shRNA 1			CBF-β shRNA 2			CBF-β shRNA 3
	Repeat 1	Repeat 2	Repeat 3	Repeat 1	Repeat 2	Repeat 3	Repeat 1	Repeat 2	Repeat 3	Repeat 1	Repeat 2	Repeat 3	Repeat 1	Repeat 2	Repeat 3
0	1	1	1	1	1	1	1	1	1	1	1	1	1	1	1
4	0.816499	1.06489	0.783973	0.851767	1.18542	0.783974
7	0.656586	0.753724	0.621698	0.634419	0.699134	0.54618	0.976738	0.733561	0.755817	0.679129	0.53207	0.326172	0.904961	0.557678	0.807656
11	0.296457	0.645774	0.35918	0.339288	0.721383	0.324413
14	0.198133	0.455555	0.259546	0.213307	0.414044	0.239025	0.806312	0.557366	0.729956	0.589479	0.330997	0.13696	0.87852	0.342409	0.437552
18	0.223943	0.23959	0.161931	0.197538	0.255029	0.137523
21	0.164467	0.185744	0.105954	0.1268	0.231275	0.086938	0.571659	0.495493	0.664878	0.362989	0.260157	0.090498	0.763423	0.399922	0.319514
25	0.080425	0.123228	0.067985	0.073295	0.13126	0.057098
28	0.061326	0.082343	0.041537	0.043483	0.087799	0.042112
32	0.042564	0.048929	0.045747	0.025997	0.050998	0.023878

## Sheet: Fig. 1g
KEAP1 sgRNA 1			KEAP1 sgRNA 2			NRF2 sgRNA 1			NRF2 sgRNA 2
Repeat 1	Repeat 2	Repeat 3	Repeat 1	Repeat 2	Repeat 3	Repeat 1	Repeat 2	Repeat 3	Repeat 1	Repeat 2	Repeat 3
1	1	1	1	1	1	1	1	1	1	1	1
1.03304	1.12767	0.968652	0.994871	1.28122	0.988512	1.00814	0.986148	0.888195	0.993921	0.974673	0.797079
1.2042	0.989086	0.982951	1.16398	1.09443	1.04276	0.905775	0.963749	0.809034	0.851659	0.828361	0.662457
1.66058	1.41425	0.862781	1.92519	1.87061	0.976194	0.701199	0.844794	0.743525	0.624461	0.620814	0.459728
1.35826	1.4027	0.941427	1.6441	1.60421	1.067	0.586745	0.715127	0.7201	0.494606	0.501317	0.441473
2.30212	1.36082	1.11105	3.10052	1.47557	1.25079	0.505174	0.644671	0.539675	0.429243	0.339651	0.302791
2.52986	1.40427	1.16701	3.15381	1.76452	1.29447	0.433138	0.639057	0.508425	0.333722	0.30211	0.237115
1.97611	1.92347	1.43636	4.18788	2.33229	1.43869	0.268689	0.518018	0.297671	0.195452	0.216872	0.214931
2.4941	1.79238	1.36852	4.34757	2.5396	1.56088	0.215097	0.442461	0.231055	0.145531	0.170508	0.160501
3.02398	1.71384	1.66976	5.51624	2.3122	1.61917	0.146306	0.393787	0.173134	0.114606	0.112314	0.101016

## Sheet: Fig. 2a
ccRCC	Normal kidney
0.1402	-0.8243
0.0533	-0.3342
0.5131	-0.5717
1.318	-0.0791
0.3533	-0.7695
0.2086	0.5556
0.4898	-0.3846
0.2759	-0.6152
0.4372	-0.7104
0.5919	-0.4761
0.4375	-0.3589
0.5643	0.039
0.0745	-0.5564
0.8683	-0.6424
0.1258	-0.5932
-0.1598	-0.6136
0.2913	-0.8082
0.5521	-0.1586
-0.0596	-0.8279
0.3107	-0.4958
0.8016	-0.6196
0.4763	-0.7281
1.0648	-0.325
0.4063	-0.6223
0.1881	-0.6231
-0.0638	-0.2884
-0.1112	-0.854
0.2433	-0.512
0.4054	-0.66
0.6455	-0.422
1.1391	-0.4315
0.3988	-0.5033
0.6764	-0.3583
0.653	-0.6568
0.2251	-0.7042
0.3177	-0.4069
0.27	-0.5512
0.3209	-0.6029
0.4296	-0.2074
0.215	-0.5148
0.1751	-0.5613
0.243	-0.6764
0.5289	-0.2961
0.9188	0.2262
0.4784	-0.4898
0.2027	-0.769
0.5637	-0.7632
0.3766	-0.5465
0.2131	-0.6852
0.2802	0.391
0.2161	-0.745
0.5021	-0.3958
1.0289	-0.4282
0.605	-0.7245
0.3271	-0.5609
0.1391	-0.0343
0.2831	-0.887
0.4836	-0.4308
0.3282	-0.6653
0.035	-0.6135
0.0473	-0.4172
0.0806	-0.2367
0.7858	-0.8031
0.8989	-0.5475
0.2152	-0.3298
0.1005	-0.4412
0.0147	-0.6358
0.7398	-0.5981
0.506	-0.6665
0.3359	-0.5929
0.2923	-0.784
0.5628	0.0295
0.7356	-0.2576
0.442	-0.3945
0.0708	-1.0149
0.5063	-0.2732
0.4369	-0.7919
1.0023	-0.4243
0.2234	-0.401
0.6135	0.1917
0.0206	-0.5684
1.1398	-0.6882
0.3395	-0.6477
0.3868	-0.4352

## Sheet: Fig. 2d
	786O EV	786O CBF-β sg2	786O+VHL EV	786O+VHL CBF-β sg2
Repeat 1	67	28	84	58
Repeat 2	67	34	74	74
Repeat 3	64	28	82	64
Repeat 4	78	27	73	89

## Sheet: Fig. 2e
	G0/G1				S				G2/M
	Repeat 1	Repeat 2	Repeat 3	Repeat 4	Repeat 1	Repeat 2	Repeat 3	Repeat 4	Repeat 1	Repeat 2	Repeat 3	Repeat 4
786O EV	22.8484	36.9342	15.3056	28.1346	65.9836	52.4691	75.8089	55.2497	11.168	10.5967	8.88546	16.6157
786O CBF-β sg2	28.6864	38.5487	23.2772	23.9175	62.5322	54.3187	70.2399	61.7526	8.78134	7.13255	6.4829	14.3299
786O+VHL EV	29.9172	45.5016	27.8243	39.8139	59.5238	43.0196	56.6946	46.2254	10.559	11.4788	15.4811	13.9607
786O+VHL CBF-β sg2	26.916	39.9793	25.2494	24.538	65.2353	50.1033	65.1496	58.3162	7.84878	9.91736	9.601	17.1458

## Sheet: Fig. 2f
	786O EV	786O CBF-β sg2	786O+VHL EV	786O+VHL CBF-β sg2
Repeat 1	0.3	4.65	1.01	1.32
Repeat 2	0.68	5.17	0.95	1.79
Repeat 3	0.55	6.56	1.03	2.16

## Sheet: Fig. 2g
	786O EV	786O CBF-β sg2	786O+VHL EV	786O+VHL CBF-β sg2
Repeat 1	-0.008	0.044	-0.02633	-0.022
Repeat 2	0.000667	0.031667	-0.04133	-0.029
Repeat 3	-0.02067	0.021667	-0.017	-0.007

## Sheet: Fig. 2h
Days post-injection	LacZ sg						CBF-β sg2
	Mouse 1	Mouse 2	Mouse 3	Mouse 4	Mouse 5	Mouse 6	Mouse 1	Mouse 2	Mouse 3	Mouse 4	Mouse 5	Mouse 6
7	4	6	6	4	6	6	6	4	8	13.5	8	4
14	13.5	6	6	13.5	18	32	4	18	40	18	22.5	18
21	4	18	0.5	4	0	0	0.5	0.5	0.5	0.5	0	0
28	4	32	0	4	13.5	32	0.5	0.5	1	1	0	0

## Sheet: Fig. 2j,k
	LacZ sg										CBF-β sg1										CBF-β sg2
Days post-doxycycline treatment	Mouse 1	Mouse 2	Mouse 3	Mouse 4	Mouse 5	Mouse 6	Mouse 7	Mouse 8	Mouse 9	Mouse 10	Mouse 1	Mouse 2	Mouse 3	Mouse 4	Mouse 5	Mouse 6	Mouse 7	Mouse 8	Mouse 9	Mouse 10	Mouse 1	Mouse 2	Mouse 3	Mouse 4	Mouse 5	Mouse 6	Mouse 7	Mouse 8	Mouse 9	Mouse 10
0	134000000	6890000	134000000	271000000	62600000	185000000	5830000	4330000	1050000	45700000	29200000	93400000	23100000	1250000	35200000	112000000	439000000	149000000	452000000	140000000	53000000	374000000	37500000	2180000	100000000	30600000	45400000	120000000	79000000	1640000
14	502000000	13300000	497000000	697000000	484000000	798000000	99400000	146000000	39500000	206000000	24400000	11100000	16700000	19900000	2560000	6340000	17700000	1550000	5150000	5630000	1800000	327000000	3160000	3170000	41300000	414000	1090000	2540000	105000000	3800000
28	2830000000	22200000	347000000	1170000000	1560000000	586000000	755000000	637000000	793000000	210000000	34800000	10800000	16400000	33500000	15100000	85400000	32900000	32800000	17400000	80400000	20700000	2780000000	13400000	12800000	23800000	1900000	19800000	21700000	247000000	13000000
42	9250000000	85600000	2590000000	9980000000	2930000000	14000000000	4260000000	1370000000	4700000000	2650000000	69500000	22100000	43700000	45500000	14600000	111000000	37200000	58100000	222000000	1670000	58300000	18100000000	31400000	29700000	31100000	11400000	23800000	41200000	1520000000	16000000
56	45900000000	1700000000	31100000000	51100000000	10700000000		23600000000	14800000000	10100000000	7260000000	504000000	31733352	204000000	83000000	79100000	1120000000	468000000	1040000000	3740000000	46500000	193000000		118000000	20266346	6050000000	252000000	243000000	480000000	1840000000	235000000

## Sheet: Fig. 2m
	LacZ sg	CBF-β sg1	CBF-β sg2
Mouse 1	139000000	24504536	95947712
Mouse 2	60230544	35453936	103000000
Mouse 3	116000000	9285976	57958820
Mouse 4	383000000	10099992	115000000
Mouse 5	2350000000	17293416	282000000
Mouse 6	4920000000	36608600	34719552
Mouse 7	191000000	27265110	76893544
Mouse 8	390000000	40192040	90300000
Mouse 9	100000000	25287584	71400000
Mouse 10		24400000

[truncated: 59 more sheets: Fig. 3a, Fig. 3b, Fig. 3f, Fig. 3g, Fig. 3i, Fig. 3 immunoblots, Fig. 4e, Fig. 4f, Fig. 4 immunoblots, Fig. 5b, Fig. 5c, Fig. 5e, Fig. 5f, Fig. 5h, Fig. 5 immunoblots, Fig. 6b, Fig. 6c, Fig. 6d, Fig. 6e, Fig. 7d …]
